# Supplementary material for: Structural characterisation of inhibitory and non-inhibitory MMP-9–TIMP-1 complexes and implications for regulatory mechanisms of MMP-9
Source: Sci Rep. 2021 Jun 28;11:13376. doi: 10.1038/s41598-021-92881-x (PMC8238946; doi:10.1038/s41598-021-92881-x)
Supplement: Supplementary file 1 — Supplementary Information. [file 41598_2021_92881_MOESM1_ESM.zip]

Archive with 4 entries (4 files):
- circle.pdb
- __MACOSX/._circle.pdb
- final.pdb
- __MACOSX/._final.pdb
