# Supplementary material for: Structural characterisation of inhibitory and non-inhibitory MMP-9–TIMP-1 complexes and implications for regulatory mechanisms of MMP-9
Source: Sci Rep. 2021 Jun 28;11:13376. doi: 10.1038/s41598-021-92881-x (PMC8238946; doi:10.1038/s41598-021-92881-x)
Supplement: Supplementary file 1 — Supplementary Information. [file 41598_2021_92881_MOESM1_ESM.zip › circle.pdb]

REMARK  99                                                                      
REMARK  99 MOE v2018.01 (Chemical Computing Group ULC) Sat Dec 14 13:01:56 2019 
HELIX    1   1 ASP     41  TYR     52  1               Generated by MOE   12
HELIX    2   2 GLY     68  LEU     78  1               Generated by MOE   11
HELIX    3   3 SER     88  ARG     95  1               Generated by MOE    8
HELIX    4   4 ARG    134  VAL    151  1               Generated by MOE   18
HELIX    5   5 TYR    262  THR    264  5               Generated by MOE    3
HELIX    6   6 TYR    320  ASP    323  1               Generated by MOE    4
HELIX    7   7 LEU    395  HID    405  1               Generated by MOE   11
HELIX    8   8 LYS    433  LEU    442  1               Generated by MOE   10
HELIX    9   9 ILE    556  LYS    559  1               Generated by MOE    4
HELIX   10  10 LEU    601  LEU    604  1               Generated by MOE    4
HELIX   11  11 VAL    650  MET    653  1               Generated by MOE    4
HELIX   12  12 VAL    697  ASP    700  1               Generated by MOE    4
HELIX   13  13 PRO      8  ASN     14  1               Generated by MOE    7
HELIX   14  14 LEU    110  THR    117  1               Generated by MOE    8
HELIX   15  15 THR    119  CYS    127  1               Generated by MOE    9
HELIX   16  16 ASP    149  GLN    153  1               Generated by MOE    5
HELIX   17  17 PHE    159  HIE    163  1               Generated by MOE    5
HELIX   18  18 ASP     41  ARG     51  1               Generated by MOE   11
HELIX   19  19 GLY     68  LEU     78  1               Generated by MOE   11
HELIX   20  20 SER     88  ARG     95  1               Generated by MOE    8
HELIX   21  21 ARG    134  SER    149  1               Generated by MOE   16
HELIX   22  22 TYR    262  ASP    265  1               Generated by MOE    4
HELIX   23  23 TYR    320  ASP    323  1               Generated by MOE    4
HELIX   24  24 LEU    395  ALA    406  1               Generated by MOE   12
HELIX   25  25 LYS    433  LEU    442  1               Generated by MOE   10
HELIX   26  26 ALA    515  ASN    517  5               Generated by MOE    3
HELIX   27  27 ILE    556  LYS    559  1               Generated by MOE    4
HELIX   28  28 VAL    650  ARG    652  5               Generated by MOE    3
HELIX   29  29 VAL    697  ASP    700  1               Generated by MOE    4
HELIX   30  30 PRO      8  ASN     14  1               Generated by MOE    7
HELIX   31  31 TRP    105  SER    107  5               Generated by MOE    3
HELIX   32  32 LEU    110  THR    117  1               Generated by MOE    8
HELIX   33  33 THR    119  GLY    123  1               Generated by MOE    5
HELIX   34  34 ASP    149  LEU    152  1               Generated by MOE    4
HELIX   35  35 GLN     43  ARG     51  1               Generated by MOE    9
HELIX   36  36 GLY     68  GLN     75  1               Generated by MOE    8
HELIX   37  37 THR     90  ALA     93  1               Generated by MOE    4
HELIX   38  38 ARG    134  SER    149  1               Generated by MOE   16
HELIX   39  39 ALA    333  SER    335  5               Generated by MOE    3
HELIX   40  40 GLY    340  SER    342  5               Generated by MOE    3
HELIX   41  41 LEU    395  ALA    406  1               Generated by MOE   12
HELIX   42  42 LYS    433  ILE    439  1               Generated by MOE    7
HELIX   43  43 ILE    556  LYS    559  1               Generated by MOE    4
HELIX   44  44 LEU    601  LYS    603  5               Generated by MOE    3
HELIX   45  45 PRO    644  SER    646  5               Generated by MOE    3
HELIX   46  46 VAL    650  MET    653  1               Generated by MOE    4
HELIX   47  47 PRO      8  CYS     13  1               Generated by MOE    6
HELIX   48  48 GLU     67  VAL     69  5               Generated by MOE    3
HELIX   49  49 TRP    105  SER    107  5               Generated by MOE    3
HELIX   50  50 LEU    110  THR    117  1               Generated by MOE    8
HELIX   51  51 THR    119  CYS    127  1               Generated by MOE    9
HELIX   52  52 ASP    149  LEU    152  1               Generated by MOE    4
SHEET    1       ASN   120  ILE   125                  Generated by MOE
SHEET    2       THR   155  ARG   158                  Generated by MOE
SHEET    3       ILE   166  GLY   171                  Generated by MOE
SHEET    4       ALA   189  ALA   191                  Generated by MOE
SHEET    5       ALA   202  ASP   205                  Generated by MOE
SHEET    6       TRP   210  SER   211                  Generated by MOE
SHEET    7       PHE   234  PHE   234                  Generated by MOE
SHEET    8       ILE   235  ILE   235                  Generated by MOE
SHEET    9       PHE   236  PHE   236                  Generated by MOE
SHEET   10       ARG   239  TYR   241                  Generated by MOE
SHEET   11       TRP   255  SER   257                  Generated by MOE
SHEET   12       PHE   268  PHE   270                  Generated by MOE
SHEET   13       PHE   292  PHE   294                  Generated by MOE
SHEET   14       GLN   297  TYR   299                  Generated by MOE
SHEET   15       TRP   313  ALA   315                  Generated by MOE
SHEET   16       PHE   326  PHE   328                  Generated by MOE
SHEET   17       PHE   351  PHE   351                  Generated by MOE
SHEET   18       THR   352  THR   352                  Generated by MOE
SHEET   19       PHE   353  PHE   353                  Generated by MOE
SHEET   20       LYS   356  TYR   358                  Generated by MOE
SHEET   21       TRP   372  ALA   374                  Generated by MOE
SHEET   22       TRP   385  PHE   387                  Generated by MOE
SHEET   23       TYR   393  SER   394                  Generated by MOE
SHEET   24       ALA   523  ILE   527                  Generated by MOE
SHEET   25       GLN   530  LYS   535                  Generated by MOE
SHEET   26       LYS   538  PHE   542                  Generated by MOE
SHEET   27       GLN   551  LEU   555                  Generated by MOE
SHEET   28       SER   569  GLU   573                  Generated by MOE
SHEET   29       LYS   578  SER   583                  Generated by MOE
SHEET   30       GLN   586  TYR   590                  Generated by MOE
SHEET   31       VAL   595  ARG   600                  Generated by MOE
SHEET   32       GLY   615  GLY   615                  Generated by MOE
SHEET   33       ALA   616  SER   619                  Generated by MOE
SHEET   34       LYS   623  SER   628                  Generated by MOE
SHEET   35       ARG   631  ASP   636                  Generated by MOE
SHEET   36       MET   641  VAL   642                  Generated by MOE
SHEET   37       SER   648  GLU   649                  Generated by MOE
SHEET   38       ASP   663  ASP   663                  Generated by MOE
SHEET   39       VAL   664  VAL   664                  Generated by MOE
SHEET   40       PHE   665  GLN   666                  Generated by MOE
SHEET   41       ALA   671  GLN   675                  Generated by MOE
SHEET   42       PHE   678  SER   684                  Generated by MOE
SHEET   43       ASN   689  TYR   696                  Generated by MOE
SHEET   44       LEU    17  PHE    23                  Generated by MOE
SHEET   45       GLU    28  VAL    29                  Generated by MOE
SHEET   46       TYR    35  LYS    47                  Generated by MOE
SHEET   47       PHE    60  VAL    61                  Generated by MOE
SHEET   48       TYR    62  TYR    62                  Generated by MOE
SHEET   49       THR    63  PRO    64                  Generated by MOE
SHEET   50       GLU    82  GLN    90                  Generated by MOE
SHEET   51       LEU    93  LEU    94                  Generated by MOE
SHEET   52       HIE    95  HIE    95                  Generated by MOE
SHEET   53       VAL   102  PRO   104                  Generated by MOE
SHEET   54       VAL   129  PRO   131                  Generated by MOE
SHEET   55       CYS   137  LYS   138                  Generated by MOE
SHEET   56       CYS   145  TRP   147                  Generated by MOE
SHEET   57       LEU   164  GLU   170                  Generated by MOE
SHEET   58       LEU   173  SER   178                  Generated by MOE
SHEET   59       ARG    98  CYS    99                  Generated by MOE
SHEET   60       ASN   120  ILE   125                  Generated by MOE
SHEET   61       THR   155  ARG   158                  Generated by MOE
SHEET   62       ILE   166  PHE   170                  Generated by MOE
SHEET   63       LEU   187  LEU   187                  Generated by MOE
SHEET   64       LEU   188  LEU   188                  Generated by MOE
SHEET   65       ALA   189  ALA   189                  Generated by MOE
SHEET   66       HID   190  ALA   191                  Generated by MOE
SHEET   67       ALA   202  PHE   204                  Generated by MOE
SHEET   68       TRP   210  SER   211                  Generated by MOE
SHEET   69       PHE   234  PHE   234                  Generated by MOE
SHEET   70       ILE   235  ILE   235                  Generated by MOE
SHEET   71       SER   240  TYR   241                  Generated by MOE
SHEET   72       TRP   255  SER   257                  Generated by MOE
SHEET   73       PHE   268  PHE   270                  Generated by MOE
SHEET   74       PHE   292  ILE   293                  Generated by MOE
SHEET   75       SER   298  TYR   299                  Generated by MOE
SHEET   76       TRP   313  ALA   315                  Generated by MOE
SHEET   77       PHE   326  PHE   328                  Generated by MOE
SHEET   78       PHE   351  PHE   351                  Generated by MOE
SHEET   79       THR   352  THR   352                  Generated by MOE
SHEET   80       PHE   353  PHE   353                  Generated by MOE
SHEET   81       LYS   356  TYR   358                  Generated by MOE
SHEET   82       TRP   372  ALA   374                  Generated by MOE
SHEET   83       TRP   385  PHE   387                  Generated by MOE
SHEET   84       TYR   393  SER   394                  Generated by MOE
SHEET   85       ALA   523  ILE   527                  Generated by MOE
SHEET   86       GLN   530  LYS   535                  Generated by MOE
SHEET   87       LYS   538  PHE   542                  Generated by MOE
SHEET   88       GLN   551  LEU   555                  Generated by MOE
SHEET   89       SER   569  GLU   573                  Generated by MOE
SHEET   90       LYS   578  SER   583                  Generated by MOE
SHEET   91       GLN   586  TYR   590                  Generated by MOE
SHEET   92       ARG   599  ARG   600                  Generated by MOE
SHEET   93       GLY   615  GLY   615                  Generated by MOE
SHEET   94       ALA   616  SER   619                  Generated by MOE
SHEET   95       LYS   623  SER   628                  Generated by MOE
SHEET   96       ARG   631  ASP   636                  Generated by MOE
SHEET   97       MET   641  VAL   642                  Generated by MOE
SHEET   98       SER   648  GLU   649                  Generated by MOE
SHEET   99       ASP   663  ASP   663                  Generated by MOE
SHEET  100       VAL   664  VAL   664                  Generated by MOE
SHEET  101       PHE   665  TYR   667                  Generated by MOE
SHEET  102       LYS   670  GLN   675                  Generated by MOE
SHEET  103       PHE   678  SER   683                  Generated by MOE
SHEET  104       GLN   690  TYR   696                  Generated by MOE
SHEET  105       LEU    17  PHE    23                  Generated by MOE
SHEET  106       GLU    28  VAL    29                  Generated by MOE
SHEET  107       TYR    35  LYS    47                  Generated by MOE
SHEET  108       PHE    60  PHE    60                  Generated by MOE
SHEET  109       VAL    61  TYR    62                  Generated by MOE
SHEET  110       THR    63  PRO    64                  Generated by MOE
SHEET  111       GLU    82  GLN    90                  Generated by MOE
SHEET  112       LEU    93  LEU    93                  Generated by MOE
SHEET  113       LEU    94  HIE    95                  Generated by MOE
SHEET  114       VAL   102  PRO   104                  Generated by MOE
SHEET  115       THR   128  PRO   131                  Generated by MOE
SHEET  116       HIE   144  TRP   147                  Generated by MOE
SHEET  117       LEU   164  LEU   167                  Generated by MOE
SHEET  118       THR   175  SER   178                  Generated by MOE
SHEET  119       ASN   120  ILE   125                  Generated by MOE
SHEET  120       THR   155  ARG   158                  Generated by MOE
SHEET  121       ILE   166  GLY   171                  Generated by MOE
SHEET  122       HID   190  ALA   191                  Generated by MOE
SHEET  123       ALA   202  ASP   205                  Generated by MOE
SHEET  124       PHE   234  PHE   234                  Generated by MOE
SHEET  125       ILE   235  ILE   235                  Generated by MOE
SHEET  126       PHE   236  PHE   236                  Generated by MOE
SHEET  127       ARG   239  TYR   241                  Generated by MOE
SHEET  128       TRP   255  SER   257                  Generated by MOE
SHEET  129       PHE   268  PHE   270                  Generated by MOE
SHEET  130       PHE   292  PHE   292                  Generated by MOE
SHEET  131       ILE   293  ILE   293                  Generated by MOE
SHEET  132       PHE   294  PHE   294                  Generated by MOE
SHEET  133       GLN   297  TYR   299                  Generated by MOE
SHEET  134       TRP   313  ALA   315                  Generated by MOE
SHEET  135       PHE   326  PHE   328                  Generated by MOE
SHEET  136       PHE   351  PHE   351                  Generated by MOE
SHEET  137       THR   352  THR   352                  Generated by MOE
SHEET  138       PHE   353  PHE   353                  Generated by MOE
SHEET  139       LYS   356  TYR   358                  Generated by MOE
SHEET  140       TRP   372  ALA   374                  Generated by MOE
SHEET  141       TRP   385  PHE   387                  Generated by MOE
SHEET  142       ALA   523  ILE   527                  Generated by MOE
SHEET  143       GLN   530  LYS   535                  Generated by MOE
SHEET  144       LYS   538  PHE   542                  Generated by MOE
SHEET  145       GLN   551  LEU   555                  Generated by MOE
SHEET  146       SER   569  GLU   573                  Generated by MOE
SHEET  147       LYS   578  SER   583                  Generated by MOE
SHEET  148       GLN   586  TYR   590                  Generated by MOE
SHEET  149       VAL   595  ARG   600                  Generated by MOE
SHEET  150       ALA   616  ARG   618                  Generated by MOE
SHEET  151       LYS   623  SER   628                  Generated by MOE
SHEET  152       ARG   631  ASP   636                  Generated by MOE
SHEET  153       MET   641  VAL   642                  Generated by MOE
SHEET  154       SER   648  GLU   649                  Generated by MOE
SHEET  155       ASP   663  GLN   666                  Generated by MOE
SHEET  156       ALA   671  GLN   675                  Generated by MOE
SHEET  157       PHE   678  ARG   685                  Generated by MOE
SHEET  158       LEU   688  TYR   696                  Generated by MOE
SHEET  159       LEU    17  PHE    23                  Generated by MOE
SHEET  160       GLU    28  VAL    29                  Generated by MOE
SHEET  161       TYR    35  LYS    47                  Generated by MOE
SHEET  162       PHE    60  VAL    61                  Generated by MOE
SHEET  163       TYR    62  TYR    62                  Generated by MOE
SHEET  164       THR    63  PRO    64                  Generated by MOE
SHEET  165       GLU    82  GLN    90                  Generated by MOE
SHEET  166       LEU    93  LEU    94                  Generated by MOE
SHEET  167       HID    95  HID    95                  Generated by MOE
SHEET  168       VAL   102  PRO   104                  Generated by MOE
SHEET  169       VAL   129  PRO   131                  Generated by MOE
SHEET  170       CYS   137  LYS   138                  Generated by MOE
SHEET  171       CYS   145  TRP   147                  Generated by MOE
SHEET  172       LEU   164  GLU   170                  Generated by MOE
SHEET  173       LEU   173  SER   178                  Generated by MOE
SSBOND   1 CYS    230    CYS    256			     1555   1555  2.02
SSBOND   2 CYS    244    CYS    271			     1555   1555  2.06
SSBOND   3 CYS    288    CYS    314			     1555   1555  2.02
SSBOND   4 CYS    302    CYS    329			     1555   1555  1.95
SSBOND   5 CYS    347    CYS    373			     1555   1555  2.03
SSBOND   6 CYS    361    CYS    388			     1555   1555  2.02
SSBOND   7 CYS    516    CYS    704			     1555   1555  2.02
SSBOND   8 CYS      1    CYS     70			     1555   1555  2.03
SSBOND   9 CYS      3    CYS     99			     1555   1555  2.05
SSBOND  10 CYS     13    CYS    124			     1555   1555  1.97
SSBOND  11 CYS    127    CYS    174			     1555   1555  1.97
SSBOND  12 CYS    132    CYS    137			     1555   1555  1.99
SSBOND  13 CYS    145    CYS    166			     1555   1555  1.99
SSBOND  14 CYS    230    CYS    256			     1555   1555  2.00
SSBOND  15 CYS    244    CYS    271			     1555   1555  2.02
SSBOND  16 CYS    288    CYS    314			     1555   1555  2.01
SSBOND  17 CYS    302    CYS    329			     1555   1555  1.98
SSBOND  18 CYS    347    CYS    373			     1555   1555  2.01
SSBOND  19 CYS    361    CYS    388			     1555   1555  2.00
SSBOND  20 CYS    516    CYS    704			     1555   1555  2.02
SSBOND  21 CYS      1    CYS     70			     1555   1555  1.98
SSBOND  22 CYS      3    CYS     99			     1555   1555  2.04
SSBOND  23 CYS     13    CYS    124			     1555   1555  2.04
SSBOND  24 CYS    127    CYS    174			     1555   1555  2.02
SSBOND  25 CYS    132    CYS    137			     1555   1555  2.02
SSBOND  26 CYS    145    CYS    166			     1555   1555  2.03
SSBOND  27 CYS    230    CYS    256			     1555   1555  2.03
SSBOND  28 CYS    244    CYS    271			     1555   1555  2.04
SSBOND  29 CYS    288    CYS    314			     1555   1555  2.02
SSBOND  30 CYS    302    CYS    329			     1555   1555  2.04
SSBOND  31 CYS    347    CYS    373			     1555   1555  2.03
SSBOND  32 CYS    361    CYS    388			     1555   1555  2.04
SSBOND  33 CYS    516    CYS    704			     1555   1555  1.98
SSBOND  34 CYS      1    CYS     70			     1555   1555  2.02
SSBOND  35 CYS      3    CYS     99			     1555   1555  2.01
SSBOND  36 CYS     13    CYS    124			     1555   1555  2.08
SSBOND  37 CYS    127    CYS    174			     1555   1555  2.04
SSBOND  38 CYS    132    CYS    137			     1555   1555  2.04
SSBOND  39 CYS    145    CYS    166			     1555   1555  2.07
ATOM      1  N   VAL    29     -44.265  48.354  -7.108  1.00  0.00           N1+
ATOM      2  CA  VAL    29     -44.643  47.155  -8.000  1.00  0.00           C  
ATOM      3  CB  VAL    29     -43.813  46.959  -9.339  1.00  0.00           C  
ATOM      4  CG1 VAL    29     -44.818  46.361 -10.342  1.00  0.00           C  
ATOM      5  CG2 VAL    29     -43.202  48.268  -9.765  1.00  0.00           C  
ATOM      6  C   VAL    29     -44.729  45.838  -7.236  1.00  0.00           C  
ATOM      7  O   VAL    29     -43.790  45.400  -6.632  1.00  0.00           O  
ATOM      8  H1  VAL    29     -44.225  49.192  -7.670  1.00  0.00           H  
ATOM      9  H2  VAL    29     -43.363  48.188  -6.686  1.00  0.00           H  
ATOM     10  H3  VAL    29     -44.960  48.467  -6.384  1.00  0.00           H  
ATOM     11  HA  VAL    29     -45.629  47.340  -8.363  1.00  0.00           H  
ATOM     12  HB  VAL    29     -42.879  46.274  -9.218  1.00  0.00           H  
ATOM     13 HG11 VAL    29     -45.177  45.412 -10.025  1.00  0.00           H  
ATOM     14 HG12 VAL    29     -45.738  46.979 -10.501  1.00  0.00           H  
ATOM     15 HG13 VAL    29     -44.256  46.129 -11.254  1.00  0.00           H  
ATOM     16 HG21 VAL    29     -44.028  49.063  -9.734  1.00  0.00           H  
ATOM     17 HG22 VAL    29     -42.294  48.699  -9.349  1.00  0.00           H  
ATOM     18 HG23 VAL    29     -42.985  48.165 -10.867  1.00  0.00           H  
ATOM     19  N   LEU    30     -45.904  45.183  -7.327  1.00  0.00           N  
ATOM     20  CA  LEU    30     -46.122  43.826  -6.855  1.00  0.00           C  
ATOM     21  CB  LEU    30     -47.529  43.684  -6.163  1.00  0.00           C  
ATOM     22  CG  LEU    30     -47.924  42.265  -5.605  1.00  0.00           C  
ATOM     23  CD1 LEU    30     -47.070  41.765  -4.540  1.00  0.00           C  
ATOM     24  CD2 LEU    30     -49.388  42.089  -5.153  1.00  0.00           C  
ATOM     25  C   LEU    30     -46.059  42.921  -8.169  1.00  0.00           C  
ATOM     26  O   LEU    30     -46.643  43.218  -9.188  1.00  0.00           O  
ATOM     27  H   LEU    30     -46.694  45.585  -7.910  1.00  0.00           H  
ATOM     28  HA  LEU    30     -45.356  43.517  -6.186  1.00  0.00           H  
ATOM     29  HB2 LEU    30     -47.527  44.306  -5.259  1.00  0.00           H  
ATOM     30  HB3 LEU    30     -48.280  44.004  -6.869  1.00  0.00           H  
ATOM     31  HG  LEU    30     -47.870  41.498  -6.342  1.00  0.00           H  
ATOM     32 HD11 LEU    30     -46.094  41.434  -4.881  1.00  0.00           H  
ATOM     33 HD12 LEU    30     -46.937  42.498  -3.733  1.00  0.00           H  
ATOM     34 HD13 LEU    30     -47.516  40.822  -4.107  1.00  0.00           H  
ATOM     35 HD21 LEU    30     -49.599  42.569  -4.130  1.00  0.00           H  
ATOM     36 HD22 LEU    30     -50.050  42.677  -5.845  1.00  0.00           H  
ATOM     37 HD23 LEU    30     -49.699  41.040  -5.190  1.00  0.00           H  
ATOM     38  N   PHE    31     -45.241  41.895  -8.030  1.00  0.00           N  
ATOM     39  CA  PHE    31     -44.978  40.861  -9.118  1.00  0.00           C  
ATOM     40  CB  PHE    31     -43.542  40.415  -9.099  1.00  0.00           C  
ATOM     41  CG  PHE    31     -42.695  41.675  -9.459  1.00  0.00           C  
ATOM     42  CD1 PHE    31     -42.240  42.499  -8.401  1.00  0.00           C  
ATOM     43  CE1 PHE    31     -41.187  43.424  -8.613  1.00  0.00           C  
ATOM     44  CZ  PHE    31     -40.786  43.615  -9.968  1.00  0.00           C  
ATOM     45  CD2 PHE    31     -42.198  41.843 -10.719  1.00  0.00           C  
ATOM     46  CE2 PHE    31     -41.325  42.895 -10.989  1.00  0.00           C  
ATOM     47  C   PHE    31     -46.015  39.751  -8.990  1.00  0.00           C  
ATOM     48  O   PHE    31     -46.523  39.478  -7.901  1.00  0.00           O  
ATOM     49  H   PHE    31     -44.856  41.707  -7.131  1.00  0.00           H  
ATOM     50  HA  PHE    31     -45.104  41.354 -10.067  1.00  0.00           H  
ATOM     51  HB2 PHE    31     -43.214  40.100  -8.029  1.00  0.00           H  
ATOM     52  HB3 PHE    31     -43.310  39.635  -9.804  1.00  0.00           H  
ATOM     53  HD1 PHE    31     -42.696  42.357  -7.367  1.00  0.00           H  
ATOM     54  HD2 PHE    31     -42.455  41.185 -11.538  1.00  0.00           H  
ATOM     55  HE1 PHE    31     -40.710  44.034  -7.887  1.00  0.00           H  
ATOM     56  HE2 PHE    31     -41.155  43.081 -12.027  1.00  0.00           H  
ATOM     57  HZ  PHE    31     -40.021  44.391 -10.197  1.00  0.00           H  
ATOM     58  N   PRO    32     -46.260  39.112 -10.115  1.00  0.00           N  
ATOM     59  CD  PRO    32     -46.136  39.668 -11.481  1.00  0.00           C  
ATOM     60  CA  PRO    32     -47.272  38.067  -9.981  1.00  0.00           C  
ATOM     61  CB  PRO    32     -47.902  37.998 -11.367  1.00  0.00           C  
ATOM     62  CG  PRO    32     -46.859  38.611 -12.317  1.00  0.00           C  
ATOM     63  C   PRO    32     -46.727  36.728  -9.568  1.00  0.00           C  
ATOM     64  O   PRO    32     -45.743  36.226 -10.155  1.00  0.00           O  
ATOM     65  HA  PRO    32     -48.044  38.392  -9.208  1.00  0.00           H  
ATOM     66  HB2 PRO    32     -48.146  36.953 -11.744  1.00  0.00           H  
ATOM     67  HB3 PRO    32     -48.871  38.593 -11.566  1.00  0.00           H  
ATOM     68  HG2 PRO    32     -47.286  39.058 -13.220  1.00  0.00           H  
ATOM     69  HG3 PRO    32     -46.143  37.781 -12.588  1.00  0.00           H  
ATOM     70  HD2 PRO    32     -45.099  39.699 -11.897  1.00  0.00           H  
ATOM     71  HD3 PRO    32     -46.615  40.720 -11.504  1.00  0.00           H  
ATOM     72  N   GLY    33     -47.235  36.038  -8.529  1.00  0.00           N  
ATOM     73  CA  GLY    33     -46.558  34.837  -8.105  1.00  0.00           C  
ATOM     74  C   GLY    33     -45.510  35.092  -6.963  1.00  0.00           C  
ATOM     75  O   GLY    33     -44.732  34.238  -6.557  1.00  0.00           O  
ATOM     76  H   GLY    33     -47.974  36.387  -7.849  1.00  0.00           H  
ATOM     77  HA2 GLY    33     -47.293  34.109  -7.722  1.00  0.00           H  
ATOM     78  HA3 GLY    33     -46.046  34.486  -8.949  1.00  0.00           H  
ATOM     79  N   ASP    34     -45.422  36.322  -6.554  1.00  0.00           N  
ATOM     80  CA  ASP    34     -44.470  36.699  -5.449  1.00  0.00           C  
ATOM     81  CB  ASP    34     -44.153  38.227  -5.648  1.00  0.00           C  
ATOM     82  CG  ASP    34     -43.165  38.866  -4.698  1.00  0.00           C  
ATOM     83  OD1 ASP    34     -41.948  38.730  -4.979  1.00  0.00           O  
ATOM     84  OD2 ASP    34     -43.632  39.519  -3.733  1.00  0.00           O1-
ATOM     85  C   ASP    34     -45.182  36.615  -4.067  1.00  0.00           C  
ATOM     86  O   ASP    34     -44.497  36.444  -3.046  1.00  0.00           O  
ATOM     87  H   ASP    34     -46.080  37.014  -6.972  1.00  0.00           H  
ATOM     88  HA  ASP    34     -43.608  36.069  -5.521  1.00  0.00           H  
ATOM     89  HB2 ASP    34     -45.120  38.809  -5.484  1.00  0.00           H  
ATOM     90  HB3 ASP    34     -43.746  38.357  -6.709  1.00  0.00           H  
ATOM     91  N   LEU    35     -46.513  36.739  -4.004  1.00  0.00           N  
ATOM     92  CA  LEU    35     -47.342  36.605  -2.836  1.00  0.00           C  
ATOM     93  CB  LEU    35     -48.865  36.840  -3.135  1.00  0.00           C  
ATOM     94  CG  LEU    35     -49.177  38.319  -3.465  1.00  0.00           C  
ATOM     95  CD1 LEU    35     -50.695  38.460  -3.885  1.00  0.00           C  
ATOM     96  CD2 LEU    35     -48.992  39.316  -2.245  1.00  0.00           C  
ATOM     97  C   LEU    35     -47.126  35.331  -2.093  1.00  0.00           C  
ATOM     98  O   LEU    35     -47.310  34.230  -2.565  1.00  0.00           O  
ATOM     99  H   LEU    35     -46.930  37.105  -4.789  1.00  0.00           H  
ATOM    100  HA  LEU    35     -46.977  37.394  -2.162  1.00  0.00           H  
ATOM    101  HB2 LEU    35     -49.073  36.193  -3.975  1.00  0.00           H  
ATOM    102  HB3 LEU    35     -49.398  36.573  -2.211  1.00  0.00           H  
ATOM    103  HG  LEU    35     -48.402  38.615  -4.189  1.00  0.00           H  
ATOM    104 HD11 LEU    35     -50.927  37.973  -4.765  1.00  0.00           H  
ATOM    105 HD12 LEU    35     -51.322  38.107  -3.008  1.00  0.00           H  
ATOM    106 HD13 LEU    35     -50.947  39.557  -4.028  1.00  0.00           H  
ATOM    107 HD21 LEU    35     -49.460  38.857  -1.391  1.00  0.00           H  
ATOM    108 HD22 LEU    35     -47.932  39.433  -2.016  1.00  0.00           H  
ATOM    109 HD23 LEU    35     -49.458  40.323  -2.440  1.00  0.00           H  
ATOM    110  N   ARG    36     -46.565  35.502  -0.873  1.00  0.00           N  
ATOM    111  CA  ARG    36     -46.406  34.348   0.027  1.00  0.00           C  
ATOM    112  CB  ARG    36     -44.915  33.952   0.167  1.00  0.00           C  
ATOM    113  CG  ARG    36     -44.711  32.697   1.015  1.00  0.00           C  
ATOM    114  CD  ARG    36     -43.143  32.640   1.283  1.00  0.00           C  
ATOM    115  NE  ARG    36     -42.413  32.732   0.032  1.00  0.00           N  
ATOM    116  CZ  ARG    36     -42.304  31.690  -0.810  1.00  0.00           C  
ATOM    117  NH1 ARG    36     -42.209  30.418  -0.416  1.00  0.00           N  
ATOM    118  NH2 ARG    36     -42.093  31.835  -2.123  1.00  0.00           N1+
ATOM    119  C   ARG    36     -47.217  34.551   1.309  1.00  0.00           C  
ATOM    120  O   ARG    36     -46.930  35.530   2.019  1.00  0.00           O  
ATOM    121  H   ARG    36     -46.263  36.423  -0.602  1.00  0.00           H  
ATOM    122  HA  ARG    36     -46.781  33.453  -0.411  1.00  0.00           H  
ATOM    123  HB2 ARG    36     -44.545  33.794  -0.870  1.00  0.00           H  
ATOM    124  HB3 ARG    36     -44.524  34.910   0.573  1.00  0.00           H  
ATOM    125  HG2 ARG    36     -45.127  31.812   0.450  1.00  0.00           H  
ATOM    126  HG3 ARG    36     -45.173  32.796   2.059  1.00  0.00           H  
ATOM    127  HD2 ARG    36     -42.901  31.713   1.833  1.00  0.00           H  
ATOM    128  HD3 ARG    36     -42.999  33.598   1.816  1.00  0.00           H  
ATOM    129  HE  ARG    36     -42.260  33.651  -0.429  1.00  0.00           H  
ATOM    130 HH11 ARG    36     -41.972  29.648  -0.951  1.00  0.00           H  
ATOM    131 HH12 ARG    36     -42.325  30.232   0.576  1.00  0.00           H  
ATOM    132 HH21 ARG    36     -42.070  30.904  -2.673  1.00  0.00           H  
ATOM    133 HH22 ARG    36     -42.303  32.746  -2.574  1.00  0.00           H  
ATOM    134  N   THR    37     -48.348  33.870   1.580  1.00  0.00           N  
ATOM    135  CA  THR    37     -49.179  34.170   2.750  1.00  0.00           C  
ATOM    136  CB  THR    37     -50.583  34.531   2.555  1.00  0.00           C  
ATOM    137  OG1 THR    37     -51.263  33.478   1.811  1.00  0.00           O  
ATOM    138  CG2 THR    37     -50.616  35.820   1.672  1.00  0.00           C  
ATOM    139  C   THR    37     -49.203  33.024   3.805  1.00  0.00           C  
ATOM    140  O   THR    37     -49.812  33.259   4.879  1.00  0.00           O  
ATOM    141  H   THR    37     -48.480  33.006   1.053  1.00  0.00           H  
ATOM    142  HA  THR    37     -48.786  35.117   3.250  1.00  0.00           H  
ATOM    143  HB  THR    37     -51.145  34.816   3.449  1.00  0.00           H  
ATOM    144 HG21 THR    37     -50.240  36.714   2.268  1.00  0.00           H  
ATOM    145 HG22 THR    37     -49.993  35.664   0.738  1.00  0.00           H  
ATOM    146 HG23 THR    37     -51.669  35.992   1.496  1.00  0.00           H  
ATOM    147  HG1 THR    37     -50.962  33.430   0.923  1.00  0.00           H  
ATOM    148  N   ASN    38     -48.591  31.880   3.491  1.00  0.00           N  
ATOM    149  CA  ASN    38     -48.160  30.892   4.537  1.00  0.00           C  
ATOM    150  CB  ASN    38     -48.023  29.482   3.927  1.00  0.00           C  
ATOM    151  CG  ASN    38     -46.972  29.394   2.817  1.00  0.00           C  
ATOM    152  OD1 ASN    38     -47.296  29.537   1.640  1.00  0.00           O  
ATOM    153  ND2 ASN    38     -45.710  29.155   3.187  1.00  0.00           N  
ATOM    154  C   ASN    38     -46.874  31.373   5.159  1.00  0.00           C  
ATOM    155  O   ASN    38     -46.058  32.159   4.705  1.00  0.00           O  
ATOM    156  H   ASN    38     -48.218  31.781   2.529  1.00  0.00           H  
ATOM    157  HA  ASN    38     -48.915  30.820   5.320  1.00  0.00           H  
ATOM    158  HB2 ASN    38     -47.761  28.778   4.719  1.00  0.00           H  
ATOM    159  HB3 ASN    38     -48.988  29.169   3.529  1.00  0.00           H  
ATOM    160 HD21 ASN    38     -44.984  29.077   2.490  1.00  0.00           H  
ATOM    161 HD22 ASN    38     -45.485  29.045   4.166  1.00  0.00           H  
ATOM    162  N   LEU    39     -46.612  30.804   6.367  1.00  0.00           N  
ATOM    163  CA  LEU    39     -45.503  31.240   7.224  1.00  0.00           C  
ATOM    164  CB  LEU    39     -44.103  30.543   6.977  1.00  0.00           C  
ATOM    165  CG  LEU    39     -44.117  29.051   7.258  1.00  0.00           C  
ATOM    166  CD1 LEU    39     -42.696  28.464   6.923  1.00  0.00           C  
ATOM    167  CD2 LEU    39     -44.486  28.599   8.737  1.00  0.00           C  
ATOM    168  C   LEU    39     -45.355  32.810   7.395  1.00  0.00           C  
ATOM    169  O   LEU    39     -44.236  33.365   7.377  1.00  0.00           O  
ATOM    170  H   LEU    39     -47.375  30.196   6.767  1.00  0.00           H  
ATOM    171  HA  LEU    39     -45.834  30.969   8.263  1.00  0.00           H  
ATOM    172  HB2 LEU    39     -43.717  30.618   6.043  1.00  0.00           H  
ATOM    173  HB3 LEU    39     -43.350  30.996   7.658  1.00  0.00           H  
ATOM    174  HG  LEU    39     -44.821  28.548   6.605  1.00  0.00           H  
ATOM    175 HD11 LEU    39     -42.417  28.742   5.947  1.00  0.00           H  
ATOM    176 HD12 LEU    39     -41.860  28.961   7.546  1.00  0.00           H  
ATOM    177 HD13 LEU    39     -42.765  27.404   7.017  1.00  0.00           H  
ATOM    178 HD21 LEU    39     -43.655  28.774   9.406  1.00  0.00           H  
ATOM    179 HD22 LEU    39     -45.253  29.260   9.199  1.00  0.00           H  
ATOM    180 HD23 LEU    39     -44.760  27.523   8.828  1.00  0.00           H  
ATOM    181  N   THR    40     -46.446  33.533   7.665  1.00  0.00           N  
ATOM    182  CA  THR    40     -46.386  34.946   8.150  1.00  0.00           C  
ATOM    183  CB  THR    40     -47.723  35.632   8.139  1.00  0.00           C  
ATOM    184  OG1 THR    40     -48.633  34.728   8.760  1.00  0.00           O  
ATOM    185  CG2 THR    40     -48.307  35.668   6.716  1.00  0.00           C  
ATOM    186  C   THR    40     -45.759  35.008   9.513  1.00  0.00           C  
ATOM    187  O   THR    40     -45.433  33.977  10.141  1.00  0.00           O  
ATOM    188  H   THR    40     -47.315  33.095   7.793  1.00  0.00           H  
ATOM    189  HA  THR    40     -45.689  35.387   7.562  1.00  0.00           H  
ATOM    190  HB  THR    40     -47.609  36.641   8.555  1.00  0.00           H  
ATOM    191 HG21 THR    40     -47.558  36.142   5.991  1.00  0.00           H  
ATOM    192 HG22 THR    40     -48.557  34.662   6.311  1.00  0.00           H  
ATOM    193 HG23 THR    40     -49.234  36.258   6.704  1.00  0.00           H  
ATOM    194  HG1 THR    40     -49.449  34.894   8.256  1.00  0.00           H  
ATOM    195  N   ASP    41     -45.431  36.163  10.136  1.00  0.00           N  
ATOM    196  CA  ASP    41     -44.538  36.218  11.326  1.00  0.00           C  
ATOM    197  CB  ASP    41     -44.188  37.740  11.543  1.00  0.00           C  
ATOM    198  CG  ASP    41     -43.641  38.371  10.265  1.00  0.00           C  
ATOM    199  OD1 ASP    41     -44.229  39.356   9.901  1.00  0.00           O  
ATOM    200  OD2 ASP    41     -42.681  37.867   9.711  1.00  0.00           O1-
ATOM    201  C   ASP    41     -44.913  35.488  12.663  1.00  0.00           C  
ATOM    202  O   ASP    41     -44.108  34.769  13.291  1.00  0.00           O  
ATOM    203  H   ASP    41     -45.716  37.050   9.700  1.00  0.00           H  
ATOM    204  HA  ASP    41     -43.612  35.665  11.042  1.00  0.00           H  
ATOM    205  HB2 ASP    41     -43.469  37.738  12.349  1.00  0.00           H  
ATOM    206  HB3 ASP    41     -45.057  38.308  11.903  1.00  0.00           H  
ATOM    207  N   ARG    42     -46.149  35.636  13.123  1.00  0.00           N  
ATOM    208  CA  ARG    42     -46.651  35.000  14.284  1.00  0.00           C  
ATOM    209  CB  ARG    42     -47.951  35.728  14.927  1.00  0.00           C  
ATOM    210  CG  ARG    42     -48.111  35.530  16.415  1.00  0.00           C  
ATOM    211  CD  ARG    42     -49.267  36.209  17.065  1.00  0.00           C  
ATOM    212  NE  ARG    42     -50.552  35.837  16.485  1.00  0.00           N  
ATOM    213  CZ  ARG    42     -51.733  36.189  17.087  1.00  0.00           C  
ATOM    214  NH1 ARG    42     -51.661  36.744  18.285  1.00  0.00           N  
ATOM    215  NH2 ARG    42     -52.855  36.099  16.501  1.00  0.00           N1+
ATOM    216  C   ARG    42     -46.877  33.551  14.095  1.00  0.00           C  
ATOM    217  O   ARG    42     -46.532  32.789  15.030  1.00  0.00           O  
ATOM    218  H   ARG    42     -46.862  36.217  12.670  1.00  0.00           H  
ATOM    219  HA  ARG    42     -45.976  35.156  15.177  1.00  0.00           H  
ATOM    220  HB2 ARG    42     -47.779  36.799  14.668  1.00  0.00           H  
ATOM    221  HB3 ARG    42     -48.800  35.328  14.387  1.00  0.00           H  
ATOM    222  HG2 ARG    42     -47.091  35.947  16.801  1.00  0.00           H  
ATOM    223  HG3 ARG    42     -48.049  34.406  16.633  1.00  0.00           H  
ATOM    224  HD2 ARG    42     -49.119  37.297  17.153  1.00  0.00           H  
ATOM    225  HD3 ARG    42     -49.223  35.724  18.121  1.00  0.00           H  
ATOM    226  HE  ARG    42     -50.587  35.549  15.510  1.00  0.00           H  
ATOM    227 HH11 ARG    42     -52.533  37.168  18.622  1.00  0.00           H  
ATOM    228 HH12 ARG    42     -50.820  37.021  18.715  1.00  0.00           H  
ATOM    229 HH21 ARG    42     -53.641  36.498  17.040  1.00  0.00           H  
ATOM    230 HH22 ARG    42     -52.960  36.221  15.451  1.00  0.00           H  
ATOM    231  N   GLN    43     -47.428  33.107  12.962  1.00  0.00           N  
ATOM    232  CA  GLN    43     -47.659  31.676  12.609  1.00  0.00           C  
ATOM    233  CB  GLN    43     -48.549  31.685  11.405  1.00  0.00           C  
ATOM    234  CG  GLN    43     -49.040  30.275  10.907  1.00  0.00           C  
ATOM    235  CD  GLN    43     -49.897  29.655  12.053  1.00  0.00           C  
ATOM    236  NE2 GLN    43     -50.849  30.268  12.478  1.00  0.00           N  
ATOM    237  OE1 GLN    43     -49.604  28.394  12.351  1.00  0.00           O  
ATOM    238  C   GLN    43     -46.335  30.905  12.422  1.00  0.00           C  
ATOM    239  O   GLN    43     -46.105  29.753  12.741  1.00  0.00           O  
ATOM    240  H   GLN    43     -47.846  33.778  12.345  1.00  0.00           H  
ATOM    241  HA  GLN    43     -48.177  31.169  13.437  1.00  0.00           H  
ATOM    242  HB2 GLN    43     -49.477  32.258  11.675  1.00  0.00           H  
ATOM    243  HB3 GLN    43     -48.039  32.276  10.633  1.00  0.00           H  
ATOM    244  HG2 GLN    43     -48.167  29.596  10.578  1.00  0.00           H  
ATOM    245  HG3 GLN    43     -49.665  30.617  10.037  1.00  0.00           H  
ATOM    246 HE21 GLN    43     -51.496  29.821  13.112  1.00  0.00           H  
ATOM    247 HE22 GLN    43     -50.997  31.227  12.199  1.00  0.00           H  
ATOM    248  N   LEU    44     -45.344  31.570  11.807  1.00  0.00           N  
ATOM    249  CA  LEU    44     -43.998  31.110  11.674  1.00  0.00           C  
ATOM    250  CB  LEU    44     -43.162  32.175  10.798  1.00  0.00           C  
ATOM    251  CG  LEU    44     -41.606  32.004  10.897  1.00  0.00           C  
ATOM    252  CD1 LEU    44     -41.092  30.803  10.154  1.00  0.00           C  
ATOM    253  CD2 LEU    44     -40.839  33.287  10.508  1.00  0.00           C  
ATOM    254  C   LEU    44     -43.390  30.847  13.054  1.00  0.00           C  
ATOM    255  O   LEU    44     -42.743  29.852  13.279  1.00  0.00           O  
ATOM    256  H   LEU    44     -45.475  32.514  11.508  1.00  0.00           H  
ATOM    257  HA  LEU    44     -43.924  30.104  11.231  1.00  0.00           H  
ATOM    258  HB2 LEU    44     -43.399  32.127   9.720  1.00  0.00           H  
ATOM    259  HB3 LEU    44     -43.388  33.185  11.107  1.00  0.00           H  
ATOM    260  HG  LEU    44     -41.284  31.846  11.995  1.00  0.00           H  
ATOM    261 HD11 LEU    44     -41.700  29.862  10.253  1.00  0.00           H  
ATOM    262 HD12 LEU    44     -40.999  31.011   9.070  1.00  0.00           H  
ATOM    263 HD13 LEU    44     -40.109  30.638  10.629  1.00  0.00           H  
ATOM    264 HD21 LEU    44     -41.070  33.783   9.576  1.00  0.00           H  
ATOM    265 HD22 LEU    44     -41.182  33.971  11.252  1.00  0.00           H  
ATOM    266 HD23 LEU    44     -39.705  33.168  10.551  1.00  0.00           H  
ATOM    267  N   ALA    45     -43.648  31.796  14.007  1.00  0.00           N  
ATOM    268  CA  ALA    45     -43.193  31.692  15.341  1.00  0.00           C  
ATOM    269  CB  ALA    45     -43.358  33.048  16.056  1.00  0.00           C  
ATOM    270  C   ALA    45     -43.838  30.454  15.957  1.00  0.00           C  
ATOM    271  O   ALA    45     -43.146  29.618  16.561  1.00  0.00           O  
ATOM    272  H   ALA    45     -44.102  32.616  13.728  1.00  0.00           H  
ATOM    273  HA  ALA    45     -42.204  31.351  15.345  1.00  0.00           H  
ATOM    274  HB1 ALA    45     -42.890  33.891  15.492  1.00  0.00           H  
ATOM    275  HB2 ALA    45     -44.442  33.359  16.047  1.00  0.00           H  
ATOM    276  HB3 ALA    45     -42.977  32.964  17.098  1.00  0.00           H  
ATOM    277  N   GLU    46     -45.139  30.269  15.854  1.00  0.00           N  
ATOM    278  CA  GLU    46     -45.841  29.120  16.341  1.00  0.00           C  
ATOM    279  CB  GLU    46     -47.341  29.297  15.988  1.00  0.00           C  
ATOM    280  CG  GLU    46     -48.237  28.023  16.156  1.00  0.00           C  
ATOM    281  CD  GLU    46     -49.612  28.234  16.858  1.00  0.00           C  
ATOM    282  OE1 GLU    46     -49.648  28.006  18.085  1.00  0.00           O  
ATOM    283  OE2 GLU    46     -50.634  28.409  16.143  1.00  0.00           O1-
ATOM    284  C   GLU    46     -45.329  27.732  15.801  1.00  0.00           C  
ATOM    285  O   GLU    46     -44.974  26.858  16.613  1.00  0.00           O  
ATOM    286  H   GLU    46     -45.702  30.959  15.408  1.00  0.00           H  
ATOM    287  HA  GLU    46     -45.755  29.060  17.409  1.00  0.00           H  
ATOM    288  HB2 GLU    46     -47.778  30.199  16.491  1.00  0.00           H  
ATOM    289  HB3 GLU    46     -47.369  29.471  14.940  1.00  0.00           H  
ATOM    290  HG2 GLU    46     -47.803  27.240  16.763  1.00  0.00           H  
ATOM    291  HG3 GLU    46     -48.493  27.696  15.110  1.00  0.00           H  
ATOM    292  N   GLU    47     -45.125  27.543  14.477  1.00  0.00           N  
ATOM    293  CA  GLU    47     -44.501  26.416  13.834  1.00  0.00           C  
ATOM    294  CB  GLU    47     -44.774  26.662  12.310  1.00  0.00           C  
ATOM    295  CG  GLU    47     -44.375  25.494  11.328  1.00  0.00           C  
ATOM    296  CD  GLU    47     -45.420  24.374  11.320  1.00  0.00           C  
ATOM    297  OE1 GLU    47     -46.265  24.121  12.207  1.00  0.00           O  
ATOM    298  OE2 GLU    47     -45.505  23.718  10.245  1.00  0.00           O1-
ATOM    299  C   GLU    47     -43.060  26.266  14.090  1.00  0.00           C  
ATOM    300  O   GLU    47     -42.571  25.179  14.435  1.00  0.00           O  
ATOM    301  H   GLU    47     -45.392  28.126  13.739  1.00  0.00           H  
ATOM    302  HA  GLU    47     -45.079  25.455  14.180  1.00  0.00           H  
ATOM    303  HB2 GLU    47     -45.912  26.980  12.156  1.00  0.00           H  
ATOM    304  HB3 GLU    47     -44.212  27.580  12.044  1.00  0.00           H  
ATOM    305  HG2 GLU    47     -43.392  25.135  11.576  1.00  0.00           H  
ATOM    306  HG3 GLU    47     -44.239  25.900  10.273  1.00  0.00           H  
ATOM    307  N   TYR    48     -42.176  27.264  14.018  1.00  0.00           N  
ATOM    308  CA  TYR    48     -40.682  27.120  14.247  1.00  0.00           C  
ATOM    309  CB  TYR    48     -39.916  28.529  13.859  1.00  0.00           C  
ATOM    310  CG  TYR    48     -38.395  28.329  13.817  1.00  0.00           C  
ATOM    311  CD1 TYR    48     -37.629  28.239  15.042  1.00  0.00           C  
ATOM    312  CE1 TYR    48     -36.246  28.213  15.007  1.00  0.00           C  
ATOM    313  CZ  TYR    48     -35.592  28.292  13.866  1.00  0.00           C  
ATOM    314  OH  TYR    48     -34.208  28.239  13.784  1.00  0.00           O  
ATOM    315  CD2 TYR    48     -37.700  28.404  12.602  1.00  0.00           C  
ATOM    316  CE2 TYR    48     -36.271  28.349  12.621  1.00  0.00           C  
ATOM    317  C   TYR    48     -40.393  26.709  15.669  1.00  0.00           C  
ATOM    318  O   TYR    48     -39.531  25.864  15.888  1.00  0.00           O  
ATOM    319  H   TYR    48     -42.517  28.170  13.766  1.00  0.00           H  
ATOM    320  HA  TYR    48     -40.260  26.392  13.525  1.00  0.00           H  
ATOM    321  HB2 TYR    48     -40.158  28.821  12.869  1.00  0.00           H  
ATOM    322  HB3 TYR    48     -40.233  29.366  14.540  1.00  0.00           H  
ATOM    323  HD1 TYR    48     -38.211  28.217  15.942  1.00  0.00           H  
ATOM    324  HD2 TYR    48     -38.205  28.407  11.617  1.00  0.00           H  
ATOM    325  HE1 TYR    48     -35.705  28.163  15.918  1.00  0.00           H  
ATOM    326  HE2 TYR    48     -35.729  28.508  11.705  1.00  0.00           H  
ATOM    327  HH  TYR    48     -33.908  29.062  13.414  1.00  0.00           H  
ATOM    328  N   LEU    49     -41.159  27.097  16.750  1.00  0.00           N  
ATOM    329  CA  LEU    49     -40.787  26.622  18.166  1.00  0.00           C  
ATOM    330  CB  LEU    49     -41.386  27.714  19.203  1.00  0.00           C  
ATOM    331  CG  LEU    49     -40.740  29.099  18.938  1.00  0.00           C  
ATOM    332  CD1 LEU    49     -41.587  30.287  19.590  1.00  0.00           C  
ATOM    333  CD2 LEU    49     -39.233  29.142  19.260  1.00  0.00           C  
ATOM    334  C   LEU    49     -41.275  25.229  18.452  1.00  0.00           C  
ATOM    335  O   LEU    49     -40.611  24.416  19.080  1.00  0.00           O  
ATOM    336  H   LEU    49     -41.905  27.740  16.636  1.00  0.00           H  
ATOM    337  HA  LEU    49     -39.724  26.590  18.329  1.00  0.00           H  
ATOM    338  HB2 LEU    49     -42.531  27.833  18.999  1.00  0.00           H  
ATOM    339  HB3 LEU    49     -41.257  27.338  20.248  1.00  0.00           H  
ATOM    340  HG  LEU    49     -40.868  29.276  17.847  1.00  0.00           H  
ATOM    341 HD11 LEU    49     -42.680  30.412  19.329  1.00  0.00           H  
ATOM    342 HD12 LEU    49     -41.251  30.177  20.720  1.00  0.00           H  
ATOM    343 HD13 LEU    49     -41.143  31.216  19.215  1.00  0.00           H  
ATOM    344 HD21 LEU    49     -39.054  28.619  20.230  1.00  0.00           H  
ATOM    345 HD22 LEU    49     -38.659  28.753  18.370  1.00  0.00           H  
ATOM    346 HD23 LEU    49     -39.033  30.232  19.373  1.00  0.00           H  
ATOM    347  N   TYR    50     -42.410  24.837  17.843  1.00  0.00           N  
ATOM    348  CA  TYR    50     -43.039  23.566  17.953  1.00  0.00           C  
ATOM    349  CB  TYR    50     -44.354  23.668  17.146  1.00  0.00           C  
ATOM    350  CG  TYR    50     -45.423  22.726  17.685  1.00  0.00           C  
ATOM    351  CD1 TYR    50     -45.882  22.898  19.029  1.00  0.00           C  
ATOM    352  CE1 TYR    50     -46.865  22.072  19.567  1.00  0.00           C  
ATOM    353  CZ  TYR    50     -47.383  20.984  18.769  1.00  0.00           C  
ATOM    354  OH  TYR    50     -48.363  20.122  19.301  1.00  0.00           O  
ATOM    355  CD2 TYR    50     -45.906  21.649  16.927  1.00  0.00           C  
ATOM    356  CE2 TYR    50     -46.921  20.798  17.421  1.00  0.00           C  
ATOM    357  C   TYR    50     -42.235  22.469  17.412  1.00  0.00           C  
ATOM    358  O   TYR    50     -42.156  21.397  18.059  1.00  0.00           O  
ATOM    359  H   TYR    50     -42.793  25.597  17.378  1.00  0.00           H  
ATOM    360  HA  TYR    50     -43.234  23.395  18.998  1.00  0.00           H  
ATOM    361  HB2 TYR    50     -44.737  24.723  17.290  1.00  0.00           H  
ATOM    362  HB3 TYR    50     -44.255  23.519  16.083  1.00  0.00           H  
ATOM    363  HD1 TYR    50     -45.626  23.658  19.633  1.00  0.00           H  
ATOM    364  HD2 TYR    50     -45.458  21.522  15.977  1.00  0.00           H  
ATOM    365  HE1 TYR    50     -47.291  22.244  20.536  1.00  0.00           H  
ATOM    366  HE2 TYR    50     -47.464  20.198  16.716  1.00  0.00           H  
ATOM    367  HH  TYR    50     -48.506  19.377  18.669  1.00  0.00           H  
ATOM    368  N   ARG    51     -41.782  22.619  16.137  1.00  0.00           N  
ATOM    369  CA  ARG    51     -41.243  21.623  15.326  1.00  0.00           C  
ATOM    370  CB  ARG    51     -41.246  22.165  13.863  1.00  0.00           C  
ATOM    371  CG  ARG    51     -40.604  21.169  12.824  1.00  0.00           C  
ATOM    372  CD  ARG    51     -40.461  21.763  11.422  1.00  0.00           C  
ATOM    373  NE  ARG    51     -41.821  22.189  10.895  1.00  0.00           N  
ATOM    374  CZ  ARG    51     -41.896  22.800   9.707  1.00  0.00           C  
ATOM    375  NH1 ARG    51     -40.887  23.236   8.983  1.00  0.00           N  
ATOM    376  NH2 ARG    51     -43.127  22.986   9.212  1.00  0.00           N1+
ATOM    377  C   ARG    51     -39.844  21.264  15.787  1.00  0.00           C  
ATOM    378  O   ARG    51     -39.567  20.113  16.048  1.00  0.00           O  
ATOM    379  H   ARG    51     -41.903  23.435  15.550  1.00  0.00           H  
ATOM    380  HA  ARG    51     -41.773  20.742  15.376  1.00  0.00           H  
ATOM    381  HB2 ARG    51     -42.334  22.423  13.546  1.00  0.00           H  
ATOM    382  HB3 ARG    51     -40.697  23.154  13.884  1.00  0.00           H  
ATOM    383  HG2 ARG    51     -41.182  20.244  12.830  1.00  0.00           H  
ATOM    384  HG3 ARG    51     -39.592  20.913  13.200  1.00  0.00           H  
ATOM    385  HD2 ARG    51     -39.911  21.054  10.755  1.00  0.00           H  
ATOM    386  HD3 ARG    51     -39.818  22.648  11.563  1.00  0.00           H  
ATOM    387  HE  ARG    51     -42.649  21.753  11.261  1.00  0.00           H  
ATOM    388 HH11 ARG    51     -40.996  23.764   8.178  1.00  0.00           H  
ATOM    389 HH12 ARG    51     -40.025  23.293   9.525  1.00  0.00           H  
ATOM    390 HH21 ARG    51     -43.212  23.026   8.283  1.00  0.00           H  
ATOM    391 HH22 ARG    51     -43.904  23.066   9.802  1.00  0.00           H  
ATOM    392  N   TYR    52     -38.978  22.252  16.058  1.00  0.00           N  
ATOM    393  CA  TYR    52     -37.666  21.904  16.591  1.00  0.00           C  
ATOM    394  CB  TYR    52     -36.673  23.012  16.180  1.00  0.00           C  
ATOM    395  CG  TYR    52     -36.751  23.134  14.723  1.00  0.00           C  
ATOM    396  CD1 TYR    52     -37.168  24.422  14.218  1.00  0.00           C  
ATOM    397  CE1 TYR    52     -37.422  24.566  12.818  1.00  0.00           C  
ATOM    398  CZ  TYR    52     -37.145  23.490  11.969  1.00  0.00           C  
ATOM    399  OH  TYR    52     -37.349  23.435  10.555  1.00  0.00           O  
ATOM    400  CD2 TYR    52     -36.526  22.105  13.856  1.00  0.00           C  
ATOM    401  CE2 TYR    52     -36.671  22.250  12.442  1.00  0.00           C  
ATOM    402  C   TYR    52     -37.519  21.869  18.123  1.00  0.00           C  
ATOM    403  O   TYR    52     -36.477  21.572  18.675  1.00  0.00           O  
ATOM    404  H   TYR    52     -39.151  23.210  16.110  1.00  0.00           H  
ATOM    405  HA  TYR    52     -37.311  21.004  16.145  1.00  0.00           H  
ATOM    406  HB2 TYR    52     -36.871  23.977  16.674  1.00  0.00           H  
ATOM    407  HB3 TYR    52     -35.601  22.804  16.476  1.00  0.00           H  
ATOM    408  HD1 TYR    52     -37.299  25.227  14.864  1.00  0.00           H  
ATOM    409  HD2 TYR    52     -36.167  21.138  14.181  1.00  0.00           H  
ATOM    410  HE1 TYR    52     -37.778  25.519  12.394  1.00  0.00           H  
ATOM    411  HE2 TYR    52     -36.453  21.435  11.807  1.00  0.00           H  
ATOM    412  HH  TYR    52     -37.561  24.278  10.308  1.00  0.00           H  
ATOM    413  N   GLY    53     -38.626  22.146  18.884  1.00  0.00           N  
ATOM    414  CA  GLY    53     -38.802  21.739  20.319  1.00  0.00           C  
ATOM    415  C   GLY    53     -38.273  22.719  21.231  1.00  0.00           C  
ATOM    416  O   GLY    53     -37.903  22.427  22.372  1.00  0.00           O  
ATOM    417  H   GLY    53     -39.426  22.651  18.443  1.00  0.00           H  
ATOM    418  HA2 GLY    53     -39.892  21.629  20.579  1.00  0.00           H  
ATOM    419  HA3 GLY    53     -38.140  20.855  20.405  1.00  0.00           H  
ATOM    420  N   TYR    54     -38.311  23.975  20.844  1.00  0.00           N  
ATOM    421  CA  TYR    54     -38.195  25.071  21.704  1.00  0.00           C  
ATOM    422  CB  TYR    54     -37.965  26.379  20.958  1.00  0.00           C  
ATOM    423  CG  TYR    54     -36.573  26.378  20.282  1.00  0.00           C  
ATOM    424  CD1 TYR    54     -36.433  25.980  19.008  1.00  0.00           C  
ATOM    425  CE1 TYR    54     -35.156  25.904  18.440  1.00  0.00           C  
ATOM    426  CZ  TYR    54     -33.958  26.422  19.069  1.00  0.00           C  
ATOM    427  OH  TYR    54     -32.646  26.427  18.512  1.00  0.00           O  
ATOM    428  CD2 TYR    54     -35.442  26.947  20.968  1.00  0.00           C  
ATOM    429  CE2 TYR    54     -34.112  26.893  20.340  1.00  0.00           C  
ATOM    430  C   TYR    54     -39.373  25.245  22.705  1.00  0.00           C  
ATOM    431  O   TYR    54     -39.324  25.913  23.715  1.00  0.00           O  
ATOM    432  H   TYR    54     -38.557  24.216  19.892  1.00  0.00           H  
ATOM    433  HA  TYR    54     -37.240  24.825  22.262  1.00  0.00           H  
ATOM    434  HB2 TYR    54     -38.905  26.596  20.266  1.00  0.00           H  
ATOM    435  HB3 TYR    54     -37.839  27.132  21.716  1.00  0.00           H  
ATOM    436  HD1 TYR    54     -37.248  25.493  18.527  1.00  0.00           H  
ATOM    437  HD2 TYR    54     -35.564  27.486  21.890  1.00  0.00           H  
ATOM    438  HE1 TYR    54     -35.041  25.414  17.475  1.00  0.00           H  
ATOM    439  HE2 TYR    54     -33.179  27.117  20.938  1.00  0.00           H  
ATOM    440  HH  TYR    54     -32.764  25.711  17.775  1.00  0.00           H  
ATOM    441  N   THR    55     -40.499  24.603  22.422  1.00  0.00           N  
ATOM    442  CA  THR    55     -41.618  24.490  23.406  1.00  0.00           C  
ATOM    443  CB  THR    55     -42.795  23.780  22.745  1.00  0.00           C  
ATOM    444  OG1 THR    55     -42.358  22.678  21.905  1.00  0.00           O  
ATOM    445  CG2 THR    55     -43.434  24.834  21.857  1.00  0.00           C  
ATOM    446  C   THR    55     -41.303  23.758  24.699  1.00  0.00           C  
ATOM    447  O   THR    55     -40.204  23.358  24.994  1.00  0.00           O  
ATOM    448  H   THR    55     -40.580  23.923  21.697  1.00  0.00           H  
ATOM    449  HA  THR    55     -41.866  25.564  23.614  1.00  0.00           H  
ATOM    450  HB  THR    55     -43.489  23.375  23.533  1.00  0.00           H  
ATOM    451 HG21 THR    55     -43.679  25.697  22.575  1.00  0.00           H  
ATOM    452 HG22 THR    55     -42.832  25.244  21.001  1.00  0.00           H  
ATOM    453 HG23 THR    55     -44.327  24.320  21.454  1.00  0.00           H  
ATOM    454  HG1 THR    55     -43.078  22.073  21.860  1.00  0.00           H  
ATOM    455  N   ARG    56     -42.340  23.562  25.568  1.00  0.00           N  
ATOM    456  CA  ARG    56     -42.234  23.102  26.906  1.00  0.00           C  
ATOM    457  CB  ARG    56     -41.755  21.667  27.054  1.00  0.00           C  
ATOM    458  CG  ARG    56     -42.772  20.570  26.550  1.00  0.00           C  
ATOM    459  CD  ARG    56     -42.129  19.214  26.467  1.00  0.00           C  
ATOM    460  NE  ARG    56     -43.223  18.324  25.945  1.00  0.00           N  
ATOM    461  CZ  ARG    56     -42.952  17.366  25.113  1.00  0.00           C  
ATOM    462  NH1 ARG    56     -44.083  16.847  24.548  1.00  0.00           N  
ATOM    463  NH2 ARG    56     -41.788  16.893  24.782  1.00  0.00           N1+
ATOM    464  C   ARG    56     -41.300  24.016  27.769  1.00  0.00           C  
ATOM    465  O   ARG    56     -41.008  25.141  27.334  1.00  0.00           O  
ATOM    466  H   ARG    56     -43.221  23.953  25.319  1.00  0.00           H  
ATOM    467  HA  ARG    56     -43.214  23.243  27.275  1.00  0.00           H  
ATOM    468  HB2 ARG    56     -40.819  21.670  26.523  1.00  0.00           H  
ATOM    469  HB3 ARG    56     -41.655  21.415  28.092  1.00  0.00           H  
ATOM    470  HG2 ARG    56     -43.166  20.931  25.549  1.00  0.00           H  
ATOM    471  HG3 ARG    56     -43.600  20.562  27.148  1.00  0.00           H  
ATOM    472  HD2 ARG    56     -41.791  18.885  27.492  1.00  0.00           H  
ATOM    473  HD3 ARG    56     -41.301  19.245  25.693  1.00  0.00           H  
ATOM    474  HE  ARG    56     -44.171  18.723  25.766  1.00  0.00           H  
ATOM    475 HH11 ARG    56     -44.987  17.033  24.880  1.00  0.00           H  
ATOM    476 HH12 ARG    56     -43.920  16.213  23.847  1.00  0.00           H  
ATOM    477 HH21 ARG    56     -41.666  16.207  24.083  1.00  0.00           H  
ATOM    478 HH22 ARG    56     -41.004  17.224  25.287  1.00  0.00           H  
ATOM    479  N   VAL    57     -40.810  23.515  28.968  1.00  0.00           N  
ATOM    480  CA  VAL    57     -40.020  24.240  29.944  1.00  0.00           C  
ATOM    481  CB  VAL    57     -38.655  24.701  29.450  1.00  0.00           C  
ATOM    482  CG1 VAL    57     -37.909  25.429  30.595  1.00  0.00           C  
ATOM    483  CG2 VAL    57     -37.757  23.610  28.931  1.00  0.00           C  
ATOM    484  C   VAL    57     -40.739  25.233  30.834  1.00  0.00           C  
ATOM    485  O   VAL    57     -40.490  25.223  31.993  1.00  0.00           O  
ATOM    486  H   VAL    57     -41.040  22.589  29.286  1.00  0.00           H  
ATOM    487  HA  VAL    57     -39.686  23.488  30.636  1.00  0.00           H  
ATOM    488  HB  VAL    57     -38.874  25.462  28.685  1.00  0.00           H  
ATOM    489 HG11 VAL    57     -38.324  26.294  31.149  1.00  0.00           H  
ATOM    490 HG12 VAL    57     -37.688  24.712  31.412  1.00  0.00           H  
ATOM    491 HG13 VAL    57     -36.880  25.680  30.362  1.00  0.00           H  
ATOM    492 HG21 VAL    57     -37.516  22.836  29.661  1.00  0.00           H  
ATOM    493 HG22 VAL    57     -38.271  23.093  28.079  1.00  0.00           H  
ATOM    494 HG23 VAL    57     -36.799  24.026  28.710  1.00  0.00           H  
ATOM    495  N   ALA    58     -41.716  25.971  30.293  1.00  0.00           N  
ATOM    496  CA  ALA    58     -42.772  26.697  31.018  1.00  0.00           C  
ATOM    497  CB  ALA    58     -42.387  28.185  31.121  1.00  0.00           C  
ATOM    498  C   ALA    58     -44.131  26.456  30.307  1.00  0.00           C  
ATOM    499  O   ALA    58     -44.188  26.390  29.079  1.00  0.00           O  
ATOM    500  H   ALA    58     -41.818  25.924  29.288  1.00  0.00           H  
ATOM    501  HA  ALA    58     -42.848  26.307  32.036  1.00  0.00           H  
ATOM    502  HB1 ALA    58     -41.609  28.310  31.878  1.00  0.00           H  
ATOM    503  HB2 ALA    58     -42.007  28.549  30.167  1.00  0.00           H  
ATOM    504  HB3 ALA    58     -43.251  28.785  31.412  1.00  0.00           H  
ATOM    505  N   GLU    59     -45.237  26.255  31.034  1.00  0.00           N  
ATOM    506  CA  GLU    59     -46.488  25.688  30.475  1.00  0.00           C  
ATOM    507  CB  GLU    59     -47.098  24.647  31.481  1.00  0.00           C  
ATOM    508  CG  GLU    59     -46.125  23.506  31.929  1.00  0.00           C  
ATOM    509  CD  GLU    59     -46.752  22.305  32.709  1.00  0.00           C  
ATOM    510  OE1 GLU    59     -47.811  21.799  32.276  1.00  0.00           O  
ATOM    511  OE2 GLU    59     -46.180  21.792  33.704  1.00  0.00           O1-
ATOM    512  C   GLU    59     -47.474  26.771  29.892  1.00  0.00           C  
ATOM    513  O   GLU    59     -48.633  26.807  30.299  1.00  0.00           O  
ATOM    514  H   GLU    59     -45.170  26.342  32.038  1.00  0.00           H  
ATOM    515  HA  GLU    59     -46.201  25.092  29.608  1.00  0.00           H  
ATOM    516  HB2 GLU    59     -47.451  25.173  32.368  1.00  0.00           H  
ATOM    517  HB3 GLU    59     -47.961  24.188  30.995  1.00  0.00           H  
ATOM    518  HG2 GLU    59     -45.335  23.950  32.539  1.00  0.00           H  
ATOM    519  HG3 GLU    59     -45.653  23.105  31.029  1.00  0.00           H  
ATOM    520  N   MET    60     -47.023  27.552  28.871  1.00  0.00           N  
ATOM    521  CA  MET    60     -47.468  28.815  28.162  1.00  0.00           C  
ATOM    522  CB  MET    60     -46.579  28.996  26.896  1.00  0.00           C  
ATOM    523  CG  MET    60     -45.102  29.247  27.211  1.00  0.00           C  
ATOM    524  SD  MET    60     -43.971  29.040  25.802  1.00  0.00           S  
ATOM    525  CE  MET    60     -43.220  27.463  26.292  1.00  0.00           C  
ATOM    526  C   MET    60     -48.955  28.996  27.741  1.00  0.00           C  
ATOM    527  O   MET    60     -49.289  29.826  26.894  1.00  0.00           O  
ATOM    528  H   MET    60     -46.109  27.259  28.575  1.00  0.00           H  
ATOM    529  HA  MET    60     -47.262  29.667  28.815  1.00  0.00           H  
ATOM    530  HB2 MET    60     -46.911  29.848  26.295  1.00  0.00           H  
ATOM    531  HB3 MET    60     -46.662  28.103  26.276  1.00  0.00           H  
ATOM    532  HG2 MET    60     -44.788  28.570  27.999  1.00  0.00           H  
ATOM    533  HG3 MET    60     -45.005  30.262  27.595  1.00  0.00           H  
ATOM    534  HE1 MET    60     -42.738  27.584  27.261  1.00  0.00           H  
ATOM    535  HE2 MET    60     -43.994  26.700  26.373  1.00  0.00           H  
ATOM    536  HE3 MET    60     -42.470  27.148  25.567  1.00  0.00           H  
ATOM    537  N   ARG    61     -49.870  28.209  28.294  1.00  0.00           N  
ATOM    538  CA  ARG    61     -51.314  28.225  28.027  1.00  0.00           C  
ATOM    539  CB  ARG    61     -51.889  26.961  28.669  1.00  0.00           C  
ATOM    540  CG  ARG    61     -53.398  26.792  28.410  1.00  0.00           C  
ATOM    541  CD  ARG    61     -53.971  25.496  29.008  1.00  0.00           C  
ATOM    542  NE  ARG    61     -53.404  25.209  30.342  1.00  0.00           N  
ATOM    543  CZ  ARG    61     -53.356  24.027  30.922  1.00  0.00           C  
ATOM    544  NH1 ARG    61     -52.398  23.761  31.764  1.00  0.00           N  
ATOM    545  NH2 ARG    61     -54.237  23.102  30.658  1.00  0.00           N1+
ATOM    546  C   ARG    61     -51.978  29.477  28.607  1.00  0.00           C  
ATOM    547  O   ARG    61     -51.988  29.653  29.818  1.00  0.00           O  
ATOM    548  H   ARG    61     -49.535  27.629  29.052  1.00  0.00           H  
ATOM    549  HA  ARG    61     -51.478  28.219  26.949  1.00  0.00           H  
ATOM    550  HB2 ARG    61     -51.348  26.089  28.300  1.00  0.00           H  
ATOM    551  HB3 ARG    61     -51.710  27.040  29.744  1.00  0.00           H  
ATOM    552  HG2 ARG    61     -53.583  26.801  27.335  1.00  0.00           H  
ATOM    553  HG3 ARG    61     -53.930  27.634  28.851  1.00  0.00           H  
ATOM    554  HD2 ARG    61     -53.735  24.668  28.336  1.00  0.00           H  
ATOM    555  HD3 ARG    61     -55.057  25.589  29.067  1.00  0.00           H  
ATOM    556  HE  ARG    61     -52.825  25.932  30.741  1.00  0.00           H  
ATOM    557 HH11 ARG    61     -52.356  22.872  32.232  1.00  0.00           H  
ATOM    558 HH12 ARG    61     -51.707  24.463  31.973  1.00  0.00           H  
ATOM    559 HH21 ARG    61     -54.207  22.216  31.128  1.00  0.00           H  
ATOM    560 HH22 ARG    61     -55.046  23.360  30.118  1.00  0.00           H  
ATOM    561  N   GLY    62     -52.651  30.261  27.765  1.00  0.00           N  
ATOM    562  CA  GLY    62     -53.295  31.540  28.083  1.00  0.00           C  
ATOM    563  C   GLY    62     -52.424  32.572  28.859  1.00  0.00           C  
ATOM    564  O   GLY    62     -53.066  33.436  29.495  1.00  0.00           O  
ATOM    565  H   GLY    62     -52.810  30.029  26.809  1.00  0.00           H  
ATOM    566  HA2 GLY    62     -53.600  31.988  27.189  1.00  0.00           H  
ATOM    567  HA3 GLY    62     -54.176  31.432  28.791  1.00  0.00           H  
ATOM    568  N   GLU    63     -51.093  32.567  28.683  1.00  0.00           N  
ATOM    569  CA  GLU    63     -50.209  33.688  29.039  1.00  0.00           C  
ATOM    570  CB  GLU    63     -48.868  33.224  29.632  1.00  0.00           C  
ATOM    571  CG  GLU    63     -49.005  32.433  30.939  1.00  0.00           C  
ATOM    572  CD  GLU    63     -47.856  32.767  31.898  1.00  0.00           C  
ATOM    573  OE1 GLU    63     -47.958  33.817  32.572  1.00  0.00           O  
ATOM    574  OE2 GLU    63     -46.880  31.980  31.927  1.00  0.00           O1-
ATOM    575  C   GLU    63     -49.922  34.609  27.835  1.00  0.00           C  
ATOM    576  O   GLU    63     -49.754  34.168  26.696  1.00  0.00           O  
ATOM    577  H   GLU    63     -50.680  31.835  28.125  1.00  0.00           H  
ATOM    578  HA  GLU    63     -50.708  34.280  29.808  1.00  0.00           H  
ATOM    579  HB2 GLU    63     -48.325  32.625  28.899  1.00  0.00           H  
ATOM    580  HB3 GLU    63     -48.275  34.120  29.830  1.00  0.00           H  
ATOM    581  HG2 GLU    63     -49.005  31.364  30.708  1.00  0.00           H  
ATOM    582  HG3 GLU    63     -49.957  32.675  31.418  1.00  0.00           H  
ATOM    583  N   SER    64     -49.859  35.912  28.108  1.00  0.00           N  
ATOM    584  CA  SER    64     -49.599  37.012  27.138  1.00  0.00           C  
ATOM    585  CB  SER    64     -49.831  38.353  27.756  1.00  0.00           C  
ATOM    586  OG  SER    64     -49.099  38.485  28.975  1.00  0.00           O  
ATOM    587  C   SER    64     -48.164  36.921  26.539  1.00  0.00           C  
ATOM    588  O   SER    64     -47.287  36.253  27.004  1.00  0.00           O  
ATOM    589  H   SER    64     -50.170  36.168  29.031  1.00  0.00           H  
ATOM    590  HA  SER    64     -50.309  36.877  26.347  1.00  0.00           H  
ATOM    591  HB2 SER    64     -50.899  38.506  28.042  1.00  0.00           H  
ATOM    592  HB3 SER    64     -49.585  39.211  27.049  1.00  0.00           H  
ATOM    593  HG  SER    64     -49.093  39.426  29.210  1.00  0.00           H  
ATOM    594  N   LYS    65     -47.923  37.506  25.365  1.00  0.00           N  
ATOM    595  CA  LYS    65     -46.676  37.680  24.674  1.00  0.00           C  
ATOM    596  CB  LYS    65     -45.450  38.122  25.491  1.00  0.00           C  
ATOM    597  CG  LYS    65     -45.680  39.485  26.186  1.00  0.00           C  
ATOM    598  CD  LYS    65     -44.321  40.132  26.459  1.00  0.00           C  
ATOM    599  CE  LYS    65     -44.400  41.377  27.380  1.00  0.00           C  
ATOM    600  NZ  LYS    65     -45.146  42.469  26.723  1.00  0.00           N1+
ATOM    601  C   LYS    65     -46.269  36.496  23.803  1.00  0.00           C  
ATOM    602  O   LYS    65     -45.101  36.317  23.463  1.00  0.00           O  
ATOM    603  H   LYS    65     -48.669  37.875  24.855  1.00  0.00           H  
ATOM    604  HA  LYS    65     -46.804  38.474  23.948  1.00  0.00           H  
ATOM    605  HB2 LYS    65     -45.257  37.388  26.270  1.00  0.00           H  
ATOM    606  HB3 LYS    65     -44.536  38.157  24.761  1.00  0.00           H  
ATOM    607  HG2 LYS    65     -46.253  40.193  25.536  1.00  0.00           H  
ATOM    608  HG3 LYS    65     -46.246  39.305  27.144  1.00  0.00           H  
ATOM    609  HD2 LYS    65     -43.694  40.459  25.596  1.00  0.00           H  
ATOM    610  HD3 LYS    65     -43.734  39.371  26.982  1.00  0.00           H  
ATOM    611  HE2 LYS    65     -43.357  41.765  27.489  1.00  0.00           H  
ATOM    612  HE3 LYS    65     -44.879  41.045  28.391  1.00  0.00           H  
ATOM    613  HZ1 LYS    65     -44.883  42.375  25.760  1.00  0.00           H  
ATOM    614  HZ2 LYS    65     -46.198  42.542  26.854  1.00  0.00           H  
ATOM    615  HZ3 LYS    65     -44.855  43.445  26.986  1.00  0.00           H  
ATOM    616  N   SER    66     -47.177  35.668  23.286  1.00  0.00           N  
ATOM    617  CA  SER    66     -46.948  34.693  22.176  1.00  0.00           C  
ATOM    618  CB  SER    66     -46.969  35.382  20.718  1.00  0.00           C  
ATOM    619  OG  SER    66     -48.229  35.966  20.530  1.00  0.00           O  
ATOM    620  C   SER    66     -45.824  33.732  22.246  1.00  0.00           C  
ATOM    621  O   SER    66     -44.992  33.746  21.377  1.00  0.00           O  
ATOM    622  H   SER    66     -48.106  35.924  23.270  1.00  0.00           H  
ATOM    623  HA  SER    66     -47.811  34.061  22.237  1.00  0.00           H  
ATOM    624  HB2 SER    66     -46.857  34.525  20.045  1.00  0.00           H  
ATOM    625  HB3 SER    66     -46.082  36.038  20.609  1.00  0.00           H  
ATOM    626  HG  SER    66     -48.088  36.877  20.775  1.00  0.00           H  
ATOM    627  N   LEU    67     -45.769  32.909  23.251  1.00  0.00           N  
ATOM    628  CA  LEU    67     -44.759  31.810  23.376  1.00  0.00           C  
ATOM    629  CB  LEU    67     -44.580  30.844  22.203  1.00  0.00           C  
ATOM    630  CG  LEU    67     -45.916  30.119  21.689  1.00  0.00           C  
ATOM    631  CD1 LEU    67     -45.764  29.521  20.265  1.00  0.00           C  
ATOM    632  CD2 LEU    67     -46.374  29.142  22.771  1.00  0.00           C  
ATOM    633  C   LEU    67     -43.463  32.418  23.837  1.00  0.00           C  
ATOM    634  O   LEU    67     -42.428  31.933  23.510  1.00  0.00           O  
ATOM    635  H   LEU    67     -46.481  33.059  23.896  1.00  0.00           H  
ATOM    636  HA  LEU    67     -45.104  31.131  24.219  1.00  0.00           H  
ATOM    637  HB2 LEU    67     -44.141  31.523  21.391  1.00  0.00           H  
ATOM    638  HB3 LEU    67     -43.924  30.023  22.504  1.00  0.00           H  
ATOM    639  HG  LEU    67     -46.679  30.940  21.614  1.00  0.00           H  
ATOM    640 HD11 LEU    67     -45.218  30.252  19.578  1.00  0.00           H  
ATOM    641 HD12 LEU    67     -45.092  28.609  20.292  1.00  0.00           H  
ATOM    642 HD13 LEU    67     -46.742  29.099  19.893  1.00  0.00           H  
ATOM    643 HD21 LEU    67     -45.532  28.440  22.967  1.00  0.00           H  
ATOM    644 HD22 LEU    67     -46.673  29.568  23.744  1.00  0.00           H  
ATOM    645 HD23 LEU    67     -47.241  28.512  22.438  1.00  0.00           H  
ATOM    646  N   GLY    68     -43.429  33.371  24.756  1.00  0.00           N  
ATOM    647  CA  GLY    68     -42.178  34.063  25.129  1.00  0.00           C  
ATOM    648  C   GLY    68     -41.143  33.214  25.751  1.00  0.00           C  
ATOM    649  O   GLY    68     -40.036  33.542  25.436  1.00  0.00           O  
ATOM    650  H   GLY    68     -44.257  33.709  25.262  1.00  0.00           H  
ATOM    651  HA2 GLY    68     -41.737  34.496  24.229  1.00  0.00           H  
ATOM    652  HA3 GLY    68     -42.505  34.865  25.785  1.00  0.00           H  
ATOM    653  N   PRO    69     -41.393  32.270  26.658  1.00  0.00           N  
ATOM    654  CD  PRO    69     -42.561  32.294  27.549  1.00  0.00           C  
ATOM    655  CA  PRO    69     -40.296  31.513  27.260  1.00  0.00           C  
ATOM    656  CB  PRO    69     -40.985  30.652  28.350  1.00  0.00           C  
ATOM    657  CG  PRO    69     -42.174  31.529  28.813  1.00  0.00           C  
ATOM    658  C   PRO    69     -39.588  30.713  26.163  1.00  0.00           C  
ATOM    659  O   PRO    69     -38.382  30.592  26.253  1.00  0.00           O  
ATOM    660  HA  PRO    69     -39.593  32.183  27.737  1.00  0.00           H  
ATOM    661  HB2 PRO    69     -41.587  29.837  27.987  1.00  0.00           H  
ATOM    662  HB3 PRO    69     -40.308  30.417  29.187  1.00  0.00           H  
ATOM    663  HG2 PRO    69     -41.655  32.072  29.613  1.00  0.00           H  
ATOM    664  HG3 PRO    69     -43.008  30.830  29.189  1.00  0.00           H  
ATOM    665  HD2 PRO    69     -43.359  31.630  27.096  1.00  0.00           H  
ATOM    666  HD3 PRO    69     -43.017  33.253  27.817  1.00  0.00           H  
ATOM    667  N   ALA    70     -40.241  30.263  25.071  1.00  0.00           N  
ATOM    668  CA  ALA    70     -39.703  29.489  23.978  1.00  0.00           C  
ATOM    669  CB  ALA    70     -40.763  28.773  23.105  1.00  0.00           C  
ATOM    670  C   ALA    70     -38.779  30.274  23.136  1.00  0.00           C  
ATOM    671  O   ALA    70     -37.717  29.830  22.718  1.00  0.00           O  
ATOM    672  H   ALA    70     -41.233  30.489  24.924  1.00  0.00           H  
ATOM    673  HA  ALA    70     -39.182  28.720  24.512  1.00  0.00           H  
ATOM    674  HB1 ALA    70     -41.508  28.315  23.737  1.00  0.00           H  
ATOM    675  HB2 ALA    70     -41.374  29.592  22.618  1.00  0.00           H  
ATOM    676  HB3 ALA    70     -40.305  28.101  22.309  1.00  0.00           H  
ATOM    677  N   LEU    71     -39.194  31.496  22.870  1.00  0.00           N  
ATOM    678  CA  LEU    71     -38.443  32.574  22.340  1.00  0.00           C  
ATOM    679  CB  LEU    71     -39.247  33.795  22.057  1.00  0.00           C  
ATOM    680  CG  LEU    71     -40.378  33.548  20.976  1.00  0.00           C  
ATOM    681  CD1 LEU    71     -41.435  34.638  20.869  1.00  0.00           C  
ATOM    682  CD2 LEU    71     -39.659  33.300  19.605  1.00  0.00           C  
ATOM    683  C   LEU    71     -37.220  32.912  23.187  1.00  0.00           C  
ATOM    684  O   LEU    71     -36.159  33.057  22.577  1.00  0.00           O  
ATOM    685  H   LEU    71     -40.112  31.762  23.017  1.00  0.00           H  
ATOM    686  HA  LEU    71     -38.160  32.102  21.444  1.00  0.00           H  
ATOM    687  HB2 LEU    71     -39.689  34.142  22.954  1.00  0.00           H  
ATOM    688  HB3 LEU    71     -38.551  34.626  21.661  1.00  0.00           H  
ATOM    689  HG  LEU    71     -40.844  32.557  21.273  1.00  0.00           H  
ATOM    690 HD11 LEU    71     -41.834  34.834  21.837  1.00  0.00           H  
ATOM    691 HD12 LEU    71     -41.040  35.577  20.345  1.00  0.00           H  
ATOM    692 HD13 LEU    71     -42.286  34.256  20.236  1.00  0.00           H  
ATOM    693 HD21 LEU    71     -39.084  34.176  19.295  1.00  0.00           H  
ATOM    694 HD22 LEU    71     -39.036  32.345  19.692  1.00  0.00           H  
ATOM    695 HD23 LEU    71     -40.514  33.178  18.930  1.00  0.00           H  
ATOM    696  N   LEU    72     -37.381  33.020  24.530  1.00  0.00           N  
ATOM    697  CA  LEU    72     -36.290  33.371  25.459  1.00  0.00           C  
ATOM    698  CB  LEU    72     -36.841  33.386  26.957  1.00  0.00           C  
ATOM    699  CG  LEU    72     -35.871  34.133  27.881  1.00  0.00           C  
ATOM    700  CD1 LEU    72     -35.585  35.655  27.638  1.00  0.00           C  
ATOM    701  CD2 LEU    72     -36.462  34.089  29.317  1.00  0.00           C  
ATOM    702  C   LEU    72     -35.167  32.370  25.398  1.00  0.00           C  
ATOM    703  O   LEU    72     -33.974  32.741  25.420  1.00  0.00           O  
ATOM    704  H   LEU    72     -38.303  33.176  24.796  1.00  0.00           H  
ATOM    705  HA  LEU    72     -35.867  34.367  25.155  1.00  0.00           H  
ATOM    706  HB2 LEU    72     -37.772  33.978  26.953  1.00  0.00           H  
ATOM    707  HB3 LEU    72     -37.138  32.379  27.313  1.00  0.00           H  
ATOM    708  HG  LEU    72     -34.894  33.498  27.962  1.00  0.00           H  
ATOM    709 HD11 LEU    72     -34.944  35.728  26.786  1.00  0.00           H  
ATOM    710 HD12 LEU    72     -36.475  36.304  27.501  1.00  0.00           H  
ATOM    711 HD13 LEU    72     -35.038  36.078  28.422  1.00  0.00           H  
ATOM    712 HD21 LEU    72     -37.571  34.408  29.356  1.00  0.00           H  
ATOM    713 HD22 LEU    72     -36.564  33.013  29.565  1.00  0.00           H  
ATOM    714 HD23 LEU    72     -35.877  34.664  30.077  1.00  0.00           H  
ATOM    715  N   LEU    73     -35.490  31.060  25.314  1.00  0.00           N  
ATOM    716  CA  LEU    73     -34.601  29.951  25.151  1.00  0.00           C  
ATOM    717  CB  LEU    73     -35.408  28.655  25.367  1.00  0.00           C  
ATOM    718  CG  LEU    73     -34.839  27.245  24.867  1.00  0.00           C  
ATOM    719  CD1 LEU    73     -33.518  26.895  25.620  1.00  0.00           C  
ATOM    720  CD2 LEU    73     -35.943  26.088  25.091  1.00  0.00           C  
ATOM    721  C   LEU    73     -34.019  30.041  23.768  1.00  0.00           C  
ATOM    722  O   LEU    73     -32.857  29.753  23.579  1.00  0.00           O  
ATOM    723  H   LEU    73     -36.475  30.899  25.323  1.00  0.00           H  
ATOM    724  HA  LEU    73     -33.764  29.940  25.811  1.00  0.00           H  
ATOM    725  HB2 LEU    73     -35.594  28.622  26.497  1.00  0.00           H  
ATOM    726  HB3 LEU    73     -36.414  28.739  24.875  1.00  0.00           H  
ATOM    727  HG  LEU    73     -34.613  27.210  23.794  1.00  0.00           H  
ATOM    728 HD11 LEU    73     -32.662  27.627  25.421  1.00  0.00           H  
ATOM    729 HD12 LEU    73     -33.675  26.840  26.737  1.00  0.00           H  
ATOM    730 HD13 LEU    73     -33.295  25.813  25.365  1.00  0.00           H  
ATOM    731 HD21 LEU    73     -36.352  26.140  26.183  1.00  0.00           H  
ATOM    732 HD22 LEU    73     -36.791  26.301  24.417  1.00  0.00           H  
ATOM    733 HD23 LEU    73     -35.575  25.053  25.051  1.00  0.00           H  
ATOM    734  N   LEU    74     -34.777  30.355  22.688  1.00  0.00           N  
ATOM    735  CA  LEU    74     -34.200  30.494  21.371  1.00  0.00           C  
ATOM    736  CB  LEU    74     -35.283  30.909  20.385  1.00  0.00           C  
ATOM    737  CG  LEU    74     -34.833  30.837  18.888  1.00  0.00           C  
ATOM    738  CD1 LEU    74     -34.389  29.409  18.416  1.00  0.00           C  
ATOM    739  CD2 LEU    74     -35.965  31.285  17.911  1.00  0.00           C  
ATOM    740  C   LEU    74     -33.116  31.523  21.266  1.00  0.00           C  
ATOM    741  O   LEU    74     -32.022  31.219  20.759  1.00  0.00           O  
ATOM    742  H   LEU    74     -35.723  30.544  22.712  1.00  0.00           H  
ATOM    743  HA  LEU    74     -33.769  29.489  21.181  1.00  0.00           H  
ATOM    744  HB2 LEU    74     -36.116  30.196  20.406  1.00  0.00           H  
ATOM    745  HB3 LEU    74     -35.744  31.897  20.462  1.00  0.00           H  
ATOM    746  HG  LEU    74     -34.038  31.528  18.665  1.00  0.00           H  
ATOM    747 HD11 LEU    74     -33.634  29.063  19.170  1.00  0.00           H  
ATOM    748 HD12 LEU    74     -35.268  28.720  18.452  1.00  0.00           H  
ATOM    749 HD13 LEU    74     -34.069  29.458  17.321  1.00  0.00           H  
ATOM    750 HD21 LEU    74     -36.758  30.539  17.901  1.00  0.00           H  
ATOM    751 HD22 LEU    74     -36.407  32.236  18.315  1.00  0.00           H  
ATOM    752 HD23 LEU    74     -35.592  31.399  16.875  1.00  0.00           H  
ATOM    753  N   GLN    75     -33.415  32.722  21.846  1.00  0.00           N  
ATOM    754  CA  GLN    75     -32.445  33.850  21.880  1.00  0.00           C  
ATOM    755  CB  GLN    75     -33.123  35.089  22.433  1.00  0.00           C  
ATOM    756  CG  GLN    75     -34.192  35.667  21.494  1.00  0.00           C  
ATOM    757  CD  GLN    75     -35.365  36.276  22.222  1.00  0.00           C  
ATOM    758  OE1 GLN    75     -35.424  36.536  23.446  1.00  0.00           O  
ATOM    759  NE2 GLN    75     -36.448  36.457  21.444  1.00  0.00           N  
ATOM    760  C   GLN    75     -31.229  33.517  22.665  1.00  0.00           C  
ATOM    761  O   GLN    75     -30.088  33.868  22.231  1.00  0.00           O  
ATOM    762  H   GLN    75     -34.350  32.922  22.094  1.00  0.00           H  
ATOM    763  HA  GLN    75     -32.119  34.013  20.809  1.00  0.00           H  
ATOM    764  HB2 GLN    75     -33.584  34.881  23.398  1.00  0.00           H  
ATOM    765  HB3 GLN    75     -32.289  35.762  22.654  1.00  0.00           H  
ATOM    766  HG2 GLN    75     -34.514  34.999  20.722  1.00  0.00           H  
ATOM    767  HG3 GLN    75     -33.583  36.510  20.973  1.00  0.00           H  
ATOM    768 HE21 GLN    75     -37.305  36.797  21.792  1.00  0.00           H  
ATOM    769 HE22 GLN    75     -36.349  36.520  20.453  1.00  0.00           H  
ATOM    770  N   LYS    76     -31.388  32.696  23.777  1.00  0.00           N  
ATOM    771  CA  LYS    76     -30.236  32.079  24.446  1.00  0.00           C  
ATOM    772  CB  LYS    76     -30.691  31.414  25.744  1.00  0.00           C  
ATOM    773  CG  LYS    76     -30.790  32.380  26.970  1.00  0.00           C  
ATOM    774  CD  LYS    76     -31.191  31.674  28.323  1.00  0.00           C  
ATOM    775  CE  LYS    76     -29.944  31.297  29.062  1.00  0.00           C  
ATOM    776  NZ  LYS    76     -30.297  30.366  30.146  1.00  0.00           N1+
ATOM    777  C   LYS    76     -29.467  31.031  23.634  1.00  0.00           C  
ATOM    778  O   LYS    76     -28.253  31.025  23.555  1.00  0.00           O  
ATOM    779  H   LYS    76     -32.300  32.470  24.192  1.00  0.00           H  
ATOM    780  HA  LYS    76     -29.435  32.820  24.681  1.00  0.00           H  
ATOM    781  HB2 LYS    76     -31.627  30.892  25.539  1.00  0.00           H  
ATOM    782  HB3 LYS    76     -29.931  30.705  26.046  1.00  0.00           H  
ATOM    783  HG2 LYS    76     -29.981  33.142  27.060  1.00  0.00           H  
ATOM    784  HG3 LYS    76     -31.658  32.948  26.642  1.00  0.00           H  
ATOM    785  HD2 LYS    76     -31.741  30.802  28.157  1.00  0.00           H  
ATOM    786  HD3 LYS    76     -31.881  32.299  28.923  1.00  0.00           H  
ATOM    787  HE2 LYS    76     -29.408  32.185  29.473  1.00  0.00           H  
ATOM    788  HE3 LYS    76     -29.234  30.734  28.315  1.00  0.00           H  
ATOM    789  HZ1 LYS    76     -30.568  30.794  31.080  1.00  0.00           H  
ATOM    790  HZ2 LYS    76     -31.087  29.738  29.871  1.00  0.00           H  
ATOM    791  HZ3 LYS    76     -29.425  29.815  30.365  1.00  0.00           H  
ATOM    792  N   GLN    77     -30.102  30.168  22.897  1.00  0.00           N  
ATOM    793  CA  GLN    77     -29.593  29.090  22.025  1.00  0.00           C  
ATOM    794  CB  GLN    77     -30.777  28.091  21.689  1.00  0.00           C  
ATOM    795  CG  GLN    77     -30.376  26.770  21.024  1.00  0.00           C  
ATOM    796  CD  GLN    77     -29.675  25.761  21.999  1.00  0.00           C  
ATOM    797  OE1 GLN    77     -29.379  26.067  23.168  1.00  0.00           O  
ATOM    798  NE2 GLN    77     -29.493  24.495  21.561  1.00  0.00           N  
ATOM    799  C   GLN    77     -28.786  29.604  20.807  1.00  0.00           C  
ATOM    800  O   GLN    77     -27.675  29.207  20.546  1.00  0.00           O  
ATOM    801  H   GLN    77     -31.081  30.348  22.851  1.00  0.00           H  
ATOM    802  HA  GLN    77     -28.818  28.543  22.648  1.00  0.00           H  
ATOM    803  HB2 GLN    77     -31.339  27.933  22.629  1.00  0.00           H  
ATOM    804  HB3 GLN    77     -31.405  28.578  20.907  1.00  0.00           H  
ATOM    805  HG2 GLN    77     -29.609  26.847  20.197  1.00  0.00           H  
ATOM    806  HG3 GLN    77     -31.347  26.290  20.690  1.00  0.00           H  
ATOM    807 HE21 GLN    77     -29.962  24.284  20.743  1.00  0.00           H  
ATOM    808 HE22 GLN    77     -29.120  23.849  22.278  1.00  0.00           H  
ATOM    809  N   LEU    78     -29.365  30.596  20.181  1.00  0.00           N  
ATOM    810  CA  LEU    78     -28.731  31.204  18.985  1.00  0.00           C  
ATOM    811  CB  LEU    78     -29.766  31.655  17.998  1.00  0.00           C  
ATOM    812  CG  LEU    78     -30.577  30.502  17.407  1.00  0.00           C  
ATOM    813  CD1 LEU    78     -31.567  30.894  16.366  1.00  0.00           C  
ATOM    814  CD2 LEU    78     -29.761  29.372  16.945  1.00  0.00           C  
ATOM    815  C   LEU    78     -27.837  32.340  19.377  1.00  0.00           C  
ATOM    816  O   LEU    78     -27.145  32.867  18.556  1.00  0.00           O  
ATOM    817  H   LEU    78     -30.231  30.977  20.566  1.00  0.00           H  
ATOM    818  HA  LEU    78     -28.042  30.430  18.610  1.00  0.00           H  
ATOM    819  HB2 LEU    78     -30.457  32.414  18.456  1.00  0.00           H  
ATOM    820  HB3 LEU    78     -29.343  32.024  17.035  1.00  0.00           H  
ATOM    821  HG  LEU    78     -31.252  30.032  18.204  1.00  0.00           H  
ATOM    822 HD11 LEU    78     -32.274  31.599  16.703  1.00  0.00           H  
ATOM    823 HD12 LEU    78     -31.057  31.296  15.570  1.00  0.00           H  
ATOM    824 HD13 LEU    78     -32.116  30.054  15.900  1.00  0.00           H  
ATOM    825 HD21 LEU    78     -29.005  29.725  16.110  1.00  0.00           H  
ATOM    826 HD22 LEU    78     -29.104  28.883  17.612  1.00  0.00           H  
ATOM    827 HD23 LEU    78     -30.283  28.509  16.387  1.00  0.00           H  
ATOM    828  N   SER    79     -27.746  32.714  20.608  1.00  0.00           N  
ATOM    829  CA  SER    79     -26.920  33.845  21.063  1.00  0.00           C  
ATOM    830  CB  SER    79     -25.412  33.618  20.992  1.00  0.00           C  
ATOM    831  OG  SER    79     -25.037  32.702  21.985  1.00  0.00           O  
ATOM    832  C   SER    79     -27.355  35.160  20.402  1.00  0.00           C  
ATOM    833  O   SER    79     -26.627  35.854  19.699  1.00  0.00           O  
ATOM    834  H   SER    79     -28.199  32.143  21.270  1.00  0.00           H  
ATOM    835  HA  SER    79     -27.124  33.964  22.107  1.00  0.00           H  
ATOM    836  HB2 SER    79     -24.886  34.541  21.299  1.00  0.00           H  
ATOM    837  HB3 SER    79     -25.127  33.244  20.027  1.00  0.00           H  
ATOM    838  HG  SER    79     -24.985  31.826  21.564  1.00  0.00           H  
ATOM    839  N   LEU    80     -28.638  35.553  20.698  1.00  0.00           N  
ATOM    840  CA  LEU    80     -29.251  36.784  20.320  1.00  0.00           C  
ATOM    841  CB  LEU    80     -30.436  36.605  19.430  1.00  0.00           C  
ATOM    842  CG  LEU    80     -29.886  35.952  18.059  1.00  0.00           C  
ATOM    843  CD1 LEU    80     -31.001  35.756  17.098  1.00  0.00           C  
ATOM    844  CD2 LEU    80     -28.828  36.756  17.184  1.00  0.00           C  
ATOM    845  C   LEU    80     -29.725  37.492  21.578  1.00  0.00           C  
ATOM    846  O   LEU    80     -29.715  36.791  22.565  1.00  0.00           O  
ATOM    847  H   LEU    80     -29.166  34.957  21.300  1.00  0.00           H  
ATOM    848  HA  LEU    80     -28.580  37.467  19.836  1.00  0.00           H  
ATOM    849  HB2 LEU    80     -31.248  35.949  19.866  1.00  0.00           H  
ATOM    850  HB3 LEU    80     -30.875  37.549  19.131  1.00  0.00           H  
ATOM    851  HG  LEU    80     -29.527  35.007  18.294  1.00  0.00           H  
ATOM    852 HD11 LEU    80     -31.792  35.094  17.519  1.00  0.00           H  
ATOM    853 HD12 LEU    80     -31.477  36.741  16.928  1.00  0.00           H  
ATOM    854 HD13 LEU    80     -30.690  35.423  16.071  1.00  0.00           H  
ATOM    855 HD21 LEU    80     -29.215  37.788  16.967  1.00  0.00           H  
ATOM    856 HD22 LEU    80     -27.911  36.870  17.806  1.00  0.00           H  
ATOM    857 HD23 LEU    80     -28.667  36.414  16.216  1.00  0.00           H  
ATOM    858  N   PRO    81     -30.081  38.818  21.641  1.00  0.00           N  
ATOM    859  CD  PRO    81     -29.942  39.810  20.528  1.00  0.00           C  
ATOM    860  CA  PRO    81     -30.541  39.511  22.852  1.00  0.00           C  
ATOM    861  CB  PRO    81     -30.711  40.966  22.494  1.00  0.00           C  
ATOM    862  CG  PRO    81     -30.934  40.915  20.973  1.00  0.00           C  
ATOM    863  C   PRO    81     -31.744  38.873  23.485  1.00  0.00           C  
ATOM    864  O   PRO    81     -32.773  38.758  22.875  1.00  0.00           O  
ATOM    865  HA  PRO    81     -29.745  39.523  23.622  1.00  0.00           H  
ATOM    866  HB2 PRO    81     -31.617  41.410  23.001  1.00  0.00           H  
ATOM    867  HB3 PRO    81     -29.756  41.439  22.645  1.00  0.00           H  
ATOM    868  HG2 PRO    81     -30.691  41.789  20.414  1.00  0.00           H  
ATOM    869  HG3 PRO    81     -31.980  40.731  20.710  1.00  0.00           H  
ATOM    870  HD2 PRO    81     -30.142  39.475  19.489  1.00  0.00           H  
ATOM    871  HD3 PRO    81     -28.864  40.210  20.617  1.00  0.00           H  
ATOM    872  N   GLU    82     -31.665  38.540  24.768  1.00  0.00           N  
ATOM    873  CA  GLU    82     -32.703  37.762  25.402  1.00  0.00           C  
ATOM    874  CB  GLU    82     -32.177  36.992  26.574  1.00  0.00           C  
ATOM    875  CG  GLU    82     -30.974  36.160  26.357  1.00  0.00           C  
ATOM    876  CD  GLU    82     -29.574  36.790  26.463  1.00  0.00           C  
ATOM    877  OE1 GLU    82     -28.545  36.027  26.514  1.00  0.00           O  
ATOM    878  OE2 GLU    82     -29.482  38.010  26.436  1.00  0.00           O1-
ATOM    879  C   GLU    82     -33.792  38.795  25.915  1.00  0.00           C  
ATOM    880  O   GLU    82     -33.609  39.438  26.989  1.00  0.00           O  
ATOM    881  H   GLU    82     -30.736  38.551  25.198  1.00  0.00           H  
ATOM    882  HA  GLU    82     -33.059  37.056  24.712  1.00  0.00           H  
ATOM    883  HB2 GLU    82     -32.979  36.304  26.902  1.00  0.00           H  
ATOM    884  HB3 GLU    82     -32.072  37.747  27.382  1.00  0.00           H  
ATOM    885  HG2 GLU    82     -30.943  35.581  25.399  1.00  0.00           H  
ATOM    886  HG3 GLU    82     -30.998  35.325  27.119  1.00  0.00           H  
ATOM    887  N   THR    83     -34.940  38.769  25.245  1.00  0.00           N  
ATOM    888  CA  THR    83     -36.052  39.635  25.537  1.00  0.00           C  
ATOM    889  CB  THR    83     -36.286  40.635  24.443  1.00  0.00           C  
ATOM    890  OG1 THR    83     -36.807  40.070  23.233  1.00  0.00           O  
ATOM    891  CG2 THR    83     -35.035  41.439  24.111  1.00  0.00           C  
ATOM    892  C   THR    83     -37.381  39.035  25.768  1.00  0.00           C  
ATOM    893  O   THR    83     -38.217  39.625  26.447  1.00  0.00           O  
ATOM    894  H   THR    83     -34.877  38.234  24.396  1.00  0.00           H  
ATOM    895  HA  THR    83     -35.878  40.173  26.468  1.00  0.00           H  
ATOM    896  HB  THR    83     -36.950  41.368  24.916  1.00  0.00           H  
ATOM    897 HG21 THR    83     -34.688  41.921  25.055  1.00  0.00           H  
ATOM    898 HG22 THR    83     -34.227  40.795  23.792  1.00  0.00           H  
ATOM    899 HG23 THR    83     -35.283  42.244  23.378  1.00  0.00           H  
ATOM    900  HG1 THR    83     -36.028  39.659  22.746  1.00  0.00           H  
ATOM    901  N   GLY    84     -37.596  37.807  25.306  1.00  0.00           N  
ATOM    902  CA  GLY    84     -38.772  37.023  25.627  1.00  0.00           C  
ATOM    903  C   GLY    84     -39.933  37.410  24.801  1.00  0.00           C  
ATOM    904  O   GLY    84     -41.096  37.219  25.168  1.00  0.00           O  
ATOM    905  H   GLY    84     -36.939  37.350  24.759  1.00  0.00           H  
ATOM    906  HA2 GLY    84     -38.579  36.008  25.338  1.00  0.00           H  
ATOM    907  HA3 GLY    84     -38.983  37.156  26.641  1.00  0.00           H  
ATOM    908  N   GLU    85     -39.745  37.978  23.586  1.00  0.00           N  
ATOM    909  CA  GLU    85     -40.846  38.289  22.733  1.00  0.00           C  
ATOM    910  CB  GLU    85     -41.447  39.684  23.057  1.00  0.00           C  
ATOM    911  CG  GLU    85     -40.496  40.885  22.800  1.00  0.00           C  
ATOM    912  CD  GLU    85     -41.105  42.184  23.138  1.00  0.00           C  
ATOM    913  OE1 GLU    85     -41.669  42.859  22.268  1.00  0.00           O  
ATOM    914  OE2 GLU    85     -40.973  42.536  24.347  1.00  0.00           O1-
ATOM    915  C   GLU    85     -40.342  38.265  21.327  1.00  0.00           C  
ATOM    916  O   GLU    85     -39.150  38.002  21.141  1.00  0.00           O  
ATOM    917  H   GLU    85     -38.838  38.353  23.306  1.00  0.00           H  
ATOM    918  HA  GLU    85     -41.610  37.499  22.806  1.00  0.00           H  
ATOM    919  HB2 GLU    85     -42.372  39.792  22.447  1.00  0.00           H  
ATOM    920  HB3 GLU    85     -41.739  39.664  24.204  1.00  0.00           H  
ATOM    921  HG2 GLU    85     -40.355  41.005  21.665  1.00  0.00           H  
ATOM    922  HG3 GLU    85     -39.481  40.688  23.233  1.00  0.00           H  
ATOM    923  N   LEU    86     -41.211  38.361  20.232  1.00  0.00           N  
ATOM    924  CA  LEU    86     -40.768  38.537  18.825  1.00  0.00           C  
ATOM    925  CB  LEU    86     -41.904  38.230  17.850  1.00  0.00           C  
ATOM    926  CG  LEU    86     -42.423  36.756  17.912  1.00  0.00           C  
ATOM    927  CD1 LEU    86     -43.755  36.550  17.124  1.00  0.00           C  
ATOM    928  CD2 LEU    86     -41.284  35.776  17.542  1.00  0.00           C  
ATOM    929  C   LEU    86     -40.240  39.935  18.573  1.00  0.00           C  
ATOM    930  O   LEU    86     -40.797  40.927  19.075  1.00  0.00           O  
ATOM    931  H   LEU    86     -42.225  38.421  20.344  1.00  0.00           H  
ATOM    932  HA  LEU    86     -39.968  37.873  18.618  1.00  0.00           H  
ATOM    933  HB2 LEU    86     -42.707  38.974  17.945  1.00  0.00           H  
ATOM    934  HB3 LEU    86     -41.377  38.487  16.864  1.00  0.00           H  
ATOM    935  HG  LEU    86     -42.625  36.537  18.965  1.00  0.00           H  
ATOM    936 HD11 LEU    86     -44.581  37.222  17.404  1.00  0.00           H  
ATOM    937 HD12 LEU    86     -43.526  36.556  15.961  1.00  0.00           H  
ATOM    938 HD13 LEU    86     -44.086  35.477  17.224  1.00  0.00           H  
ATOM    939 HD21 LEU    86     -40.772  35.934  16.620  1.00  0.00           H  
ATOM    940 HD22 LEU    86     -40.438  35.887  18.305  1.00  0.00           H  
ATOM    941 HD23 LEU    86     -41.722  34.785  17.600  1.00  0.00           H  
ATOM    942  N   ASP    87     -39.044  40.051  17.924  1.00  0.00           N  
ATOM    943  CA  ASP    87     -38.279  41.210  17.686  1.00  0.00           C  
ATOM    944  CB  ASP    87     -37.363  41.741  18.882  1.00  0.00           C  
ATOM    945  CG  ASP    87     -37.339  43.216  19.011  1.00  0.00           C  
ATOM    946  OD1 ASP    87     -37.363  43.870  17.962  1.00  0.00           O  
ATOM    947  OD2 ASP    87     -37.306  43.691  20.150  1.00  0.00           O1-
ATOM    948  C   ASP    87     -37.424  40.901  16.500  1.00  0.00           C  
ATOM    949  O   ASP    87     -37.332  39.786  15.995  1.00  0.00           O  
ATOM    950  H   ASP    87     -38.615  39.249  17.511  1.00  0.00           H  
ATOM    951  HA  ASP    87     -39.060  41.893  17.356  1.00  0.00           H  
ATOM    952  HB2 ASP    87     -36.316  41.425  18.806  1.00  0.00           H  
ATOM    953  HB3 ASP    87     -37.816  41.245  19.782  1.00  0.00           H  
ATOM    954  N   SER    88     -36.850  41.970  15.931  1.00  0.00           N  
ATOM    955  CA  SER    88     -36.188  41.977  14.679  1.00  0.00           C  
ATOM    956  CB  SER    88     -35.503  43.341  14.375  1.00  0.00           C  
ATOM    957  OG  SER    88     -36.501  44.224  14.055  1.00  0.00           O  
ATOM    958  C   SER    88     -35.176  40.926  14.409  1.00  0.00           C  
ATOM    959  O   SER    88     -35.286  40.228  13.409  1.00  0.00           O  
ATOM    960  H   SER    88     -37.012  42.863  16.347  1.00  0.00           H  
ATOM    961  HA  SER    88     -36.892  41.929  13.906  1.00  0.00           H  
ATOM    962  HB2 SER    88     -34.895  43.223  13.499  1.00  0.00           H  
ATOM    963  HB3 SER    88     -34.838  43.602  15.260  1.00  0.00           H  
ATOM    964  HG  SER    88     -36.980  44.580  14.838  1.00  0.00           H  
ATOM    965  N   ALA    89     -34.229  40.699  15.355  1.00  0.00           N  
ATOM    966  CA  ALA    89     -33.129  39.754  15.139  1.00  0.00           C  
ATOM    967  CB  ALA    89     -32.044  40.001  16.244  1.00  0.00           C  
ATOM    968  C   ALA    89     -33.588  38.274  15.121  1.00  0.00           C  
ATOM    969  O   ALA    89     -33.232  37.550  14.185  1.00  0.00           O  
ATOM    970  H   ALA    89     -34.217  41.236  16.153  1.00  0.00           H  
ATOM    971  HA  ALA    89     -32.724  39.913  14.195  1.00  0.00           H  
ATOM    972  HB1 ALA    89     -31.578  41.022  16.091  1.00  0.00           H  
ATOM    973  HB2 ALA    89     -32.478  39.941  17.274  1.00  0.00           H  
ATOM    974  HB3 ALA    89     -31.157  39.375  16.142  1.00  0.00           H  
ATOM    975  N   THR    90     -34.425  37.902  16.106  1.00  0.00           N  
ATOM    976  CA  THR    90     -35.147  36.631  16.187  1.00  0.00           C  
ATOM    977  CB  THR    90     -36.098  36.660  17.364  1.00  0.00           C  
ATOM    978  OG1 THR    90     -35.329  36.950  18.538  1.00  0.00           O  
ATOM    979  CG2 THR    90     -36.894  35.323  17.563  1.00  0.00           C  
ATOM    980  C   THR    90     -35.981  36.342  14.992  1.00  0.00           C  
ATOM    981  O   THR    90     -35.898  35.271  14.385  1.00  0.00           O  
ATOM    982  H   THR    90     -34.529  38.663  16.798  1.00  0.00           H  
ATOM    983  HA  THR    90     -34.378  35.931  16.217  1.00  0.00           H  
ATOM    984  HB  THR    90     -36.733  37.539  17.174  1.00  0.00           H  
ATOM    985 HG21 THR    90     -37.692  35.084  16.737  1.00  0.00           H  
ATOM    986 HG22 THR    90     -36.277  34.431  17.746  1.00  0.00           H  
ATOM    987 HG23 THR    90     -37.428  35.534  18.514  1.00  0.00           H  
ATOM    988  HG1 THR    90     -35.033  37.888  18.619  1.00  0.00           H  
ATOM    989  N   LEU    91     -36.711  37.305  14.486  1.00  0.00           N  
ATOM    990  CA  LEU    91     -37.472  37.130  13.258  1.00  0.00           C  
ATOM    991  CB  LEU    91     -38.232  38.414  12.955  1.00  0.00           C  
ATOM    992  CG  LEU    91     -39.527  38.626  13.801  1.00  0.00           C  
ATOM    993  CD1 LEU    91     -40.245  40.047  13.573  1.00  0.00           C  
ATOM    994  CD2 LEU    91     -40.601  37.538  13.775  1.00  0.00           C  
ATOM    995  C   LEU    91     -36.588  36.884  12.049  1.00  0.00           C  
ATOM    996  O   LEU    91     -36.848  35.907  11.298  1.00  0.00           O  
ATOM    997  H   LEU    91     -36.923  38.099  15.080  1.00  0.00           H  
ATOM    998  HA  LEU    91     -38.173  36.231  13.420  1.00  0.00           H  
ATOM    999  HB2 LEU    91     -37.610  39.317  13.128  1.00  0.00           H  
ATOM   1000  HB3 LEU    91     -38.689  38.389  11.962  1.00  0.00           H  
ATOM   1001  HG  LEU    91     -39.245  38.751  14.918  1.00  0.00           H  
ATOM   1002 HD11 LEU    91     -39.654  40.936  13.959  1.00  0.00           H  
ATOM   1003 HD12 LEU    91     -40.541  40.289  12.513  1.00  0.00           H  
ATOM   1004 HD13 LEU    91     -41.205  40.079  14.172  1.00  0.00           H  
ATOM   1005 HD21 LEU    91     -40.821  37.185  12.744  1.00  0.00           H  
ATOM   1006 HD22 LEU    91     -40.332  36.670  14.351  1.00  0.00           H  
ATOM   1007 HD23 LEU    91     -41.484  37.933  14.235  1.00  0.00           H  
ATOM   1008  N   LYS    92     -35.513  37.647  11.902  1.00  0.00           N  
ATOM   1009  CA  LYS    92     -34.502  37.427  10.895  1.00  0.00           C  
ATOM   1010  CB  LYS    92     -33.503  38.665  10.972  1.00  0.00           C  
ATOM   1011  CG  LYS    92     -32.799  38.889   9.631  1.00  0.00           C  
ATOM   1012  CD  LYS    92     -33.835  39.489   8.680  1.00  0.00           C  
ATOM   1013  CE  LYS    92     -33.140  40.061   7.403  1.00  0.00           C  
ATOM   1014  NZ  LYS    92     -32.196  39.018   6.800  1.00  0.00           N1+
ATOM   1015  C   LYS    92     -33.859  36.028  11.036  1.00  0.00           C  
ATOM   1016  O   LYS    92     -33.689  35.306  10.075  1.00  0.00           O  
ATOM   1017  H   LYS    92     -35.286  38.464  12.395  1.00  0.00           H  
ATOM   1018  HA  LYS    92     -35.089  37.397   9.899  1.00  0.00           H  
ATOM   1019  HB2 LYS    92     -34.036  39.524  11.309  1.00  0.00           H  
ATOM   1020  HB3 LYS    92     -32.755  38.538  11.803  1.00  0.00           H  
ATOM   1021  HG2 LYS    92     -31.995  39.637   9.791  1.00  0.00           H  
ATOM   1022  HG3 LYS    92     -32.380  37.989   9.256  1.00  0.00           H  
ATOM   1023  HD2 LYS    92     -34.293  40.435   9.158  1.00  0.00           H  
ATOM   1024  HD3 LYS    92     -34.696  38.817   8.544  1.00  0.00           H  
ATOM   1025  HE2 LYS    92     -32.553  41.014   7.630  1.00  0.00           H  
ATOM   1026  HE3 LYS    92     -33.904  40.375   6.664  1.00  0.00           H  
ATOM   1027  HZ1 LYS    92     -31.562  38.742   7.570  1.00  0.00           H  
ATOM   1028  HZ2 LYS    92     -32.724  38.084   6.567  1.00  0.00           H  
ATOM   1029  HZ3 LYS    92     -31.670  39.364   5.928  1.00  0.00           H  
ATOM   1030  N   ALA    93     -33.556  35.582  12.231  1.00  0.00           N  
ATOM   1031  CA  ALA    93     -32.974  34.287  12.577  1.00  0.00           C  
ATOM   1032  CB  ALA    93     -32.625  34.259  14.054  1.00  0.00           C  
ATOM   1033  C   ALA    93     -33.863  33.119  12.215  1.00  0.00           C  
ATOM   1034  O   ALA    93     -33.512  32.186  11.514  1.00  0.00           O  
ATOM   1035  H   ALA    93     -33.576  36.158  13.036  1.00  0.00           H  
ATOM   1036  HA  ALA    93     -32.007  34.213  12.052  1.00  0.00           H  
ATOM   1037  HB1 ALA    93     -31.972  35.087  14.363  1.00  0.00           H  
ATOM   1038  HB2 ALA    93     -33.512  34.390  14.693  1.00  0.00           H  
ATOM   1039  HB3 ALA    93     -32.164  33.285  14.337  1.00  0.00           H  
ATOM   1040  N   MET    94     -35.145  33.275  12.519  1.00  0.00           N  
ATOM   1041  CA  MET    94     -36.129  32.337  12.050  1.00  0.00           C  
ATOM   1042  CB  MET    94     -37.581  32.606  12.639  1.00  0.00           C  
ATOM   1043  CG  MET    94     -37.696  32.283  14.186  1.00  0.00           C  
ATOM   1044  SD  MET    94     -39.353  32.701  14.705  1.00  0.00           S  
ATOM   1045  CE  MET    94     -38.990  32.215  16.438  1.00  0.00           C  
ATOM   1046  C   MET    94     -36.281  32.311  10.550  1.00  0.00           C  
ATOM   1047  O   MET    94     -36.464  31.237  10.018  1.00  0.00           O  
ATOM   1048  H   MET    94     -35.392  34.108  12.869  1.00  0.00           H  
ATOM   1049  HA  MET    94     -35.739  31.365  12.278  1.00  0.00           H  
ATOM   1050  HB2 MET    94     -38.293  32.023  11.986  1.00  0.00           H  
ATOM   1051  HB3 MET    94     -37.831  33.709  12.493  1.00  0.00           H  
ATOM   1052  HG2 MET    94     -36.956  33.023  14.799  1.00  0.00           H  
ATOM   1053  HG3 MET    94     -37.532  31.171  14.332  1.00  0.00           H  
ATOM   1054  HE1 MET    94     -38.194  31.467  16.394  1.00  0.00           H  
ATOM   1055  HE2 MET    94     -38.671  33.014  17.085  1.00  0.00           H  
ATOM   1056  HE3 MET    94     -39.811  31.706  16.970  1.00  0.00           H  
ATOM   1057  N   ARG    95     -36.142  33.446   9.775  1.00  0.00           N  
ATOM   1058  CA  ARG    95     -36.127  33.500   8.310  1.00  0.00           C  
ATOM   1059  CB  ARG    95     -36.374  34.906   7.672  1.00  0.00           C  
ATOM   1060  CG  ARG    95     -37.717  35.609   7.975  1.00  0.00           C  
ATOM   1061  CD  ARG    95     -38.895  35.152   7.061  1.00  0.00           C  
ATOM   1062  NE  ARG    95     -40.182  35.726   7.681  1.00  0.00           N  
ATOM   1063  CZ  ARG    95     -41.406  35.341   7.374  1.00  0.00           C  
ATOM   1064  NH1 ARG    95     -41.623  34.394   6.466  1.00  0.00           N  
ATOM   1065  NH2 ARG    95     -42.473  35.900   7.847  1.00  0.00           N1+
ATOM   1066  C   ARG    95     -34.949  32.742   7.658  1.00  0.00           C  
ATOM   1067  O   ARG    95     -35.028  31.963   6.736  1.00  0.00           O  
ATOM   1068  H   ARG    95     -35.990  34.354  10.135  1.00  0.00           H  
ATOM   1069  HA  ARG    95     -37.026  32.969   8.040  1.00  0.00           H  
ATOM   1070  HB2 ARG    95     -35.588  35.525   8.122  1.00  0.00           H  
ATOM   1071  HB3 ARG    95     -36.133  34.905   6.525  1.00  0.00           H  
ATOM   1072  HG2 ARG    95     -37.570  36.765   7.787  1.00  0.00           H  
ATOM   1073  HG3 ARG    95     -37.921  35.688   9.073  1.00  0.00           H  
ATOM   1074  HD2 ARG    95     -38.953  34.058   7.158  1.00  0.00           H  
ATOM   1075  HD3 ARG    95     -38.711  35.559   5.987  1.00  0.00           H  
ATOM   1076  HE  ARG    95     -40.113  36.506   8.305  1.00  0.00           H  
ATOM   1077 HH11 ARG    95     -42.592  34.150   6.419  1.00  0.00           H  
ATOM   1078 HH12 ARG    95     -40.880  33.823   6.104  1.00  0.00           H  
ATOM   1079 HH21 ARG    95     -43.388  35.596   7.504  1.00  0.00           H  
ATOM   1080 HH22 ARG    95     -42.321  36.686   8.413  1.00  0.00           H  
ATOM   1081  N   THR    96     -33.761  32.996   8.275  1.00  0.00           N  
ATOM   1082  CA  THR    96     -32.490  32.263   7.966  1.00  0.00           C  
ATOM   1083  CB  THR    96     -31.381  32.493   8.961  1.00  0.00           C  
ATOM   1084  OG1 THR    96     -31.275  33.898   9.365  1.00  0.00           O  
ATOM   1085  CG2 THR    96     -30.065  32.075   8.270  1.00  0.00           C  
ATOM   1086  C   THR    96     -32.630  30.710   7.876  1.00  0.00           C  
ATOM   1087  O   THR    96     -33.101  30.020   8.789  1.00  0.00           O  
ATOM   1088  H   THR    96     -33.724  33.644   9.080  1.00  0.00           H  
ATOM   1089  HA  THR    96     -32.067  32.670   7.076  1.00  0.00           H  
ATOM   1090  HB  THR    96     -31.535  31.944   9.892  1.00  0.00           H  
ATOM   1091 HG21 THR    96     -30.074  31.095   7.863  1.00  0.00           H  
ATOM   1092 HG22 THR    96     -29.712  32.856   7.560  1.00  0.00           H  
ATOM   1093 HG23 THR    96     -29.252  32.042   9.000  1.00  0.00           H  
ATOM   1094  HG1 THR    96     -32.004  34.135   9.951  1.00  0.00           H  
ATOM   1095  N   PRO    97     -32.275  30.110   6.718  1.00  0.00           N  
ATOM   1096  CD  PRO    97     -32.254  30.852   5.455  1.00  0.00           C  
ATOM   1097  CA  PRO    97     -32.105  28.704   6.478  1.00  0.00           C  
ATOM   1098  CB  PRO    97     -31.308  28.705   5.178  1.00  0.00           C  
ATOM   1099  CG  PRO    97     -31.969  29.791   4.402  1.00  0.00           C  
ATOM   1100  C   PRO    97     -31.542  27.891   7.616  1.00  0.00           C  
ATOM   1101  O   PRO    97     -30.748  28.484   8.387  1.00  0.00           O  
ATOM   1102  HA  PRO    97     -33.150  28.405   6.262  1.00  0.00           H  
ATOM   1103  HB2 PRO    97     -30.246  29.099   5.385  1.00  0.00           H  
ATOM   1104  HB3 PRO    97     -31.400  27.674   4.700  1.00  0.00           H  
ATOM   1105  HG2 PRO    97     -32.851  29.376   3.892  1.00  0.00           H  
ATOM   1106  HG3 PRO    97     -31.358  30.175   3.553  1.00  0.00           H  
ATOM   1107  HD2 PRO    97     -31.500  31.640   5.427  1.00  0.00           H  
ATOM   1108  HD3 PRO    97     -33.222  31.421   5.247  1.00  0.00           H  
ATOM   1109  N   ARG    98     -31.832  26.604   7.829  1.00  0.00           N  
ATOM   1110  CA  ARG    98     -31.303  25.953   9.053  1.00  0.00           C  
ATOM   1111  CB  ARG    98     -32.152  26.407  10.306  1.00  0.00           C  
ATOM   1112  CG  ARG    98     -33.631  26.233  10.073  1.00  0.00           C  
ATOM   1113  CD  ARG    98     -34.058  25.068  10.995  1.00  0.00           C  
ATOM   1114  NE  ARG    98     -34.120  25.567  12.369  1.00  0.00           N  
ATOM   1115  CZ  ARG    98     -33.520  24.983  13.409  1.00  0.00           C  
ATOM   1116  NH1 ARG    98     -33.085  23.730  13.433  1.00  0.00           N  
ATOM   1117  NH2 ARG    98     -33.297  25.731  14.534  1.00  0.00           N1+
ATOM   1118  C   ARG    98     -31.309  24.466   8.876  1.00  0.00           C  
ATOM   1119  O   ARG    98     -31.862  23.968   7.917  1.00  0.00           O  
ATOM   1120  H   ARG    98     -32.573  26.144   7.412  1.00  0.00           H  
ATOM   1121  HA  ARG    98     -30.258  26.199   9.132  1.00  0.00           H  
ATOM   1122  HB2 ARG    98     -31.861  25.855  11.206  1.00  0.00           H  
ATOM   1123  HB3 ARG    98     -31.947  27.483  10.424  1.00  0.00           H  
ATOM   1124  HG2 ARG    98     -33.911  26.067   8.989  1.00  0.00           H  
ATOM   1125  HG3 ARG    98     -34.216  27.128  10.495  1.00  0.00           H  
ATOM   1126  HD2 ARG    98     -33.359  24.191  10.962  1.00  0.00           H  
ATOM   1127  HD3 ARG    98     -35.041  24.708  10.631  1.00  0.00           H  
ATOM   1128  HE  ARG    98     -34.487  26.500  12.509  1.00  0.00           H  
ATOM   1129 HH11 ARG    98     -32.798  23.407  14.292  1.00  0.00           H  
ATOM   1130 HH12 ARG    98     -33.078  23.214  12.558  1.00  0.00           H  
ATOM   1131 HH21 ARG    98     -32.866  25.174  15.323  1.00  0.00           H  
ATOM   1132 HH22 ARG    98     -33.635  26.663  14.564  1.00  0.00           H  
ATOM   1133  N   CYS    99     -30.839  23.705   9.851  1.00  0.00           N  
ATOM   1134  CA  CYS    99     -30.875  22.233   9.910  1.00  0.00           C  
ATOM   1135  CB  CYS    99     -29.856  21.815  10.920  1.00  0.00           C  
ATOM   1136  SG  CYS    99     -29.827  19.987  11.197  1.00  0.00           S1-
ATOM   1137  C   CYS    99     -32.299  21.638  10.147  1.00  0.00           C  
ATOM   1138  O   CYS    99     -33.095  21.975  11.003  1.00  0.00           O  
ATOM   1139  H   CYS    99     -30.412  24.096  10.643  1.00  0.00           H  
ATOM   1140  HA  CYS    99     -30.608  21.804   9.004  1.00  0.00           H  
ATOM   1141  HB2 CYS    99     -30.001  22.363  11.867  1.00  0.00           H  
ATOM   1142  HB3 CYS    99     -28.867  22.102  10.535  1.00  0.00           H  
ATOM   1143  N   GLY   100     -32.669  20.560   9.382  1.00  0.00           N  
ATOM   1144  CA  GLY   100     -34.067  20.075   9.391  1.00  0.00           C  
ATOM   1145  C   GLY   100     -34.442  19.166  10.530  1.00  0.00           C  
ATOM   1146  O   GLY   100     -35.539  18.689  10.613  1.00  0.00           O  
ATOM   1147  H   GLY   100     -31.973  20.062   8.770  1.00  0.00           H  
ATOM   1148  HA2 GLY   100     -34.764  20.893   9.426  1.00  0.00           H  
ATOM   1149  HA3 GLY   100     -34.189  19.617   8.423  1.00  0.00           H  
ATOM   1150  N   VAL   101     -33.410  18.912  11.349  1.00  0.00           N  
ATOM   1151  CA  VAL   101     -33.488  17.976  12.490  1.00  0.00           C  
ATOM   1152  CB  VAL   101     -32.112  17.250  12.631  1.00  0.00           C  
ATOM   1153  CG1 VAL   101     -32.083  16.208  13.816  1.00  0.00           C  
ATOM   1154  CG2 VAL   101     -31.698  16.614  11.294  1.00  0.00           C  
ATOM   1155  C   VAL   101     -33.734  18.800  13.819  1.00  0.00           C  
ATOM   1156  O   VAL   101     -33.222  19.864  14.022  1.00  0.00           O  
ATOM   1157  H   VAL   101     -32.638  19.503  11.199  1.00  0.00           H  
ATOM   1158  HA  VAL   101     -34.308  17.341  12.427  1.00  0.00           H  
ATOM   1159  HB  VAL   101     -31.283  18.014  12.769  1.00  0.00           H  
ATOM   1160 HG11 VAL   101     -32.510  16.512  14.759  1.00  0.00           H  
ATOM   1161 HG12 VAL   101     -32.763  15.420  13.426  1.00  0.00           H  
ATOM   1162 HG13 VAL   101     -31.043  15.674  13.954  1.00  0.00           H  
ATOM   1163 HG21 VAL   101     -32.594  16.125  10.872  1.00  0.00           H  
ATOM   1164 HG22 VAL   101     -31.317  17.429  10.611  1.00  0.00           H  
ATOM   1165 HG23 VAL   101     -30.906  15.863  11.527  1.00  0.00           H  
ATOM   1166  N   PRO   102     -34.539  18.345  14.809  1.00  0.00           N  
ATOM   1167  CD  PRO   102     -35.482  17.258  14.683  1.00  0.00           C  
ATOM   1168  CA  PRO   102     -34.680  19.088  16.072  1.00  0.00           C  
ATOM   1169  CB  PRO   102     -35.739  18.358  16.757  1.00  0.00           C  
ATOM   1170  CG  PRO   102     -36.566  17.621  15.730  1.00  0.00           C  
ATOM   1171  C   PRO   102     -33.457  19.457  16.826  1.00  0.00           C  
ATOM   1172  O   PRO   102     -32.362  18.839  16.681  1.00  0.00           O  
ATOM   1173  HA  PRO   102     -35.046  20.062  15.795  1.00  0.00           H  
ATOM   1174  HB2 PRO   102     -35.254  17.657  17.540  1.00  0.00           H  
ATOM   1175  HB3 PRO   102     -36.417  19.076  17.333  1.00  0.00           H  
ATOM   1176  HG2 PRO   102     -37.237  18.305  15.153  1.00  0.00           H  
ATOM   1177  HG3 PRO   102     -37.162  16.773  16.106  1.00  0.00           H  
ATOM   1178  HD2 PRO   102     -35.056  16.341  15.117  1.00  0.00           H  
ATOM   1179  HD3 PRO   102     -35.875  17.069  13.695  1.00  0.00           H  
ATOM   1180  N   ASP   103     -33.598  20.531  17.602  1.00  0.00           N  
ATOM   1181  CA  ASP   103     -32.428  21.139  18.238  1.00  0.00           C  
ATOM   1182  CB  ASP   103     -32.636  22.737  18.039  1.00  0.00           C  
ATOM   1183  CG  ASP   103     -32.374  23.250  16.660  1.00  0.00           C  
ATOM   1184  OD1 ASP   103     -32.021  22.561  15.664  1.00  0.00           O  
ATOM   1185  OD2 ASP   103     -32.506  24.476  16.619  1.00  0.00           O1-
ATOM   1186  C   ASP   103     -32.562  20.862  19.682  1.00  0.00           C  
ATOM   1187  O   ASP   103     -31.526  20.672  20.304  1.00  0.00           O  
ATOM   1188  H   ASP   103     -34.467  21.017  17.681  1.00  0.00           H  
ATOM   1189  HA  ASP   103     -31.446  20.786  17.860  1.00  0.00           H  
ATOM   1190  HB2 ASP   103     -31.929  23.336  18.747  1.00  0.00           H  
ATOM   1191  HB3 ASP   103     -33.612  23.082  18.175  1.00  0.00           H  
ATOM   1192  N   LEU   104     -33.759  20.693  20.249  1.00  0.00           N  
ATOM   1193  CA  LEU   104     -33.935  20.398  21.654  1.00  0.00           C  
ATOM   1194  CB  LEU   104     -34.729  21.425  22.552  1.00  0.00           C  
ATOM   1195  CG  LEU   104     -33.983  22.752  22.921  1.00  0.00           C  
ATOM   1196  CD1 LEU   104     -32.893  22.399  23.984  1.00  0.00           C  
ATOM   1197  CD2 LEU   104     -33.250  23.539  21.769  1.00  0.00           C  
ATOM   1198  C   LEU   104     -34.455  18.951  21.827  1.00  0.00           C  
ATOM   1199  O   LEU   104     -34.984  18.580  22.884  1.00  0.00           O  
ATOM   1200  H   LEU   104     -34.556  20.810  19.672  1.00  0.00           H  
ATOM   1201  HA  LEU   104     -32.965  20.360  22.123  1.00  0.00           H  
ATOM   1202  HB2 LEU   104     -35.645  21.790  22.005  1.00  0.00           H  
ATOM   1203  HB3 LEU   104     -35.163  20.961  23.467  1.00  0.00           H  
ATOM   1204  HG  LEU   104     -34.731  23.458  23.395  1.00  0.00           H  
ATOM   1205 HD11 LEU   104     -33.377  21.661  24.632  1.00  0.00           H  
ATOM   1206 HD12 LEU   104     -32.044  21.954  23.366  1.00  0.00           H  
ATOM   1207 HD13 LEU   104     -32.548  23.426  24.370  1.00  0.00           H  
ATOM   1208 HD21 LEU   104     -32.441  22.921  21.299  1.00  0.00           H  
ATOM   1209 HD22 LEU   104     -33.937  23.879  20.979  1.00  0.00           H  
ATOM   1210 HD23 LEU   104     -32.754  24.404  22.275  1.00  0.00           H  
ATOM   1211  N   GLY   105     -34.321  18.082  20.796  1.00  0.00           N  
ATOM   1212  CA  GLY   105     -34.881  16.752  20.854  1.00  0.00           C  
ATOM   1213  C   GLY   105     -34.500  16.009  19.586  1.00  0.00           C  
ATOM   1214  O   GLY   105     -33.619  16.356  18.852  1.00  0.00           O  
ATOM   1215  H   GLY   105     -33.756  18.354  20.106  1.00  0.00           H  
ATOM   1216  HA2 GLY   105     -34.550  16.348  21.724  1.00  0.00           H  
ATOM   1217  HA3 GLY   105     -35.914  16.930  20.790  1.00  0.00           H  
ATOM   1218  N   ARG   106     -35.044  14.837  19.380  1.00  0.00           N  
ATOM   1219  CA  ARG   106     -34.763  13.982  18.216  1.00  0.00           C  
ATOM   1220  CB  ARG   106     -34.039  12.616  18.536  1.00  0.00           C  
ATOM   1221  CG  ARG   106     -32.806  12.671  19.407  1.00  0.00           C  
ATOM   1222  CD  ARG   106     -31.569  13.382  18.767  1.00  0.00           C  
ATOM   1223  NE  ARG   106     -30.610  13.493  19.914  1.00  0.00           N  
ATOM   1224  CZ  ARG   106     -30.335  14.646  20.551  1.00  0.00           C  
ATOM   1225  NH1 ARG   106     -30.969  15.818  20.246  1.00  0.00           N  
ATOM   1226  NH2 ARG   106     -29.373  14.802  21.447  1.00  0.00           N1+
ATOM   1227  C   ARG   106     -36.134  13.717  17.572  1.00  0.00           C  
ATOM   1228  O   ARG   106     -37.145  14.033  18.199  1.00  0.00           O  
ATOM   1229  H   ARG   106     -35.724  14.377  19.986  1.00  0.00           H  
ATOM   1230  HA  ARG   106     -34.160  14.572  17.518  1.00  0.00           H  
ATOM   1231  HB2 ARG   106     -34.826  11.980  19.138  1.00  0.00           H  
ATOM   1232  HB3 ARG   106     -33.829  12.083  17.569  1.00  0.00           H  
ATOM   1233  HG2 ARG   106     -32.457  11.554  19.452  1.00  0.00           H  
ATOM   1234  HG3 ARG   106     -33.059  12.935  20.414  1.00  0.00           H  
ATOM   1235  HD2 ARG   106     -31.747  14.356  18.317  1.00  0.00           H  
ATOM   1236  HD3 ARG   106     -31.087  12.813  17.927  1.00  0.00           H  
ATOM   1237  HE  ARG   106     -30.265  12.632  20.255  1.00  0.00           H  
ATOM   1238 HH11 ARG   106     -30.801  16.532  20.911  1.00  0.00           H  
ATOM   1239 HH12 ARG   106     -31.936  15.756  20.055  1.00  0.00           H  
ATOM   1240 HH21 ARG   106     -29.005  15.715  21.571  1.00  0.00           H  
ATOM   1241 HH22 ARG   106     -28.619  14.116  21.295  1.00  0.00           H  
ATOM   1242  N   PHE   107     -36.198  13.114  16.337  1.00  0.00           N  
ATOM   1243  CA  PHE   107     -37.500  12.871  15.634  1.00  0.00           C  
ATOM   1244  CB  PHE   107     -37.226  12.164  14.290  1.00  0.00           C  
ATOM   1245  CG  PHE   107     -36.862  13.238  13.311  1.00  0.00           C  
ATOM   1246  CD1 PHE   107     -35.527  13.218  12.854  1.00  0.00           C  
ATOM   1247  CE1 PHE   107     -35.101  14.138  11.907  1.00  0.00           C  
ATOM   1248  CZ  PHE   107     -35.953  15.117  11.462  1.00  0.00           C  
ATOM   1249  CD2 PHE   107     -37.746  14.275  12.871  1.00  0.00           C  
ATOM   1250  CE2 PHE   107     -37.296  15.208  11.958  1.00  0.00           C  
ATOM   1251  C   PHE   107     -38.515  11.936  16.362  1.00  0.00           C  
ATOM   1252  O   PHE   107     -39.677  12.185  16.454  1.00  0.00           O  
ATOM   1253  H   PHE   107     -35.408  12.736  15.865  1.00  0.00           H  
ATOM   1254  HA  PHE   107     -38.030  13.833  15.573  1.00  0.00           H  
ATOM   1255  HB2 PHE   107     -36.338  11.490  14.331  1.00  0.00           H  
ATOM   1256  HB3 PHE   107     -38.108  11.726  13.801  1.00  0.00           H  
ATOM   1257  HD1 PHE   107     -34.774  12.438  13.125  1.00  0.00           H  
ATOM   1258  HD2 PHE   107     -38.724  14.367  13.183  1.00  0.00           H  
ATOM   1259  HE1 PHE   107     -34.132  14.250  11.419  1.00  0.00           H  
ATOM   1260  HE2 PHE   107     -37.967  16.026  11.612  1.00  0.00           H  
ATOM   1261  HZ  PHE   107     -35.494  15.843  10.839  1.00  0.00           H  
ATOM   1262  N   GLN   108     -38.010  10.764  16.744  1.00  0.00           N  
ATOM   1263  CA  GLN   108     -38.770   9.633  17.246  1.00  0.00           C  
ATOM   1264  CB  GLN   108     -39.306   8.747  16.135  1.00  0.00           C  
ATOM   1265  CG  GLN   108     -38.266   8.504  14.994  1.00  0.00           C  
ATOM   1266  CD  GLN   108     -38.492   7.333  14.008  1.00  0.00           C  
ATOM   1267  OE1 GLN   108     -38.992   7.517  12.923  1.00  0.00           O  
ATOM   1268  NE2 GLN   108     -37.890   6.144  14.387  1.00  0.00           N  
ATOM   1269  C   GLN   108     -37.714   9.004  18.090  1.00  0.00           C  
ATOM   1270  O   GLN   108     -36.563   9.504  18.038  1.00  0.00           O  
ATOM   1271  H   GLN   108     -37.022  10.622  16.658  1.00  0.00           H  
ATOM   1272  HA  GLN   108     -39.614   9.891  17.872  1.00  0.00           H  
ATOM   1273  HB2 GLN   108     -39.638   7.774  16.561  1.00  0.00           H  
ATOM   1274  HB3 GLN   108     -40.146   9.222  15.686  1.00  0.00           H  
ATOM   1275  HG2 GLN   108     -37.237   8.249  15.466  1.00  0.00           H  
ATOM   1276  HG3 GLN   108     -38.205   9.467  14.443  1.00  0.00           H  
ATOM   1277 HE21 GLN   108     -37.345   6.281  15.240  1.00  0.00           H  
ATOM   1278 HE22 GLN   108     -37.952   5.426  13.768  1.00  0.00           H  
ATOM   1279  N   THR   109     -38.078   7.845  18.728  1.00  0.00           N  
ATOM   1280  CA  THR   109     -37.076   6.858  19.253  1.00  0.00           C  
ATOM   1281  CB  THR   109     -37.545   6.187  20.529  1.00  0.00           C  
ATOM   1282  OG1 THR   109     -36.484   5.800  21.417  1.00  0.00           O  
ATOM   1283  CG2 THR   109     -38.038   4.795  20.154  1.00  0.00           C  
ATOM   1284  C   THR   109     -36.470   6.083  18.215  1.00  0.00           C  
ATOM   1285  O   THR   109     -36.946   5.948  17.085  1.00  0.00           O  
ATOM   1286  H   THR   109     -39.020   7.636  18.836  1.00  0.00           H  
ATOM   1287  HA  THR   109     -36.232   7.384  19.629  1.00  0.00           H  
ATOM   1288  HB  THR   109     -38.270   6.793  21.116  1.00  0.00           H  
ATOM   1289 HG21 THR   109     -38.759   4.979  19.331  1.00  0.00           H  
ATOM   1290 HG22 THR   109     -37.195   4.147  20.025  1.00  0.00           H  
ATOM   1291 HG23 THR   109     -38.784   4.357  20.935  1.00  0.00           H  
ATOM   1292  HG1 THR   109     -36.904   5.483  22.244  1.00  0.00           H  
ATOM   1293  N   PHE   110     -35.317   5.518  18.597  1.00  0.00           N  
ATOM   1294  CA  PHE   110     -34.370   4.823  17.691  1.00  0.00           C  
ATOM   1295  CB  PHE   110     -33.279   5.745  17.047  1.00  0.00           C  
ATOM   1296  CG  PHE   110     -33.844   6.557  15.909  1.00  0.00           C  
ATOM   1297  CD1 PHE   110     -33.997   7.969  16.009  1.00  0.00           C  
ATOM   1298  CE1 PHE   110     -34.590   8.728  15.044  1.00  0.00           C  
ATOM   1299  CZ  PHE   110     -35.098   8.126  13.874  1.00  0.00           C  
ATOM   1300  CD2 PHE   110     -34.233   5.961  14.693  1.00  0.00           C  
ATOM   1301  CE2 PHE   110     -34.838   6.737  13.617  1.00  0.00           C  
ATOM   1302  C   PHE   110     -33.656   3.737  18.517  1.00  0.00           C  
ATOM   1303  O   PHE   110     -33.729   3.793  19.785  1.00  0.00           O  
ATOM   1304  H   PHE   110     -35.006   5.593  19.571  1.00  0.00           H  
ATOM   1305  HA  PHE   110     -34.934   4.300  16.951  1.00  0.00           H  
ATOM   1306  HB2 PHE   110     -32.868   6.386  17.821  1.00  0.00           H  
ATOM   1307  HB3 PHE   110     -32.383   5.185  16.785  1.00  0.00           H  
ATOM   1308  HD1 PHE   110     -33.729   8.445  16.926  1.00  0.00           H  
ATOM   1309  HD2 PHE   110     -34.010   4.994  14.577  1.00  0.00           H  
ATOM   1310  HE1 PHE   110     -34.748   9.831  15.197  1.00  0.00           H  
ATOM   1311  HE2 PHE   110     -35.151   6.185  12.751  1.00  0.00           H  
ATOM   1312  HZ  PHE   110     -35.589   8.748  13.166  1.00  0.00           H  
ATOM   1313  N   GLU   111     -33.001   2.746  17.796  1.00  0.00           N  
ATOM   1314  CA  GLU   111     -32.397   1.553  18.285  1.00  0.00           C  
ATOM   1315  CB  GLU   111     -32.766   0.551  17.197  1.00  0.00           C  
ATOM   1316  CG  GLU   111     -32.429  -0.895  17.481  1.00  0.00           C  
ATOM   1317  CD  GLU   111     -33.035  -1.356  18.809  1.00  0.00           C  
ATOM   1318  OE1 GLU   111     -34.199  -1.186  19.209  1.00  0.00           O  
ATOM   1319  OE2 GLU   111     -32.280  -2.069  19.532  1.00  0.00           O1-
ATOM   1320  C   GLU   111     -30.893   1.584  18.724  1.00  0.00           C  
ATOM   1321  O   GLU   111     -30.343   2.655  18.549  1.00  0.00           O  
ATOM   1322  H   GLU   111     -32.873   2.859  16.825  1.00  0.00           H  
ATOM   1323  HA  GLU   111     -32.986   1.111  19.048  1.00  0.00           H  
ATOM   1324  HB2 GLU   111     -33.814   0.589  16.902  1.00  0.00           H  
ATOM   1325  HB3 GLU   111     -32.201   0.826  16.328  1.00  0.00           H  
ATOM   1326  HG2 GLU   111     -31.355  -0.937  17.518  1.00  0.00           H  
ATOM   1327  HG3 GLU   111     -32.777  -1.648  16.715  1.00  0.00           H  
ATOM   1328  N   GLY   112     -30.228   0.543  19.217  1.00  0.00           N  
ATOM   1329  CA  GLY   112     -28.903   0.730  19.761  1.00  0.00           C  
ATOM   1330  C   GLY   112     -28.704   1.514  21.119  1.00  0.00           C  
ATOM   1331  O   GLY   112     -29.663   1.874  21.852  1.00  0.00           O  
ATOM   1332  H   GLY   112     -30.580  -0.349  19.077  1.00  0.00           H  
ATOM   1333  HA2 GLY   112     -28.486  -0.275  19.890  1.00  0.00           H  
ATOM   1334  HA3 GLY   112     -28.370   1.289  19.024  1.00  0.00           H  
ATOM   1335  N   ASP   113     -27.386   1.769  21.440  1.00  0.00           N  
ATOM   1336  CA  ASP   113     -26.894   2.719  22.464  1.00  0.00           C  
ATOM   1337  CB  ASP   113     -25.589   2.042  23.019  1.00  0.00           C  
ATOM   1338  CG  ASP   113     -25.731   0.596  23.474  1.00  0.00           C  
ATOM   1339  OD1 ASP   113     -25.578  -0.340  22.629  1.00  0.00           O  
ATOM   1340  OD2 ASP   113     -25.882   0.243  24.691  1.00  0.00           O1-
ATOM   1341  C   ASP   113     -26.497   4.130  22.001  1.00  0.00           C  
ATOM   1342  O   ASP   113     -25.995   4.917  22.735  1.00  0.00           O  
ATOM   1343  H   ASP   113     -26.682   1.326  20.903  1.00  0.00           H  
ATOM   1344  HA  ASP   113     -27.641   2.758  23.232  1.00  0.00           H  
ATOM   1345  HB2 ASP   113     -25.147   2.646  23.832  1.00  0.00           H  
ATOM   1346  HB3 ASP   113     -24.830   2.085  22.235  1.00  0.00           H  
ATOM   1347  N   LEU   114     -26.979   4.403  20.738  1.00  0.00           N  
ATOM   1348  CA  LEU   114     -26.868   5.720  20.028  1.00  0.00           C  
ATOM   1349  CB  LEU   114     -27.792   6.878  20.534  1.00  0.00           C  
ATOM   1350  CG  LEU   114     -29.275   6.484  20.664  1.00  0.00           C  
ATOM   1351  CD1 LEU   114     -30.077   7.570  21.254  1.00  0.00           C  
ATOM   1352  CD2 LEU   114     -29.952   6.228  19.379  1.00  0.00           C  
ATOM   1353  C   LEU   114     -25.351   6.001  19.810  1.00  0.00           C  
ATOM   1354  O   LEU   114     -24.918   7.171  20.026  1.00  0.00           O  
ATOM   1355  H   LEU   114     -27.468   3.620  20.306  1.00  0.00           H  
ATOM   1356  HA  LEU   114     -27.168   5.513  19.044  1.00  0.00           H  
ATOM   1357  HB2 LEU   114     -27.467   7.105  21.572  1.00  0.00           H  
ATOM   1358  HB3 LEU   114     -27.769   7.698  19.802  1.00  0.00           H  
ATOM   1359  HG  LEU   114     -29.421   5.580  21.257  1.00  0.00           H  
ATOM   1360 HD11 LEU   114     -29.539   7.976  22.212  1.00  0.00           H  
ATOM   1361 HD12 LEU   114     -29.939   8.419  20.592  1.00  0.00           H  
ATOM   1362 HD13 LEU   114     -31.151   7.408  21.476  1.00  0.00           H  
ATOM   1363 HD21 LEU   114     -29.869   7.149  18.771  1.00  0.00           H  
ATOM   1364 HD22 LEU   114     -29.539   5.343  18.852  1.00  0.00           H  
ATOM   1365 HD23 LEU   114     -31.017   6.091  19.629  1.00  0.00           H  
ATOM   1366  N   LYS   115     -24.491   5.118  19.248  1.00  0.00           N  
ATOM   1367  CA  LYS   115     -23.078   5.311  19.037  1.00  0.00           C  
ATOM   1368  CB  LYS   115     -22.214   4.976  20.354  1.00  0.00           C  
ATOM   1369  CG  LYS   115     -22.100   6.186  21.340  1.00  0.00           C  
ATOM   1370  CD  LYS   115     -21.082   5.961  22.375  1.00  0.00           C  
ATOM   1371  CE  LYS   115     -20.979   6.973  23.481  1.00  0.00           C  
ATOM   1372  NZ  LYS   115     -19.939   6.565  24.407  1.00  0.00           N1+
ATOM   1373  C   LYS   115     -22.671   4.330  17.895  1.00  0.00           C  
ATOM   1374  O   LYS   115     -23.288   3.321  17.700  1.00  0.00           O  
ATOM   1375  H   LYS   115     -24.797   4.242  18.903  1.00  0.00           H  
ATOM   1376  HA  LYS   115     -22.886   6.265  18.687  1.00  0.00           H  
ATOM   1377  HB2 LYS   115     -22.706   4.124  20.842  1.00  0.00           H  
ATOM   1378  HB3 LYS   115     -21.192   4.770  20.008  1.00  0.00           H  
ATOM   1379  HG2 LYS   115     -21.821   7.045  20.678  1.00  0.00           H  
ATOM   1380  HG3 LYS   115     -23.199   6.244  21.643  1.00  0.00           H  
ATOM   1381  HD2 LYS   115     -20.094   5.859  21.819  1.00  0.00           H  
ATOM   1382  HD3 LYS   115     -21.283   4.980  22.908  1.00  0.00           H  
ATOM   1383  HE2 LYS   115     -21.906   7.246  23.869  1.00  0.00           H  
ATOM   1384  HE3 LYS   115     -20.609   7.949  23.073  1.00  0.00           H  
ATOM   1385  HZ1 LYS   115     -20.293   6.374  25.359  1.00  0.00           H  
ATOM   1386  HZ2 LYS   115     -19.383   5.756  24.008  1.00  0.00           H  
ATOM   1387  HZ3 LYS   115     -19.266   7.332  24.597  1.00  0.00           H  
ATOM   1388  N   TRP   116     -21.623   4.653  17.169  1.00  0.00           N  
ATOM   1389  CA  TRP   116     -21.149   3.824  16.048  1.00  0.00           C  
ATOM   1390  CB  TRP   116     -20.506   4.756  14.959  1.00  0.00           C  
ATOM   1391  CG  TRP   116     -21.426   5.443  14.124  1.00  0.00           C  
ATOM   1392  CD1 TRP   116     -21.747   6.733  14.271  1.00  0.00           C  
ATOM   1393  NE1 TRP   116     -22.682   7.122  13.283  1.00  0.00           N  
ATOM   1394  CE2 TRP   116     -23.121   5.956  12.621  1.00  0.00           C  
ATOM   1395  CD2 TRP   116     -22.337   4.905  13.114  1.00  0.00           C  
ATOM   1396  CE3 TRP   116     -22.587   3.579  12.609  1.00  0.00           C  
ATOM   1397  CZ3 TRP   116     -23.513   3.436  11.626  1.00  0.00           C  
ATOM   1398  CZ2 TRP   116     -24.001   5.792  11.567  1.00  0.00           C  
ATOM   1399  CH2 TRP   116     -24.228   4.499  11.063  1.00  0.00           C  
ATOM   1400  C   TRP   116     -20.023   2.950  16.642  1.00  0.00           C  
ATOM   1401  O   TRP   116     -19.076   3.535  17.156  1.00  0.00           O  
ATOM   1402  H   TRP   116     -21.171   5.551  17.283  1.00  0.00           H  
ATOM   1403  HA  TRP   116     -21.971   3.119  15.592  1.00  0.00           H  
ATOM   1404  HB2 TRP   116     -19.741   5.475  15.376  1.00  0.00           H  
ATOM   1405  HB3 TRP   116     -20.027   4.104  14.262  1.00  0.00           H  
ATOM   1406  HD1 TRP   116     -21.318   7.372  15.003  1.00  0.00           H  
ATOM   1407  HE1 TRP   116     -23.288   7.871  13.393  1.00  0.00           H  
ATOM   1408  HE3 TRP   116     -22.038   2.832  13.124  1.00  0.00           H  
ATOM   1409  HZ2 TRP   116     -24.423   6.672  11.183  1.00  0.00           H  
ATOM   1410  HZ3 TRP   116     -23.909   2.461  11.319  1.00  0.00           H  
ATOM   1411  HH2 TRP   116     -25.076   4.322  10.401  1.00  0.00           H  
ATOM   1412  N   HID   117     -20.233   1.665  16.604  1.00  0.00           N  
ATOM   1413  CA  HID   117     -19.321   0.788  17.394  1.00  0.00           C  
ATOM   1414  CB  HID   117     -20.000  -0.210  18.324  1.00  0.00           C  
ATOM   1415  CD2 HID   117     -20.962   1.616  19.822  1.00  0.00           C  
ATOM   1416  CG  HID   117     -21.062   0.392  19.237  1.00  0.00           C  
ATOM   1417  NE2 HID   117     -21.922   1.704  20.778  1.00  0.00           N  
ATOM   1418  CE1 HID   117     -22.570   0.553  20.908  1.00  0.00           C  
ATOM   1419  ND1 HID   117     -22.064  -0.201  19.866  1.00  0.00           N  
ATOM   1420  C   HID   117     -18.423   0.045  16.384  1.00  0.00           C  
ATOM   1421  O   HID   117     -17.530  -0.686  16.822  1.00  0.00           O  
ATOM   1422  H   HID   117     -20.876   1.146  15.990  1.00  0.00           H  
ATOM   1423  HA  HID   117     -18.643   1.308  17.957  1.00  0.00           H  
ATOM   1424  HB2 HID   117     -19.178  -0.752  18.986  1.00  0.00           H  
ATOM   1425  HB3 HID   117     -20.543  -0.956  17.671  1.00  0.00           H  
ATOM   1426  HD1 HID   117     -22.447  -1.173  19.593  1.00  0.00           H  
ATOM   1427  HD2 HID   117     -20.245   2.383  19.570  1.00  0.00           H  
ATOM   1428  HE1 HID   117     -23.309   0.275  21.645  1.00  0.00           H  
ATOM   1429  N   HID   118     -18.602   0.203  15.077  1.00  0.00           N  
ATOM   1430  CA  HID   118     -17.425   0.003  14.149  1.00  0.00           C  
ATOM   1431  CB  HID   118     -17.966  -0.296  12.686  1.00  0.00           C  
ATOM   1432  CD2 HID   118     -19.689  -1.691  11.724  1.00  0.00           C  
ATOM   1433  CG  HID   118     -18.738  -1.511  12.689  1.00  0.00           C  
ATOM   1434  NE2 HID   118     -20.339  -2.796  12.020  1.00  0.00           N  
ATOM   1435  CE1 HID   118     -19.880  -3.332  13.200  1.00  0.00           C  
ATOM   1436  ND1 HID   118     -18.900  -2.476  13.594  1.00  0.00           N  
ATOM   1437  C   HID   118     -16.532   1.317  14.089  1.00  0.00           C  
ATOM   1438  O   HID   118     -16.917   2.368  14.610  1.00  0.00           O  
ATOM   1439  H   HID   118     -19.343   0.726  14.638  1.00  0.00           H  
ATOM   1440  HA  HID   118     -16.904  -0.762  14.471  1.00  0.00           H  
ATOM   1441  HB2 HID   118     -17.173  -0.415  11.985  1.00  0.00           H  
ATOM   1442  HB3 HID   118     -18.520   0.557  12.309  1.00  0.00           H  
ATOM   1443  HD1 HID   118     -18.334  -2.565  14.509  1.00  0.00           H  
ATOM   1444  HD2 HID   118     -19.873  -1.047  10.877  1.00  0.00           H  
ATOM   1445  HE1 HID   118     -20.220  -4.227  13.699  1.00  0.00           H  
ATOM   1446  N   HIE   119     -15.331   1.190  13.516  1.00  0.00           N  
ATOM   1447  CA  HIE   119     -14.469   2.363  13.302  1.00  0.00           C  
ATOM   1448  CB  HIE   119     -13.022   2.111  13.745  1.00  0.00           C  
ATOM   1449  CD2 HIE   119     -12.929   0.301  15.506  1.00  0.00           C  
ATOM   1450  CG  HIE   119     -12.977   1.621  15.101  1.00  0.00           C  
ATOM   1451  NE2 HIE   119     -13.263   0.224  16.728  1.00  0.00           N  
ATOM   1452  CE1 HIE   119     -13.528   1.434  17.207  1.00  0.00           C  
ATOM   1453  ND1 HIE   119     -13.332   2.332  16.156  1.00  0.00           N  
ATOM   1454  C   HIE   119     -14.653   2.801  11.907  1.00  0.00           C  
ATOM   1455  O   HIE   119     -14.195   3.915  11.512  1.00  0.00           O  
ATOM   1456  H   HIE   119     -15.138   0.330  13.073  1.00  0.00           H  
ATOM   1457  HA  HIE   119     -14.768   3.343  13.791  1.00  0.00           H  
ATOM   1458  HB2 HIE   119     -12.443   2.964  13.611  1.00  0.00           H  
ATOM   1459  HB3 HIE   119     -12.650   1.232  13.074  1.00  0.00           H  
ATOM   1460  HD2 HIE   119     -12.651  -0.534  14.881  1.00  0.00           H  
ATOM   1461  HE2 HIE   119     -13.260  -0.681  17.456  1.00  0.00           H  
ATOM   1462  HE1 HIE   119     -13.815   1.661  18.148  1.00  0.00           H  
ATOM   1463  N   ASN   120     -15.315   2.040  11.070  1.00  0.00           N  
ATOM   1464  CA  ASN   120     -15.567   2.389   9.742  1.00  0.00           C  
ATOM   1465  CB  ASN   120     -14.763   1.432   8.843  1.00  0.00           C  
ATOM   1466  CG  ASN   120     -14.879   1.788   7.359  1.00  0.00           C  
ATOM   1467  ND2 ASN   120     -15.610   0.974   6.592  1.00  0.00           N  
ATOM   1468  OD1 ASN   120     -14.330   2.795   6.917  1.00  0.00           O  
ATOM   1469  C   ASN   120     -17.024   2.375   9.345  1.00  0.00           C  
ATOM   1470  O   ASN   120     -17.859   1.616   9.824  1.00  0.00           O  
ATOM   1471  H   ASN   120     -15.362   1.052  11.216  1.00  0.00           H  
ATOM   1472  HA  ASN   120     -15.258   3.427   9.619  1.00  0.00           H  
ATOM   1473  HB2 ASN   120     -13.710   1.471   9.125  1.00  0.00           H  
ATOM   1474  HB3 ASN   120     -15.113   0.410   9.003  1.00  0.00           H  
ATOM   1475 HD21 ASN   120     -15.713   1.164   5.606  1.00  0.00           H  
ATOM   1476 HD22 ASN   120     -16.049   0.159   6.996  1.00  0.00           H  
ATOM   1477  N   ILE   121     -17.352   3.353   8.476  1.00  0.00           N  
ATOM   1478  CA  ILE   121     -18.722   3.604   8.162  1.00  0.00           C  
ATOM   1479  CB  ILE   121     -19.187   4.921   8.770  1.00  0.00           C  
ATOM   1480  CG2 ILE   121     -20.644   5.180   8.377  1.00  0.00           C  
ATOM   1481  CG1 ILE   121     -18.999   4.988  10.273  1.00  0.00           C  
ATOM   1482  CD1 ILE   121     -19.459   6.251  10.946  1.00  0.00           C  
ATOM   1483  C   ILE   121     -18.680   3.643   6.658  1.00  0.00           C  
ATOM   1484  O   ILE   121     -17.870   4.389   6.084  1.00  0.00           O  
ATOM   1485  H   ILE   121     -16.729   4.006   8.098  1.00  0.00           H  
ATOM   1486  HA  ILE   121     -19.323   2.781   8.396  1.00  0.00           H  
ATOM   1487  HB  ILE   121     -18.613   5.771   8.338  1.00  0.00           H  
ATOM   1488 HG12 ILE   121     -19.568   4.198  10.816  1.00  0.00           H  
ATOM   1489 HG13 ILE   121     -17.870   4.812  10.471  1.00  0.00           H  
ATOM   1490 HG21 ILE   121     -20.679   5.149   7.242  1.00  0.00           H  
ATOM   1491 HG22 ILE   121     -21.320   4.384   8.708  1.00  0.00           H  
ATOM   1492 HG23 ILE   121     -20.990   6.195   8.771  1.00  0.00           H  
ATOM   1493 HD11 ILE   121     -19.299   7.124  10.342  1.00  0.00           H  
ATOM   1494 HD12 ILE   121     -20.575   6.057  10.929  1.00  0.00           H  
ATOM   1495 HD13 ILE   121     -19.153   6.471  12.012  1.00  0.00           H  
ATOM   1496  N   THR   122     -19.532   2.828   5.961  1.00  0.00           N  
ATOM   1497  CA  THR   122     -19.856   2.818   4.528  1.00  0.00           C  
ATOM   1498  CB  THR   122     -20.464   1.473   4.021  1.00  0.00           C  
ATOM   1499  OG1 THR   122     -21.428   0.969   4.865  1.00  0.00           O  
ATOM   1500  CG2 THR   122     -19.382   0.457   3.749  1.00  0.00           C  
ATOM   1501  C   THR   122     -20.779   3.945   4.163  1.00  0.00           C  
ATOM   1502  O   THR   122     -21.654   4.338   4.948  1.00  0.00           O  
ATOM   1503  H   THR   122     -20.039   2.176   6.514  1.00  0.00           H  
ATOM   1504  HA  THR   122     -18.889   3.017   4.075  1.00  0.00           H  
ATOM   1505  HB  THR   122     -20.873   1.675   3.019  1.00  0.00           H  
ATOM   1506 HG21 THR   122     -18.551   0.824   3.009  1.00  0.00           H  
ATOM   1507 HG22 THR   122     -18.800   0.128   4.691  1.00  0.00           H  
ATOM   1508 HG23 THR   122     -19.807  -0.527   3.362  1.00  0.00           H  
ATOM   1509  HG1 THR   122     -21.040   0.910   5.798  1.00  0.00           H  
ATOM   1510  N   TYR   123     -20.621   4.497   2.956  1.00  0.00           N  
ATOM   1511  CA  TYR   123     -21.671   5.437   2.388  1.00  0.00           C  
ATOM   1512  CB  TYR   123     -21.345   6.949   2.750  1.00  0.00           C  
ATOM   1513  CG  TYR   123     -20.164   7.539   1.993  1.00  0.00           C  
ATOM   1514  CD1 TYR   123     -18.924   7.522   2.501  1.00  0.00           C  
ATOM   1515  CE1 TYR   123     -17.877   8.296   1.948  1.00  0.00           C  
ATOM   1516  CZ  TYR   123     -18.165   9.012   0.761  1.00  0.00           C  
ATOM   1517  OH  TYR   123     -17.098   9.663   0.158  1.00  0.00           O  
ATOM   1518  CD2 TYR   123     -20.465   8.342   0.857  1.00  0.00           C  
ATOM   1519  CE2 TYR   123     -19.446   9.142   0.285  1.00  0.00           C  
ATOM   1520  C   TYR   123     -22.000   5.348   0.912  1.00  0.00           C  
ATOM   1521  O   TYR   123     -21.085   4.998   0.160  1.00  0.00           O  
ATOM   1522  H   TYR   123     -19.834   4.310   2.304  1.00  0.00           H  
ATOM   1523  HA  TYR   123     -22.605   5.297   2.917  1.00  0.00           H  
ATOM   1524  HB2 TYR   123     -22.161   7.656   2.691  1.00  0.00           H  
ATOM   1525  HB3 TYR   123     -20.929   6.920   3.768  1.00  0.00           H  
ATOM   1526  HD1 TYR   123     -18.641   6.786   3.304  1.00  0.00           H  
ATOM   1527  HD2 TYR   123     -21.455   8.462   0.432  1.00  0.00           H  
ATOM   1528  HE1 TYR   123     -16.845   8.136   2.191  1.00  0.00           H  
ATOM   1529  HE2 TYR   123     -19.714   9.780  -0.432  1.00  0.00           H  
ATOM   1530  HH  TYR   123     -17.398  10.353  -0.436  1.00  0.00           H  
ATOM   1531  N   TRP   124     -23.220   5.525   0.451  1.00  0.00           N  
ATOM   1532  CA  TRP   124     -23.734   5.473  -0.915  1.00  0.00           C  
ATOM   1533  CB  TRP   124     -24.638   4.164  -1.185  1.00  0.00           C  
ATOM   1534  CG  TRP   124     -25.560   4.160  -2.366  1.00  0.00           C  
ATOM   1535  CD1 TRP   124     -25.250   4.374  -3.697  1.00  0.00           C  
ATOM   1536  NE1 TRP   124     -26.366   4.276  -4.456  1.00  0.00           N  
ATOM   1537  CE2 TRP   124     -27.426   4.031  -3.638  1.00  0.00           C  
ATOM   1538  CD2 TRP   124     -26.956   3.970  -2.322  1.00  0.00           C  
ATOM   1539  CE3 TRP   124     -27.758   3.748  -1.273  1.00  0.00           C  
ATOM   1540  CZ3 TRP   124     -29.153   3.514  -1.487  1.00  0.00           C  
ATOM   1541  CZ2 TRP   124     -28.830   3.774  -3.890  1.00  0.00           C  
ATOM   1542  CH2 TRP   124     -29.656   3.424  -2.771  1.00  0.00           C  
ATOM   1543  C   TRP   124     -24.480   6.675  -1.318  1.00  0.00           C  
ATOM   1544  O   TRP   124     -25.396   7.138  -0.653  1.00  0.00           O  
ATOM   1545  H   TRP   124     -23.874   5.920   1.130  1.00  0.00           H  
ATOM   1546  HA  TRP   124     -22.906   5.359  -1.600  1.00  0.00           H  
ATOM   1547  HB2 TRP   124     -23.954   3.324  -1.489  1.00  0.00           H  
ATOM   1548  HB3 TRP   124     -25.268   3.974  -0.274  1.00  0.00           H  
ATOM   1549  HD1 TRP   124     -24.271   4.565  -4.071  1.00  0.00           H  
ATOM   1550  HE1 TRP   124     -26.500   4.153  -5.433  1.00  0.00           H  
ATOM   1551  HE3 TRP   124     -27.433   3.968  -0.286  1.00  0.00           H  
ATOM   1552  HZ2 TRP   124     -29.219   3.721  -4.902  1.00  0.00           H  
ATOM   1553  HZ3 TRP   124     -29.809   3.307  -0.694  1.00  0.00           H  
ATOM   1554  HH2 TRP   124     -30.686   3.303  -3.012  1.00  0.00           H  
ATOM   1555  N   ILE   125     -24.123   7.330  -2.392  1.00  0.00           N  
ATOM   1556  CA  ILE   125     -24.876   8.453  -2.893  1.00  0.00           C  
ATOM   1557  CB  ILE   125     -23.985   9.550  -3.439  1.00  0.00           C  
ATOM   1558  CG2 ILE   125     -24.762  10.800  -3.879  1.00  0.00           C  
ATOM   1559  CG1 ILE   125     -22.826   9.897  -2.501  1.00  0.00           C  
ATOM   1560  CD1 ILE   125     -21.677  10.617  -3.119  1.00  0.00           C  
ATOM   1561  C   ILE   125     -25.956   8.023  -3.991  1.00  0.00           C  
ATOM   1562  O   ILE   125     -25.654   7.883  -5.179  1.00  0.00           O  
ATOM   1563  H   ILE   125     -23.273   7.237  -2.818  1.00  0.00           H  
ATOM   1564  HA  ILE   125     -25.343   8.905  -2.066  1.00  0.00           H  
ATOM   1565  HB  ILE   125     -23.566   9.092  -4.369  1.00  0.00           H  
ATOM   1566 HG12 ILE   125     -23.131  10.475  -1.641  1.00  0.00           H  
ATOM   1567 HG13 ILE   125     -22.281   8.945  -2.207  1.00  0.00           H  
ATOM   1568 HG21 ILE   125     -25.500  10.671  -4.705  1.00  0.00           H  
ATOM   1569 HG22 ILE   125     -25.304  11.189  -3.052  1.00  0.00           H  
ATOM   1570 HG23 ILE   125     -24.037  11.684  -4.136  1.00  0.00           H  
ATOM   1571 HD11 ILE   125     -21.336  10.030  -4.004  1.00  0.00           H  
ATOM   1572 HD12 ILE   125     -21.724  11.661  -3.453  1.00  0.00           H  
ATOM   1573 HD13 ILE   125     -20.843  10.552  -2.275  1.00  0.00           H  
ATOM   1574  N   GLN   126     -27.266   7.872  -3.624  1.00  0.00           N  
ATOM   1575  CA  GLN   126     -28.343   7.265  -4.407  1.00  0.00           C  
ATOM   1576  CB  GLN   126     -29.566   7.178  -3.458  1.00  0.00           C  
ATOM   1577  CG  GLN   126     -30.857   6.759  -4.115  1.00  0.00           C  
ATOM   1578  CD  GLN   126     -31.992   6.361  -3.204  1.00  0.00           C  
ATOM   1579  OE1 GLN   126     -31.976   6.629  -1.948  1.00  0.00           O  
ATOM   1580  NE2 GLN   126     -33.107   5.876  -3.797  1.00  0.00           N  
ATOM   1581  C   GLN   126     -28.579   7.982  -5.663  1.00  0.00           C  
ATOM   1582  O   GLN   126     -28.855   7.309  -6.677  1.00  0.00           O  
ATOM   1583  H   GLN   126     -27.463   8.190  -2.768  1.00  0.00           H  
ATOM   1584  HA  GLN   126     -28.080   6.233  -4.674  1.00  0.00           H  
ATOM   1585  HB2 GLN   126     -29.376   6.394  -2.758  1.00  0.00           H  
ATOM   1586  HB3 GLN   126     -29.646   8.060  -2.768  1.00  0.00           H  
ATOM   1587  HG2 GLN   126     -30.786   5.902  -4.771  1.00  0.00           H  
ATOM   1588  HG3 GLN   126     -31.300   7.612  -4.726  1.00  0.00           H  
ATOM   1589 HE21 GLN   126     -33.185   5.839  -4.800  1.00  0.00           H  
ATOM   1590 HE22 GLN   126     -33.935   5.809  -3.200  1.00  0.00           H  
ATOM   1591  N   ASN   127     -28.483   9.343  -5.583  1.00  0.00           N  
ATOM   1592  CA  ASN   127     -28.863  10.297  -6.662  1.00  0.00           C  
ATOM   1593  CB  ASN   127     -30.509  10.294  -7.012  1.00  0.00           C  
ATOM   1594  CG  ASN   127     -31.189  11.335  -6.132  1.00  0.00           C  
ATOM   1595  OD1 ASN   127     -30.909  11.569  -4.935  1.00  0.00           O  
ATOM   1596  ND2 ASN   127     -32.148  11.957  -6.819  1.00  0.00           N  
ATOM   1597  C   ASN   127     -28.155  11.637  -6.428  1.00  0.00           C  
ATOM   1598  O   ASN   127     -27.703  11.862  -5.327  1.00  0.00           O  
ATOM   1599  H   ASN   127     -28.076   9.831  -4.811  1.00  0.00           H  
ATOM   1600  HA  ASN   127     -28.403   9.868  -7.526  1.00  0.00           H  
ATOM   1601  HB2 ASN   127     -30.901   9.296  -6.715  1.00  0.00           H  
ATOM   1602  HB3 ASN   127     -30.599  10.519  -8.150  1.00  0.00           H  
ATOM   1603 HD21 ASN   127     -32.298  11.666  -7.796  1.00  0.00           H  
ATOM   1604 HD22 ASN   127     -32.663  12.789  -6.536  1.00  0.00           H  
ATOM   1605  N   TYR   128     -28.123  12.536  -7.427  1.00  0.00           N  
ATOM   1606  CA  TYR   128     -27.348  13.740  -7.316  1.00  0.00           C  
ATOM   1607  CB  TYR   128     -26.196  13.612  -8.351  1.00  0.00           C  
ATOM   1608  CG  TYR   128     -25.238  12.424  -8.078  1.00  0.00           C  
ATOM   1609  CD1 TYR   128     -24.046  12.585  -7.345  1.00  0.00           C  
ATOM   1610  CE1 TYR   128     -23.173  11.463  -7.215  1.00  0.00           C  
ATOM   1611  CZ  TYR   128     -23.493  10.219  -7.808  1.00  0.00           C  
ATOM   1612  OH  TYR   128     -22.632   9.139  -7.761  1.00  0.00           O  
ATOM   1613  CD2 TYR   128     -25.442  11.185  -8.814  1.00  0.00           C  
ATOM   1614  CE2 TYR   128     -24.499  10.167  -8.748  1.00  0.00           C  
ATOM   1615  C   TYR   128     -28.311  14.832  -7.682  1.00  0.00           C  
ATOM   1616  O   TYR   128     -29.355  14.631  -8.242  1.00  0.00           O  
ATOM   1617  H   TYR   128     -28.663  12.364  -8.310  1.00  0.00           H  
ATOM   1618  HA  TYR   128     -26.911  13.910  -6.297  1.00  0.00           H  
ATOM   1619  HB2 TYR   128     -26.693  13.504  -9.377  1.00  0.00           H  
ATOM   1620  HB3 TYR   128     -25.594  14.587  -8.391  1.00  0.00           H  
ATOM   1621  HD1 TYR   128     -23.748  13.542  -6.977  1.00  0.00           H  
ATOM   1622  HD2 TYR   128     -26.349  11.057  -9.447  1.00  0.00           H  
ATOM   1623  HE1 TYR   128     -22.262  11.465  -6.558  1.00  0.00           H  
ATOM   1624  HE2 TYR   128     -24.726   9.316  -9.372  1.00  0.00           H  
ATOM   1625  HH  TYR   128     -22.739   8.601  -8.592  1.00  0.00           H  
ATOM   1626  N   SER   129     -28.034  16.066  -7.264  1.00  0.00           N  
ATOM   1627  CA  SER   129     -28.632  17.300  -7.707  1.00  0.00           C  
ATOM   1628  CB  SER   129     -28.401  18.389  -6.584  1.00  0.00           C  
ATOM   1629  OG  SER   129     -29.075  19.584  -6.951  1.00  0.00           O  
ATOM   1630  C   SER   129     -28.191  17.720  -9.074  1.00  0.00           C  
ATOM   1631  O   SER   129     -27.008  17.428  -9.451  1.00  0.00           O  
ATOM   1632  H   SER   129     -27.423  16.148  -6.488  1.00  0.00           H  
ATOM   1633  HA  SER   129     -29.712  17.108  -7.742  1.00  0.00           H  
ATOM   1634  HB2 SER   129     -27.397  18.678  -6.480  1.00  0.00           H  
ATOM   1635  HB3 SER   129     -28.796  17.950  -5.577  1.00  0.00           H  
ATOM   1636  HG  SER   129     -29.910  19.663  -6.448  1.00  0.00           H  
ATOM   1637  N   GLU   130     -29.053  18.330  -9.865  1.00  0.00           N  
ATOM   1638  CA  GLU   130     -28.833  18.869 -11.160  1.00  0.00           C  
ATOM   1639  CB  GLU   130     -30.129  18.602 -11.942  1.00  0.00           C  
ATOM   1640  CG  GLU   130     -30.349  17.082 -12.250  1.00  0.00           C  
ATOM   1641  CD  GLU   130     -29.213  16.645 -13.223  1.00  0.00           C  
ATOM   1642  OE1 GLU   130     -28.470  15.671 -12.972  1.00  0.00           O  
ATOM   1643  OE2 GLU   130     -28.968  17.409 -14.163  1.00  0.00           O1-
ATOM   1644  C   GLU   130     -28.576  20.338 -11.082  1.00  0.00           C  
ATOM   1645  O   GLU   130     -28.226  20.978 -12.073  1.00  0.00           O  
ATOM   1646  H   GLU   130     -30.015  18.313  -9.529  1.00  0.00           H  
ATOM   1647  HA  GLU   130     -28.011  18.464 -11.699  1.00  0.00           H  
ATOM   1648  HB2 GLU   130     -30.962  18.955 -11.228  1.00  0.00           H  
ATOM   1649  HB3 GLU   130     -30.079  19.212 -12.872  1.00  0.00           H  
ATOM   1650  HG2 GLU   130     -31.363  16.804 -12.592  1.00  0.00           H  
ATOM   1651  HG3 GLU   130     -30.095  16.503 -11.350  1.00  0.00           H  
ATOM   1652  N   ASP   131     -28.407  20.910  -9.842  1.00  0.00           N  
ATOM   1653  CA  ASP   131     -27.961  22.246  -9.544  1.00  0.00           C  
ATOM   1654  CB  ASP   131     -28.130  22.489  -7.996  1.00  0.00           C  
ATOM   1655  CG  ASP   131     -29.516  22.477  -7.446  1.00  0.00           C  
ATOM   1656  OD1 ASP   131     -30.568  22.476  -8.167  1.00  0.00           O  
ATOM   1657  OD2 ASP   131     -29.693  22.388  -6.168  1.00  0.00           O1-
ATOM   1658  C   ASP   131     -26.476  22.375  -9.802  1.00  0.00           C  
ATOM   1659  O   ASP   131     -26.013  23.406 -10.298  1.00  0.00           O  
ATOM   1660  H   ASP   131     -28.573  20.348  -9.094  1.00  0.00           H  
ATOM   1661  HA  ASP   131     -28.585  22.921 -10.093  1.00  0.00           H  
ATOM   1662  HB2 ASP   131     -27.570  23.412  -7.684  1.00  0.00           H  
ATOM   1663  HB3 ASP   131     -27.564  21.638  -7.554  1.00  0.00           H  
ATOM   1664  N   LEU   132     -25.671  21.401  -9.371  1.00  0.00           N  
ATOM   1665  CA  LEU   132     -24.221  21.456  -9.547  1.00  0.00           C  
ATOM   1666  CB  LEU   132     -23.604  21.935  -8.174  1.00  0.00           C  
ATOM   1667  CG  LEU   132     -23.460  20.945  -7.032  1.00  0.00           C  
ATOM   1668  CD1 LEU   132     -22.848  21.744  -5.824  1.00  0.00           C  
ATOM   1669  CD2 LEU   132     -24.800  20.277  -6.626  1.00  0.00           C  
ATOM   1670  C   LEU   132     -23.737  20.145  -9.952  1.00  0.00           C  
ATOM   1671  O   LEU   132     -24.473  19.164  -9.981  1.00  0.00           O  
ATOM   1672  H   LEU   132     -26.156  20.637  -8.994  1.00  0.00           H  
ATOM   1673  HA  LEU   132     -23.951  22.121 -10.398  1.00  0.00           H  
ATOM   1674  HB2 LEU   132     -22.582  22.344  -8.373  1.00  0.00           H  
ATOM   1675  HB3 LEU   132     -24.274  22.696  -7.753  1.00  0.00           H  
ATOM   1676  HG  LEU   132     -22.730  20.207  -7.246  1.00  0.00           H  
ATOM   1677 HD11 LEU   132     -21.890  22.212  -6.150  1.00  0.00           H  
ATOM   1678 HD12 LEU   132     -23.502  22.570  -5.449  1.00  0.00           H  
ATOM   1679 HD13 LEU   132     -22.721  21.066  -5.020  1.00  0.00           H  
ATOM   1680 HD21 LEU   132     -25.554  21.110  -6.734  1.00  0.00           H  
ATOM   1681 HD22 LEU   132     -25.076  19.450  -7.316  1.00  0.00           H  
ATOM   1682 HD23 LEU   132     -24.695  19.984  -5.567  1.00  0.00           H  
ATOM   1683  N   PRO   133     -22.464  20.006 -10.388  1.00  0.00           N  
ATOM   1684  CD  PRO   133     -21.532  21.102 -10.603  1.00  0.00           C  
ATOM   1685  CA  PRO   133     -21.825  18.749 -10.905  1.00  0.00           C  
ATOM   1686  CB  PRO   133     -20.593  19.168 -11.706  1.00  0.00           C  
ATOM   1687  CG  PRO   133     -20.382  20.622 -11.485  1.00  0.00           C  
ATOM   1688  C   PRO   133     -21.520  17.693  -9.802  1.00  0.00           C  
ATOM   1689  O   PRO   133     -21.466  17.996  -8.642  1.00  0.00           O  
ATOM   1690  HA  PRO   133     -22.504  18.274 -11.618  1.00  0.00           H  
ATOM   1691  HB2 PRO   133     -19.735  18.544 -11.416  1.00  0.00           H  
ATOM   1692  HB3 PRO   133     -20.869  19.046 -12.740  1.00  0.00           H  
ATOM   1693  HG2 PRO   133     -20.224  21.097 -12.424  1.00  0.00           H  
ATOM   1694  HG3 PRO   133     -19.411  20.855 -10.984  1.00  0.00           H  
ATOM   1695  HD2 PRO   133     -21.132  21.465  -9.611  1.00  0.00           H  
ATOM   1696  HD3 PRO   133     -21.962  21.953 -11.150  1.00  0.00           H  
ATOM   1697  N   ARG   134     -21.458  16.379 -10.260  1.00  0.00           N  
ATOM   1698  CA  ARG   134     -21.371  15.151  -9.552  1.00  0.00           C  
ATOM   1699  CB  ARG   134     -21.726  13.923 -10.481  1.00  0.00           C  
ATOM   1700  CG  ARG   134     -23.219  14.066 -10.848  1.00  0.00           C  
ATOM   1701  CD  ARG   134     -23.777  12.849 -11.563  1.00  0.00           C  
ATOM   1702  NE  ARG   134     -25.197  13.058 -11.661  1.00  0.00           N  
ATOM   1703  CZ  ARG   134     -25.977  12.224 -12.418  1.00  0.00           C  
ATOM   1704  NH1 ARG   134     -25.539  11.064 -12.915  1.00  0.00           N  
ATOM   1705  NH2 ARG   134     -27.257  12.493 -12.663  1.00  0.00           N1+
ATOM   1706  C   ARG   134     -20.040  15.068  -8.867  1.00  0.00           C  
ATOM   1707  O   ARG   134     -19.916  14.442  -7.762  1.00  0.00           O  
ATOM   1708  H   ARG   134     -21.448  16.287 -11.256  1.00  0.00           H  
ATOM   1709  HA  ARG   134     -22.131  15.139  -8.747  1.00  0.00           H  
ATOM   1710  HB2 ARG   134     -21.101  13.810 -11.355  1.00  0.00           H  
ATOM   1711  HB3 ARG   134     -21.685  13.021  -9.841  1.00  0.00           H  
ATOM   1712  HG2 ARG   134     -23.411  14.855 -11.577  1.00  0.00           H  
ATOM   1713  HG3 ARG   134     -23.698  14.256  -9.914  1.00  0.00           H  
ATOM   1714  HD2 ARG   134     -23.670  11.905 -10.937  1.00  0.00           H  
ATOM   1715  HD3 ARG   134     -23.337  12.603 -12.563  1.00  0.00           H  
ATOM   1716  HE  ARG   134     -25.619  14.017 -11.642  1.00  0.00           H  
ATOM   1717 HH11 ARG   134     -26.147  10.514 -13.534  1.00  0.00           H  
ATOM   1718 HH12 ARG   134     -24.575  10.687 -12.760  1.00  0.00           H  
ATOM   1719 HH21 ARG   134     -27.881  11.787 -13.050  1.00  0.00           H  
ATOM   1720 HH22 ARG   134     -27.729  13.283 -12.226  1.00  0.00           H  
ATOM   1721  N   ALA   135     -18.968  15.652  -9.517  1.00  0.00           N  
ATOM   1722  CA  ALA   135     -17.624  15.847  -8.871  1.00  0.00           C  
ATOM   1723  CB  ALA   135     -16.602  16.185  -9.878  1.00  0.00           C  
ATOM   1724  C   ALA   135     -17.628  16.876  -7.809  1.00  0.00           C  
ATOM   1725  O   ALA   135     -16.863  16.763  -6.840  1.00  0.00           O  
ATOM   1726  H   ALA   135     -19.023  16.093 -10.384  1.00  0.00           H  
ATOM   1727  HA  ALA   135     -17.272  14.980  -8.347  1.00  0.00           H  
ATOM   1728  HB1 ALA   135     -16.606  15.435 -10.599  1.00  0.00           H  
ATOM   1729  HB2 ALA   135     -16.726  17.152 -10.364  1.00  0.00           H  
ATOM   1730  HB3 ALA   135     -15.585  16.263  -9.452  1.00  0.00           H  
ATOM   1731  N   VAL   136     -18.372  17.990  -7.889  1.00  0.00           N  
ATOM   1732  CA  VAL   136     -18.598  18.986  -6.825  1.00  0.00           C  
ATOM   1733  CB  VAL   136     -19.135  20.335  -7.226  1.00  0.00           C  
ATOM   1734  CG1 VAL   136     -19.087  21.305  -6.074  1.00  0.00           C  
ATOM   1735  CG2 VAL   136     -18.213  20.898  -8.340  1.00  0.00           C  
ATOM   1736  C   VAL   136     -19.474  18.399  -5.698  1.00  0.00           C  
ATOM   1737  O   VAL   136     -19.093  18.631  -4.540  1.00  0.00           O  
ATOM   1738  H   VAL   136     -18.932  18.059  -8.696  1.00  0.00           H  
ATOM   1739  HA  VAL   136     -17.599  19.202  -6.365  1.00  0.00           H  
ATOM   1740  HB  VAL   136     -20.194  20.373  -7.666  1.00  0.00           H  
ATOM   1741 HG11 VAL   136     -19.770  20.986  -5.249  1.00  0.00           H  
ATOM   1742 HG12 VAL   136     -17.992  21.214  -5.790  1.00  0.00           H  
ATOM   1743 HG13 VAL   136     -19.415  22.314  -6.359  1.00  0.00           H  
ATOM   1744 HG21 VAL   136     -17.176  21.120  -8.057  1.00  0.00           H  
ATOM   1745 HG22 VAL   136     -18.216  20.219  -9.203  1.00  0.00           H  
ATOM   1746 HG23 VAL   136     -18.896  21.743  -8.738  1.00  0.00           H  
ATOM   1747  N   ILE   137     -20.539  17.653  -5.868  1.00  0.00           N  
ATOM   1748  CA  ILE   137     -21.262  16.874  -4.844  1.00  0.00           C  
ATOM   1749  CB  ILE   137     -22.415  16.121  -5.545  1.00  0.00           C  
ATOM   1750  CG2 ILE   137     -23.024  15.175  -4.565  1.00  0.00           C  
ATOM   1751  CG1 ILE   137     -23.477  17.142  -6.047  1.00  0.00           C  
ATOM   1752  CD1 ILE   137     -24.727  16.649  -6.749  1.00  0.00           C  
ATOM   1753  C   ILE   137     -20.369  15.920  -3.984  1.00  0.00           C  
ATOM   1754  O   ILE   137     -20.340  15.978  -2.717  1.00  0.00           O  
ATOM   1755  H   ILE   137     -21.012  17.678  -6.720  1.00  0.00           H  
ATOM   1756  HA  ILE   137     -21.691  17.538  -4.163  1.00  0.00           H  
ATOM   1757  HB  ILE   137     -22.041  15.661  -6.489  1.00  0.00           H  
ATOM   1758 HG12 ILE   137     -23.780  17.790  -5.101  1.00  0.00           H  
ATOM   1759 HG13 ILE   137     -23.025  17.876  -6.671  1.00  0.00           H  
ATOM   1760 HG21 ILE   137     -22.388  14.323  -4.382  1.00  0.00           H  
ATOM   1761 HG22 ILE   137     -23.323  15.599  -3.556  1.00  0.00           H  
ATOM   1762 HG23 ILE   137     -23.930  14.724  -5.079  1.00  0.00           H  
ATOM   1763 HD11 ILE   137     -24.417  16.140  -7.695  1.00  0.00           H  
ATOM   1764 HD12 ILE   137     -25.303  15.925  -6.061  1.00  0.00           H  
ATOM   1765 HD13 ILE   137     -25.393  17.456  -7.040  1.00  0.00           H  
ATOM   1766  N   ASP   138     -19.549  15.129  -4.736  1.00  0.00           N  
ATOM   1767  CA  ASP   138     -18.714  14.118  -4.086  1.00  0.00           C  
ATOM   1768  CB  ASP   138     -18.202  13.040  -5.057  1.00  0.00           C  
ATOM   1769  CG  ASP   138     -17.423  11.912  -4.473  1.00  0.00           C  
ATOM   1770  OD1 ASP   138     -16.174  11.807  -4.650  1.00  0.00           O  
ATOM   1771  OD2 ASP   138     -18.092  11.002  -3.860  1.00  0.00           O1-
ATOM   1772  C   ASP   138     -17.541  14.711  -3.258  1.00  0.00           C  
ATOM   1773  O   ASP   138     -17.207  14.280  -2.127  1.00  0.00           O  
ATOM   1774  H   ASP   138     -19.620  15.176  -5.774  1.00  0.00           H  
ATOM   1775  HA  ASP   138     -19.306  13.572  -3.367  1.00  0.00           H  
ATOM   1776  HB2 ASP   138     -17.499  13.607  -5.653  1.00  0.00           H  
ATOM   1777  HB3 ASP   138     -19.020  12.554  -5.665  1.00  0.00           H  
ATOM   1778  N   ASP   139     -16.966  15.832  -3.705  1.00  0.00           N  
ATOM   1779  CA  ASP   139     -15.989  16.524  -3.020  1.00  0.00           C  
ATOM   1780  CB  ASP   139     -15.312  17.560  -4.001  1.00  0.00           C  
ATOM   1781  CG  ASP   139     -14.210  18.255  -3.353  1.00  0.00           C  
ATOM   1782  OD1 ASP   139     -13.160  17.638  -3.015  1.00  0.00           O  
ATOM   1783  OD2 ASP   139     -14.254  19.537  -3.130  1.00  0.00           O1-
ATOM   1784  C   ASP   139     -16.626  17.219  -1.779  1.00  0.00           C  
ATOM   1785  O   ASP   139     -16.041  17.218  -0.697  1.00  0.00           O  
ATOM   1786  H   ASP   139     -17.290  16.319  -4.539  1.00  0.00           H  
ATOM   1787  HA  ASP   139     -15.293  15.750  -2.681  1.00  0.00           H  
ATOM   1788  HB2 ASP   139     -15.972  18.374  -4.346  1.00  0.00           H  
ATOM   1789  HB3 ASP   139     -14.935  17.037  -4.979  1.00  0.00           H  
ATOM   1790  N   ALA   140     -17.853  17.760  -1.925  1.00  0.00           N  
ATOM   1791  CA  ALA   140     -18.401  18.489  -0.828  1.00  0.00           C  
ATOM   1792  CB  ALA   140     -19.701  19.160  -1.312  1.00  0.00           C  
ATOM   1793  C   ALA   140     -18.730  17.521   0.351  1.00  0.00           C  
ATOM   1794  O   ALA   140     -18.282  17.841   1.449  1.00  0.00           O  
ATOM   1795  H   ALA   140     -18.326  17.770  -2.849  1.00  0.00           H  
ATOM   1796  HA  ALA   140     -17.732  19.217  -0.503  1.00  0.00           H  
ATOM   1797  HB1 ALA   140     -19.318  19.764  -2.210  1.00  0.00           H  
ATOM   1798  HB2 ALA   140     -20.403  18.319  -1.553  1.00  0.00           H  
ATOM   1799  HB3 ALA   140     -20.080  19.898  -0.528  1.00  0.00           H  
ATOM   1800  N   PHE   141     -19.233  16.295  -0.004  1.00  0.00           N  
ATOM   1801  CA  PHE   141     -19.439  15.302   0.995  1.00  0.00           C  
ATOM   1802  CB  PHE   141     -20.274  14.110   0.522  1.00  0.00           C  
ATOM   1803  CG  PHE   141     -21.636  14.528   0.066  1.00  0.00           C  
ATOM   1804  CD1 PHE   141     -22.447  15.551   0.619  1.00  0.00           C  
ATOM   1805  CE1 PHE   141     -23.766  15.696   0.214  1.00  0.00           C  
ATOM   1806  CZ  PHE   141     -24.244  14.890  -0.777  1.00  0.00           C  
ATOM   1807  CD2 PHE   141     -22.156  13.847  -1.025  1.00  0.00           C  
ATOM   1808  CE2 PHE   141     -23.489  13.968  -1.523  1.00  0.00           C  
ATOM   1809  C   PHE   141     -18.147  14.764   1.589  1.00  0.00           C  
ATOM   1810  O   PHE   141     -18.071  14.598   2.793  1.00  0.00           O  
ATOM   1811  H   PHE   141     -19.580  16.170  -0.869  1.00  0.00           H  
ATOM   1812  HA  PHE   141     -20.031  15.737   1.868  1.00  0.00           H  
ATOM   1813  HB2 PHE   141     -19.725  13.604  -0.305  1.00  0.00           H  
ATOM   1814  HB3 PHE   141     -20.446  13.382   1.326  1.00  0.00           H  
ATOM   1815  HD1 PHE   141     -22.098  16.233   1.447  1.00  0.00           H  
ATOM   1816  HD2 PHE   141     -21.576  13.090  -1.505  1.00  0.00           H  
ATOM   1817  HE1 PHE   141     -24.289  16.445   0.696  1.00  0.00           H  
ATOM   1818  HE2 PHE   141     -23.998  13.335  -2.241  1.00  0.00           H  
ATOM   1819  HZ  PHE   141     -25.356  15.010  -0.905  1.00  0.00           H  
ATOM   1820  N   ALA   142     -17.117  14.549   0.773  1.00  0.00           N  
ATOM   1821  CA  ALA   142     -15.862  14.158   1.180  1.00  0.00           C  
ATOM   1822  CB  ALA   142     -14.943  14.010   0.034  1.00  0.00           C  
ATOM   1823  C   ALA   142     -15.148  15.094   2.104  1.00  0.00           C  
ATOM   1824  O   ALA   142     -14.503  14.637   3.128  1.00  0.00           O  
ATOM   1825  H   ALA   142     -17.158  14.569  -0.254  1.00  0.00           H  
ATOM   1826  HA  ALA   142     -16.037  13.211   1.558  1.00  0.00           H  
ATOM   1827  HB1 ALA   142     -15.396  13.372  -0.731  1.00  0.00           H  
ATOM   1828  HB2 ALA   142     -14.748  15.008  -0.441  1.00  0.00           H  
ATOM   1829  HB3 ALA   142     -13.953  13.575   0.276  1.00  0.00           H  
ATOM   1830  N   ARG   143     -15.228  16.417   1.931  1.00  0.00           N  
ATOM   1831  CA  ARG   143     -14.761  17.420   2.839  1.00  0.00           C  
ATOM   1832  CB  ARG   143     -14.858  18.813   2.060  1.00  0.00           C  
ATOM   1833  CG  ARG   143     -13.847  18.865   0.974  1.00  0.00           C  
ATOM   1834  CD  ARG   143     -13.992  20.087   0.144  1.00  0.00           C  
ATOM   1835  NE  ARG   143     -13.465  21.232   0.916  1.00  0.00           N  
ATOM   1836  CZ  ARG   143     -14.003  22.471   0.897  1.00  0.00           C  
ATOM   1837  NH1 ARG   143     -14.818  22.889  -0.069  1.00  0.00           N  
ATOM   1838  NH2 ARG   143     -13.657  23.257   1.874  1.00  0.00           N1+
ATOM   1839  C   ARG   143     -15.514  17.373   4.187  1.00  0.00           C  
ATOM   1840  O   ARG   143     -14.908  17.492   5.269  1.00  0.00           O  
ATOM   1841  H   ARG   143     -15.816  16.635   1.124  1.00  0.00           H  
ATOM   1842  HA  ARG   143     -13.728  17.275   3.100  1.00  0.00           H  
ATOM   1843  HB2 ARG   143     -15.924  18.927   1.736  1.00  0.00           H  
ATOM   1844  HB3 ARG   143     -14.659  19.560   2.836  1.00  0.00           H  
ATOM   1845  HG2 ARG   143     -13.924  17.946   0.360  1.00  0.00           H  
ATOM   1846  HG3 ARG   143     -12.747  18.866   1.442  1.00  0.00           H  
ATOM   1847  HD2 ARG   143     -15.079  20.168   0.051  1.00  0.00           H  
ATOM   1848  HD3 ARG   143     -13.379  20.078  -0.763  1.00  0.00           H  
ATOM   1849  HE  ARG   143     -12.831  21.159   1.706  1.00  0.00           H  
ATOM   1850 HH11 ARG   143     -15.339  23.735   0.020  1.00  0.00           H  
ATOM   1851 HH12 ARG   143     -15.105  22.319  -0.867  1.00  0.00           H  
ATOM   1852 HH21 ARG   143     -13.056  22.777   2.569  1.00  0.00           H  
ATOM   1853 HH22 ARG   143     -14.005  24.184   1.809  1.00  0.00           H  
ATOM   1854  N   ALA   144     -16.807  17.095   4.102  1.00  0.00           N  
ATOM   1855  CA  ALA   144     -17.714  17.047   5.206  1.00  0.00           C  
ATOM   1856  CB  ALA   144     -19.183  17.011   4.748  1.00  0.00           C  
ATOM   1857  C   ALA   144     -17.281  15.863   6.114  1.00  0.00           C  
ATOM   1858  O   ALA   144     -17.245  16.007   7.339  1.00  0.00           O  
ATOM   1859  H   ALA   144     -17.188  16.892   3.205  1.00  0.00           H  
ATOM   1860  HA  ALA   144     -17.453  17.952   5.881  1.00  0.00           H  
ATOM   1861  HB1 ALA   144     -19.473  17.984   4.217  1.00  0.00           H  
ATOM   1862  HB2 ALA   144     -19.391  16.171   4.022  1.00  0.00           H  
ATOM   1863  HB3 ALA   144     -19.787  16.865   5.629  1.00  0.00           H  
ATOM   1864  N   PHE   145     -16.935  14.649   5.502  1.00  0.00           N  
ATOM   1865  CA  PHE   145     -16.345  13.503   6.156  1.00  0.00           C  
ATOM   1866  CB  PHE   145     -16.548  12.158   5.322  1.00  0.00           C  
ATOM   1867  CG  PHE   145     -17.974  11.693   5.121  1.00  0.00           C  
ATOM   1868  CD1 PHE   145     -18.793  11.632   6.231  1.00  0.00           C  
ATOM   1869  CE1 PHE   145     -20.119  11.148   5.983  1.00  0.00           C  
ATOM   1870  CZ  PHE   145     -20.543  10.559   4.778  1.00  0.00           C  
ATOM   1871  CD2 PHE   145     -18.477  11.187   3.812  1.00  0.00           C  
ATOM   1872  CE2 PHE   145     -19.772  10.610   3.656  1.00  0.00           C  
ATOM   1873  C   PHE   145     -14.982  13.784   6.671  1.00  0.00           C  
ATOM   1874  O   PHE   145     -14.676  13.471   7.801  1.00  0.00           O  
ATOM   1875  H   PHE   145     -17.094  14.690   4.481  1.00  0.00           H  
ATOM   1876  HA  PHE   145     -16.915  13.409   7.090  1.00  0.00           H  
ATOM   1877  HB2 PHE   145     -16.046  12.280   4.326  1.00  0.00           H  
ATOM   1878  HB3 PHE   145     -16.098  11.239   5.835  1.00  0.00           H  
ATOM   1879  HD1 PHE   145     -18.442  11.940   7.182  1.00  0.00           H  
ATOM   1880  HD2 PHE   145     -17.690  11.075   3.053  1.00  0.00           H  
ATOM   1881  HE1 PHE   145     -20.807  11.190   6.804  1.00  0.00           H  
ATOM   1882  HE2 PHE   145     -20.094   9.971   2.808  1.00  0.00           H  
ATOM   1883  HZ  PHE   145     -21.633  10.142   4.773  1.00  0.00           H  
ATOM   1884  N   ALA   146     -14.105  14.548   5.899  1.00  0.00           N  
ATOM   1885  CA  ALA   146     -12.748  14.853   6.380  1.00  0.00           C  
ATOM   1886  CB  ALA   146     -11.952  15.689   5.336  1.00  0.00           C  
ATOM   1887  C   ALA   146     -12.700  15.632   7.698  1.00  0.00           C  
ATOM   1888  O   ALA   146     -11.767  15.442   8.489  1.00  0.00           O  
ATOM   1889  H   ALA   146     -14.395  14.915   4.984  1.00  0.00           H  
ATOM   1890  HA  ALA   146     -12.172  13.910   6.479  1.00  0.00           H  
ATOM   1891  HB1 ALA   146     -11.863  15.057   4.457  1.00  0.00           H  
ATOM   1892  HB2 ALA   146     -12.476  16.594   4.925  1.00  0.00           H  
ATOM   1893  HB3 ALA   146     -10.933  16.064   5.604  1.00  0.00           H  
ATOM   1894  N   LEU   147     -13.634  16.554   7.972  1.00  0.00           N  
ATOM   1895  CA  LEU   147     -13.673  17.321   9.191  1.00  0.00           C  
ATOM   1896  CB  LEU   147     -14.768  18.476   9.244  1.00  0.00           C  
ATOM   1897  CG  LEU   147     -14.387  19.665   8.257  1.00  0.00           C  
ATOM   1898  CD1 LEU   147     -15.559  20.501   7.980  1.00  0.00           C  
ATOM   1899  CD2 LEU   147     -13.093  20.452   8.746  1.00  0.00           C  
ATOM   1900  C   LEU   147     -13.765  16.534  10.485  1.00  0.00           C  
ATOM   1901  O   LEU   147     -13.081  16.808  11.435  1.00  0.00           O  
ATOM   1902  H   LEU   147     -14.337  16.663   7.275  1.00  0.00           H  
ATOM   1903  HA  LEU   147     -12.755  17.880   9.310  1.00  0.00           H  
ATOM   1904  HB2 LEU   147     -15.753  18.105   8.926  1.00  0.00           H  
ATOM   1905  HB3 LEU   147     -14.884  19.079  10.164  1.00  0.00           H  
ATOM   1906  HG  LEU   147     -14.016  19.201   7.263  1.00  0.00           H  
ATOM   1907 HD11 LEU   147     -16.318  19.931   7.515  1.00  0.00           H  
ATOM   1908 HD12 LEU   147     -16.039  20.855   8.918  1.00  0.00           H  
ATOM   1909 HD13 LEU   147     -15.213  21.253   7.341  1.00  0.00           H  
ATOM   1910 HD21 LEU   147     -13.030  20.680   9.822  1.00  0.00           H  
ATOM   1911 HD22 LEU   147     -12.244  19.853   8.502  1.00  0.00           H  
ATOM   1912 HD23 LEU   147     -12.897  21.382   8.198  1.00  0.00           H  
ATOM   1913  N   TRP   148     -14.658  15.539  10.547  1.00  0.00           N  
ATOM   1914  CA  TRP   148     -14.828  14.518  11.517  1.00  0.00           C  
ATOM   1915  CB  TRP   148     -16.157  13.795  11.171  1.00  0.00           C  
ATOM   1916  CG  TRP   148     -17.388  14.828  11.067  1.00  0.00           C  
ATOM   1917  CD1 TRP   148     -18.275  15.008  10.051  1.00  0.00           C  
ATOM   1918  NE1 TRP   148     -19.029  16.137  10.226  1.00  0.00           N  
ATOM   1919  CE2 TRP   148     -18.726  16.622  11.486  1.00  0.00           C  
ATOM   1920  CD2 TRP   148     -17.716  15.807  12.041  1.00  0.00           C  
ATOM   1921  CE3 TRP   148     -17.283  16.068  13.370  1.00  0.00           C  
ATOM   1922  CZ3 TRP   148     -17.817  17.197  14.053  1.00  0.00           C  
ATOM   1923  CZ2 TRP   148     -19.215  17.753  12.146  1.00  0.00           C  
ATOM   1924  CH2 TRP   148     -18.799  17.950  13.461  1.00  0.00           C  
ATOM   1925  C   TRP   148     -13.722  13.482  11.597  1.00  0.00           C  
ATOM   1926  O   TRP   148     -13.346  13.092  12.686  1.00  0.00           O  
ATOM   1927  H   TRP   148     -15.208  15.423   9.739  1.00  0.00           H  
ATOM   1928  HA  TRP   148     -14.721  15.063  12.387  1.00  0.00           H  
ATOM   1929  HB2 TRP   148     -16.090  13.387  10.166  1.00  0.00           H  
ATOM   1930  HB3 TRP   148     -16.514  13.053  11.913  1.00  0.00           H  
ATOM   1931  HD1 TRP   148     -18.451  14.374   9.212  1.00  0.00           H  
ATOM   1932  HE1 TRP   148     -19.510  16.456   9.448  1.00  0.00           H  
ATOM   1933  HE3 TRP   148     -16.624  15.290  13.681  1.00  0.00           H  
ATOM   1934  HZ2 TRP   148     -19.798  18.488  11.669  1.00  0.00           H  
ATOM   1935  HZ3 TRP   148     -17.372  17.500  15.094  1.00  0.00           H  
ATOM   1936  HH2 TRP   148     -19.049  18.904  13.898  1.00  0.00           H  
ATOM   1937  N   SER   149     -13.191  13.032  10.386  1.00  0.00           N  
ATOM   1938  CA  SER   149     -12.173  12.029  10.233  1.00  0.00           C  
ATOM   1939  CB  SER   149     -11.878  11.471   8.818  1.00  0.00           C  
ATOM   1940  OG  SER   149     -11.265  10.194   8.835  1.00  0.00           O  
ATOM   1941  C   SER   149     -10.845  12.485  10.750  1.00  0.00           C  
ATOM   1942  O   SER   149     -10.169  11.732  11.410  1.00  0.00           O  
ATOM   1943  H   SER   149     -13.552  13.490   9.525  1.00  0.00           H  
ATOM   1944  HA  SER   149     -12.566  11.093  10.726  1.00  0.00           H  
ATOM   1945  HB2 SER   149     -11.072  12.188   8.407  1.00  0.00           H  
ATOM   1946  HB3 SER   149     -12.866  11.561   8.249  1.00  0.00           H  
ATOM   1947  HG  SER   149     -11.943   9.615   9.250  1.00  0.00           H  
ATOM   1948  N   ALA   150     -10.429  13.770  10.617  1.00  0.00           N  
ATOM   1949  CA  ALA   150      -9.172  14.228  11.146  1.00  0.00           C  
ATOM   1950  CB  ALA   150      -9.043  15.747  10.745  1.00  0.00           C  
ATOM   1951  C   ALA   150      -9.186  14.237  12.715  1.00  0.00           C  
ATOM   1952  O   ALA   150      -8.134  13.995  13.304  1.00  0.00           O  
ATOM   1953  H   ALA   150     -11.060  14.400  10.113  1.00  0.00           H  
ATOM   1954  HA  ALA   150      -8.360  13.637  10.743  1.00  0.00           H  
ATOM   1955  HB1 ALA   150      -9.233  15.817   9.639  1.00  0.00           H  
ATOM   1956  HB2 ALA   150      -9.788  16.365  11.318  1.00  0.00           H  
ATOM   1957  HB3 ALA   150      -7.975  15.999  10.853  1.00  0.00           H  
ATOM   1958  N   VAL   151     -10.370  14.469  13.353  1.00  0.00           N  
ATOM   1959  CA  VAL   151     -10.491  14.769  14.755  1.00  0.00           C  
ATOM   1960  CB  VAL   151     -11.336  15.921  15.173  1.00  0.00           C  
ATOM   1961  CG1 VAL   151     -10.717  17.223  14.754  1.00  0.00           C  
ATOM   1962  CG2 VAL   151     -12.745  15.855  14.626  1.00  0.00           C  
ATOM   1963  C   VAL   151     -10.960  13.503  15.516  1.00  0.00           C  
ATOM   1964  O   VAL   151     -10.906  13.518  16.748  1.00  0.00           O  
ATOM   1965  H   VAL   151     -11.203  14.668  12.876  1.00  0.00           H  
ATOM   1966  HA  VAL   151      -9.515  15.014  15.186  1.00  0.00           H  
ATOM   1967  HB  VAL   151     -11.416  15.858  16.302  1.00  0.00           H  
ATOM   1968 HG11 VAL   151      -9.780  17.368  15.296  1.00  0.00           H  
ATOM   1969 HG12 VAL   151     -10.516  17.243  13.651  1.00  0.00           H  
ATOM   1970 HG13 VAL   151     -11.304  18.149  14.893  1.00  0.00           H  
ATOM   1971 HG21 VAL   151     -12.765  15.998  13.522  1.00  0.00           H  
ATOM   1972 HG22 VAL   151     -13.156  14.882  14.614  1.00  0.00           H  
ATOM   1973 HG23 VAL   151     -13.330  16.703  14.959  1.00  0.00           H  
ATOM   1974  N   THR   152     -11.493  12.507  14.795  1.00  0.00           N  
ATOM   1975  CA  THR   152     -12.013  11.294  15.400  1.00  0.00           C  
ATOM   1976  CB  THR   152     -13.484  10.969  15.282  1.00  0.00           C  
ATOM   1977  OG1 THR   152     -13.897  10.944  13.927  1.00  0.00           O  
ATOM   1978  CG2 THR   152     -14.422  12.104  15.880  1.00  0.00           C  
ATOM   1979  C   THR   152     -11.290  10.033  14.873  1.00  0.00           C  
ATOM   1980  O   THR   152     -10.604  10.150  13.847  1.00  0.00           O  
ATOM   1981  H   THR   152     -11.548  12.607  13.799  1.00  0.00           H  
ATOM   1982  HA  THR   152     -11.698  11.365  16.427  1.00  0.00           H  
ATOM   1983  HB  THR   152     -13.815  10.002  15.716  1.00  0.00           H  
ATOM   1984 HG21 THR   152     -14.189  12.250  16.970  1.00  0.00           H  
ATOM   1985 HG22 THR   152     -14.186  13.020  15.354  1.00  0.00           H  
ATOM   1986 HG23 THR   152     -15.430  11.722  15.827  1.00  0.00           H  
ATOM   1987  HG1 THR   152     -13.766  11.882  13.651  1.00  0.00           H  
ATOM   1988  N   PRO   153     -11.383   8.821  15.483  1.00  0.00           N  
ATOM   1989  CD  PRO   153     -11.604   8.662  16.906  1.00  0.00           C  
ATOM   1990  CA  PRO   153     -10.676   7.641  14.909  1.00  0.00           C  
ATOM   1991  CB  PRO   153     -10.631   6.724  16.122  1.00  0.00           C  
ATOM   1992  CG  PRO   153     -11.714   7.193  17.025  1.00  0.00           C  
ATOM   1993  C   PRO   153     -11.543   7.071  13.774  1.00  0.00           C  
ATOM   1994  O   PRO   153     -11.289   5.917  13.474  1.00  0.00           O  
ATOM   1995  HA  PRO   153      -9.681   7.875  14.600  1.00  0.00           H  
ATOM   1996  HB2 PRO   153     -10.720   5.670  15.849  1.00  0.00           H  
ATOM   1997  HB3 PRO   153      -9.632   6.847  16.615  1.00  0.00           H  
ATOM   1998  HG2 PRO   153     -11.677   6.873  18.076  1.00  0.00           H  
ATOM   1999  HG3 PRO   153     -12.681   6.909  16.523  1.00  0.00           H  
ATOM   2000  HD2 PRO   153     -10.687   8.867  17.474  1.00  0.00           H  
ATOM   2001  HD3 PRO   153     -12.469   9.267  17.371  1.00  0.00           H  
ATOM   2002  N   LEU   154     -12.628   7.713  13.229  1.00  0.00           N  
ATOM   2003  CA  LEU   154     -13.481   7.160  12.224  1.00  0.00           C  
ATOM   2004  CB  LEU   154     -14.887   7.840  12.354  1.00  0.00           C  
ATOM   2005  CG  LEU   154     -15.486   7.461  13.663  1.00  0.00           C  
ATOM   2006  CD1 LEU   154     -16.675   8.437  13.788  1.00  0.00           C  
ATOM   2007  CD2 LEU   154     -16.029   5.977  13.776  1.00  0.00           C  
ATOM   2008  C   LEU   154     -13.065   7.378  10.748  1.00  0.00           C  
ATOM   2009  O   LEU   154     -12.440   8.400  10.503  1.00  0.00           O  
ATOM   2010  H   LEU   154     -12.942   8.634  13.537  1.00  0.00           H  
ATOM   2011  HA  LEU   154     -13.449   6.091  12.429  1.00  0.00           H  
ATOM   2012  HB2 LEU   154     -14.887   8.999  12.330  1.00  0.00           H  
ATOM   2013  HB3 LEU   154     -15.590   7.581  11.523  1.00  0.00           H  
ATOM   2014  HG  LEU   154     -14.696   7.731  14.392  1.00  0.00           H  
ATOM   2015 HD11 LEU   154     -16.500   9.517  13.645  1.00  0.00           H  
ATOM   2016 HD12 LEU   154     -17.348   8.182  12.924  1.00  0.00           H  
ATOM   2017 HD13 LEU   154     -17.138   8.331  14.790  1.00  0.00           H  
ATOM   2018 HD21 LEU   154     -16.731   5.800  12.941  1.00  0.00           H  
ATOM   2019 HD22 LEU   154     -15.212   5.270  13.735  1.00  0.00           H  
ATOM   2020 HD23 LEU   154     -16.525   5.911  14.801  1.00  0.00           H  
ATOM   2021  N   THR   155     -13.391   6.528   9.913  1.00  0.00           N  
ATOM   2022  CA  THR   155     -13.029   6.547   8.504  1.00  0.00           C  
ATOM   2023  CB  THR   155     -11.927   5.500   8.108  1.00  0.00           C  
ATOM   2024  OG1 THR   155     -12.157   4.203   8.528  1.00  0.00           O  
ATOM   2025  CG2 THR   155     -10.686   6.042   8.794  1.00  0.00           C  
ATOM   2026  C   THR   155     -14.256   6.251   7.754  1.00  0.00           C  
ATOM   2027  O   THR   155     -15.156   5.492   8.185  1.00  0.00           O  
ATOM   2028  H   THR   155     -14.000   5.767  10.100  1.00  0.00           H  
ATOM   2029  HA  THR   155     -12.807   7.518   8.193  1.00  0.00           H  
ATOM   2030  HB  THR   155     -11.791   5.530   6.972  1.00  0.00           H  
ATOM   2031 HG21 THR   155     -10.332   6.947   8.252  1.00  0.00           H  
ATOM   2032 HG22 THR   155     -10.707   5.940   9.889  1.00  0.00           H  
ATOM   2033 HG23 THR   155      -9.887   5.244   8.538  1.00  0.00           H  
ATOM   2034  HG1 THR   155     -13.096   4.106   8.266  1.00  0.00           H  
ATOM   2035  N   PHE   156     -14.403   6.846   6.576  1.00  0.00           N  
ATOM   2036  CA  PHE   156     -15.649   6.854   5.820  1.00  0.00           C  
ATOM   2037  CB  PHE   156     -16.334   8.262   5.821  1.00  0.00           C  
ATOM   2038  CG  PHE   156     -16.528   8.625   7.296  1.00  0.00           C  
ATOM   2039  CD1 PHE   156     -15.486   9.234   8.062  1.00  0.00           C  
ATOM   2040  CE1 PHE   156     -15.848   9.774   9.335  1.00  0.00           C  
ATOM   2041  CZ  PHE   156     -17.159   9.722   9.750  1.00  0.00           C  
ATOM   2042  CD2 PHE   156     -17.888   8.744   7.703  1.00  0.00           C  
ATOM   2043  CE2 PHE   156     -18.164   9.278   8.926  1.00  0.00           C  
ATOM   2044  C   PHE   156     -15.397   6.373   4.429  1.00  0.00           C  
ATOM   2045  O   PHE   156     -14.776   7.099   3.649  1.00  0.00           O  
ATOM   2046  H   PHE   156     -13.762   7.443   6.203  1.00  0.00           H  
ATOM   2047  HA  PHE   156     -16.263   6.131   6.309  1.00  0.00           H  
ATOM   2048  HB2 PHE   156     -15.773   8.943   5.194  1.00  0.00           H  
ATOM   2049  HB3 PHE   156     -17.329   8.119   5.318  1.00  0.00           H  
ATOM   2050  HD1 PHE   156     -14.508   9.201   7.685  1.00  0.00           H  
ATOM   2051  HD2 PHE   156     -18.729   8.497   7.042  1.00  0.00           H  
ATOM   2052  HE1 PHE   156     -15.097  10.159   9.988  1.00  0.00           H  
ATOM   2053  HE2 PHE   156     -19.207   9.457   9.237  1.00  0.00           H  
ATOM   2054  HZ  PHE   156     -17.551  10.203  10.614  1.00  0.00           H  
ATOM   2055  N   THR   157     -15.876   5.117   4.022  1.00  0.00           N  
ATOM   2056  CA  THR   157     -15.602   4.373   2.781  1.00  0.00           C  
ATOM   2057  CB  THR   157     -15.242   2.852   3.031  1.00  0.00           C  
ATOM   2058  OG1 THR   157     -14.082   2.598   3.816  1.00  0.00           O  
ATOM   2059  CG2 THR   157     -14.861   2.117   1.695  1.00  0.00           C  
ATOM   2060  C   THR   157     -16.746   4.429   1.804  1.00  0.00           C  
ATOM   2061  O   THR   157     -17.807   3.838   2.020  1.00  0.00           O  
ATOM   2062  H   THR   157     -16.476   4.659   4.764  1.00  0.00           H  
ATOM   2063  HA  THR   157     -14.721   4.844   2.341  1.00  0.00           H  
ATOM   2064  HB  THR   157     -16.213   2.353   3.480  1.00  0.00           H  
ATOM   2065 HG21 THR   157     -15.702   2.278   1.012  1.00  0.00           H  
ATOM   2066 HG22 THR   157     -13.927   2.579   1.379  1.00  0.00           H  
ATOM   2067 HG23 THR   157     -14.792   1.045   1.849  1.00  0.00           H  
ATOM   2068  HG1 THR   157     -14.148   3.247   4.576  1.00  0.00           H  
ATOM   2069  N   ARG   158     -16.695   5.219   0.717  1.00  0.00           N  
ATOM   2070  CA  ARG   158     -17.715   5.177  -0.260  1.00  0.00           C  
ATOM   2071  CB  ARG   158     -17.574   6.256  -1.380  1.00  0.00           C  
ATOM   2072  CG  ARG   158     -18.577   6.332  -2.613  1.00  0.00           C  
ATOM   2073  CD  ARG   158     -18.422   7.562  -3.462  1.00  0.00           C  
ATOM   2074  NE  ARG   158     -19.619   7.540  -4.380  1.00  0.00           N  
ATOM   2075  CZ  ARG   158     -19.898   8.364  -5.424  1.00  0.00           C  
ATOM   2076  NH1 ARG   158     -19.226   9.461  -5.705  1.00  0.00           N  
ATOM   2077  NH2 ARG   158     -20.823   7.888  -6.212  1.00  0.00           N1+
ATOM   2078  C   ARG   158     -17.896   3.782  -0.998  1.00  0.00           C  
ATOM   2079  O   ARG   158     -16.950   3.180  -1.489  1.00  0.00           O  
ATOM   2080  H   ARG   158     -15.828   5.605   0.373  1.00  0.00           H  
ATOM   2081  HA  ARG   158     -18.615   5.494   0.245  1.00  0.00           H  
ATOM   2082  HB2 ARG   158     -17.635   7.199  -0.825  1.00  0.00           H  
ATOM   2083  HB3 ARG   158     -16.496   6.210  -1.747  1.00  0.00           H  
ATOM   2084  HG2 ARG   158     -19.556   6.282  -2.040  1.00  0.00           H  
ATOM   2085  HG3 ARG   158     -18.489   5.426  -3.265  1.00  0.00           H  
ATOM   2086  HD2 ARG   158     -17.450   7.602  -4.024  1.00  0.00           H  
ATOM   2087  HD3 ARG   158     -18.544   8.360  -2.668  1.00  0.00           H  
ATOM   2088  HE  ARG   158     -20.201   6.721  -4.524  1.00  0.00           H  
ATOM   2089 HH11 ARG   158     -19.605  10.120  -6.471  1.00  0.00           H  
ATOM   2090 HH12 ARG   158     -18.662   9.863  -5.013  1.00  0.00           H  
ATOM   2091 HH21 ARG   158     -21.109   8.526  -6.912  1.00  0.00           H  
ATOM   2092 HH22 ARG   158     -21.451   7.213  -5.764  1.00  0.00           H  
ATOM   2093  N   VAL   159     -19.199   3.381  -1.118  1.00  0.00           N  
ATOM   2094  CA  VAL   159     -19.592   2.136  -1.761  1.00  0.00           C  
ATOM   2095  CB  VAL   159     -19.910   0.966  -0.842  1.00  0.00           C  
ATOM   2096  CG1 VAL   159     -18.611   0.700  -0.019  1.00  0.00           C  
ATOM   2097  CG2 VAL   159     -21.076   1.183   0.172  1.00  0.00           C  
ATOM   2098  C   VAL   159     -20.874   2.412  -2.571  1.00  0.00           C  
ATOM   2099  O   VAL   159     -21.362   3.536  -2.485  1.00  0.00           O  
ATOM   2100  H   VAL   159     -19.928   3.966  -0.772  1.00  0.00           H  
ATOM   2101  HA  VAL   159     -18.894   1.928  -2.548  1.00  0.00           H  
ATOM   2102  HB  VAL   159     -20.128   0.073  -1.362  1.00  0.00           H  
ATOM   2103 HG11 VAL   159     -17.764   0.213  -0.562  1.00  0.00           H  
ATOM   2104 HG12 VAL   159     -18.338   1.619   0.502  1.00  0.00           H  
ATOM   2105 HG13 VAL   159     -18.998   0.075   0.806  1.00  0.00           H  
ATOM   2106 HG21 VAL   159     -20.960   2.086   0.845  1.00  0.00           H  
ATOM   2107 HG22 VAL   159     -22.070   1.455  -0.321  1.00  0.00           H  
ATOM   2108 HG23 VAL   159     -21.195   0.270   0.712  1.00  0.00           H  
ATOM   2109  N   TYR   160     -21.351   1.491  -3.452  1.00  0.00           N  
ATOM   2110  CA  TYR   160     -22.433   1.671  -4.307  1.00  0.00           C  
ATOM   2111  CB  TYR   160     -22.057   1.340  -5.777  1.00  0.00           C  
ATOM   2112  CG  TYR   160     -21.168   2.345  -6.359  1.00  0.00           C  
ATOM   2113  CD1 TYR   160     -21.751   3.576  -6.930  1.00  0.00           C  
ATOM   2114  CE1 TYR   160     -20.935   4.575  -7.415  1.00  0.00           C  
ATOM   2115  CZ  TYR   160     -19.539   4.552  -7.190  1.00  0.00           C  
ATOM   2116  OH  TYR   160     -18.805   5.676  -7.553  1.00  0.00           O  
ATOM   2117  CD2 TYR   160     -19.814   2.317  -6.290  1.00  0.00           C  
ATOM   2118  CE2 TYR   160     -18.945   3.409  -6.582  1.00  0.00           C  
ATOM   2119  C   TYR   160     -23.464   0.651  -3.937  1.00  0.00           C  
ATOM   2120  O   TYR   160     -24.564   0.648  -4.414  1.00  0.00           O  
ATOM   2121  H   TYR   160     -20.733   0.741  -3.617  1.00  0.00           H  
ATOM   2122  HA  TYR   160     -22.973   2.649  -4.213  1.00  0.00           H  
ATOM   2123  HB2 TYR   160     -21.478   0.436  -5.824  1.00  0.00           H  
ATOM   2124  HB3 TYR   160     -22.945   1.209  -6.419  1.00  0.00           H  
ATOM   2125  HD1 TYR   160     -22.815   3.707  -6.926  1.00  0.00           H  
ATOM   2126  HD2 TYR   160     -19.297   1.392  -5.893  1.00  0.00           H  
ATOM   2127  HE1 TYR   160     -21.432   5.392  -7.968  1.00  0.00           H  
ATOM   2128  HE2 TYR   160     -17.897   3.334  -6.476  1.00  0.00           H  
ATOM   2129  HH  TYR   160     -19.373   6.486  -7.471  1.00  0.00           H  
ATOM   2130  N   SER   161     -23.206  -0.203  -2.914  1.00  0.00           N  
ATOM   2131  CA  SER   161     -24.124  -1.120  -2.248  1.00  0.00           C  
ATOM   2132  CB  SER   161     -23.547  -2.021  -1.124  1.00  0.00           C  
ATOM   2133  OG  SER   161     -22.551  -2.928  -1.634  1.00  0.00           O  
ATOM   2134  C   SER   161     -25.227  -0.390  -1.612  1.00  0.00           C  
ATOM   2135  O   SER   161     -25.029   0.657  -1.001  1.00  0.00           O  
ATOM   2136  H   SER   161     -22.236  -0.262  -2.749  1.00  0.00           H  
ATOM   2137  HA  SER   161     -24.618  -1.701  -2.993  1.00  0.00           H  
ATOM   2138  HB2 SER   161     -24.386  -2.835  -0.855  1.00  0.00           H  
ATOM   2139  HB3 SER   161     -23.259  -1.457  -0.226  1.00  0.00           H  
ATOM   2140  HG  SER   161     -21.984  -3.216  -0.916  1.00  0.00           H  
ATOM   2141  N   ARG   162     -26.428  -0.948  -1.708  1.00  0.00           N  
ATOM   2142  CA  ARG   162     -27.644  -0.230  -1.330  1.00  0.00           C  
ATOM   2143  CB  ARG   162     -28.841  -1.102  -1.765  1.00  0.00           C  
ATOM   2144  CG  ARG   162     -30.146  -0.220  -1.832  1.00  0.00           C  
ATOM   2145  CD  ARG   162     -31.445  -1.044  -2.188  1.00  0.00           C  
ATOM   2146  NE  ARG   162     -32.505  -0.073  -2.335  1.00  0.00           N  
ATOM   2147  CZ  ARG   162     -32.737   0.780  -3.298  1.00  0.00           C  
ATOM   2148  NH1 ARG   162     -31.910   0.915  -4.318  1.00  0.00           N  
ATOM   2149  NH2 ARG   162     -33.727   1.645  -3.071  1.00  0.00           N1+
ATOM   2150  C   ARG   162     -27.683  -0.011   0.154  1.00  0.00           C  
ATOM   2151  O   ARG   162     -27.994   1.045   0.703  1.00  0.00           O  
ATOM   2152  H   ARG   162     -26.440  -1.796  -2.294  1.00  0.00           H  
ATOM   2153  HA  ARG   162     -27.649   0.705  -1.785  1.00  0.00           H  
ATOM   2154  HB2 ARG   162     -28.633  -1.571  -2.750  1.00  0.00           H  
ATOM   2155  HB3 ARG   162     -29.091  -1.914  -0.997  1.00  0.00           H  
ATOM   2156  HG2 ARG   162     -29.895   0.492  -2.626  1.00  0.00           H  
ATOM   2157  HG3 ARG   162     -30.357   0.302  -0.961  1.00  0.00           H  
ATOM   2158  HD2 ARG   162     -31.728  -1.764  -1.417  1.00  0.00           H  
ATOM   2159  HD3 ARG   162     -31.322  -1.626  -3.129  1.00  0.00           H  
ATOM   2160  HE  ARG   162     -33.050   0.111  -1.563  1.00  0.00           H  
ATOM   2161 HH11 ARG   162     -32.274   1.481  -5.066  1.00  0.00           H  
ATOM   2162 HH12 ARG   162     -31.268   0.166  -4.509  1.00  0.00           H  
ATOM   2163 HH21 ARG   162     -34.224   1.606  -2.245  1.00  0.00           H  
ATOM   2164 HH22 ARG   162     -33.877   2.346  -3.780  1.00  0.00           H  
ATOM   2165  N   ASP   163     -27.219  -1.067   0.802  1.00  0.00           N  
ATOM   2166  CA  ASP   163     -27.162  -1.270   2.280  1.00  0.00           C  
ATOM   2167  CB  ASP   163     -27.263  -2.774   2.594  1.00  0.00           C  
ATOM   2168  CG  ASP   163     -28.560  -3.256   2.035  1.00  0.00           C  
ATOM   2169  OD1 ASP   163     -28.552  -4.030   1.041  1.00  0.00           O  
ATOM   2170  OD2 ASP   163     -29.654  -2.970   2.653  1.00  0.00           O1-
ATOM   2171  C   ASP   163     -25.999  -0.590   2.994  1.00  0.00           C  
ATOM   2172  O   ASP   163     -25.555  -0.980   4.093  1.00  0.00           O  
ATOM   2173  H   ASP   163     -26.927  -1.855   0.232  1.00  0.00           H  
ATOM   2174  HA  ASP   163     -27.913  -0.793   2.844  1.00  0.00           H  
ATOM   2175  HB2 ASP   163     -27.165  -3.004   3.702  1.00  0.00           H  
ATOM   2176  HB3 ASP   163     -26.433  -3.398   2.208  1.00  0.00           H  
ATOM   2177  N   ALA   164     -25.520   0.486   2.325  1.00  0.00           N  
ATOM   2178  CA  ALA   164     -24.516   1.368   2.872  1.00  0.00           C  
ATOM   2179  CB  ALA   164     -24.199   2.489   1.918  1.00  0.00           C  
ATOM   2180  C   ALA   164     -24.975   1.930   4.218  1.00  0.00           C  
ATOM   2181  O   ALA   164     -26.124   2.182   4.386  1.00  0.00           O  
ATOM   2182  H   ALA   164     -25.827   0.603   1.384  1.00  0.00           H  
ATOM   2183  HA  ALA   164     -23.650   0.735   3.099  1.00  0.00           H  
ATOM   2184  HB1 ALA   164     -24.030   2.280   0.831  1.00  0.00           H  
ATOM   2185  HB2 ALA   164     -25.115   3.042   1.816  1.00  0.00           H  
ATOM   2186  HB3 ALA   164     -23.344   3.155   2.141  1.00  0.00           H  
ATOM   2187  N   ASP   165     -24.045   2.153   5.209  1.00  0.00           N  
ATOM   2188  CA  ASP   165     -24.339   2.728   6.514  1.00  0.00           C  
ATOM   2189  CB  ASP   165     -23.151   2.546   7.456  1.00  0.00           C  
ATOM   2190  CG  ASP   165     -22.621   1.147   7.511  1.00  0.00           C  
ATOM   2191  OD1 ASP   165     -21.363   0.954   7.548  1.00  0.00           O  
ATOM   2192  OD2 ASP   165     -23.462   0.194   7.645  1.00  0.00           O1-
ATOM   2193  C   ASP   165     -24.888   4.191   6.449  1.00  0.00           C  
ATOM   2194  O   ASP   165     -25.934   4.454   7.018  1.00  0.00           O  
ATOM   2195  H   ASP   165     -23.061   1.888   5.104  1.00  0.00           H  
ATOM   2196  HA  ASP   165     -25.218   2.155   6.777  1.00  0.00           H  
ATOM   2197  HB2 ASP   165     -23.504   2.930   8.456  1.00  0.00           H  
ATOM   2198  HB3 ASP   165     -22.316   3.251   7.079  1.00  0.00           H  
ATOM   2199  N   ILE   166     -24.262   5.105   5.616  1.00  0.00           N  
ATOM   2200  CA  ILE   166     -24.818   6.447   5.345  1.00  0.00           C  
ATOM   2201  CB  ILE   166     -23.896   7.667   5.430  1.00  0.00           C  
ATOM   2202  CG2 ILE   166     -24.715   8.972   5.239  1.00  0.00           C  
ATOM   2203  CG1 ILE   166     -23.269   7.590   6.848  1.00  0.00           C  
ATOM   2204  CD1 ILE   166     -22.139   8.638   7.145  1.00  0.00           C  
ATOM   2205  C   ILE   166     -25.389   6.375   3.903  1.00  0.00           C  
ATOM   2206  O   ILE   166     -24.736   6.646   2.900  1.00  0.00           O  
ATOM   2207  H   ILE   166     -23.387   4.959   5.093  1.00  0.00           H  
ATOM   2208  HA  ILE   166     -25.597   6.758   6.053  1.00  0.00           H  
ATOM   2209  HB  ILE   166     -23.070   7.598   4.665  1.00  0.00           H  
ATOM   2210 HG12 ILE   166     -24.041   7.953   7.617  1.00  0.00           H  
ATOM   2211 HG13 ILE   166     -22.994   6.554   7.035  1.00  0.00           H  
ATOM   2212 HG21 ILE   166     -25.127   8.935   4.235  1.00  0.00           H  
ATOM   2213 HG22 ILE   166     -25.638   8.919   5.877  1.00  0.00           H  
ATOM   2214 HG23 ILE   166     -24.196   9.886   5.475  1.00  0.00           H  
ATOM   2215 HD11 ILE   166     -21.430   8.617   6.375  1.00  0.00           H  
ATOM   2216 HD12 ILE   166     -22.657   9.613   7.095  1.00  0.00           H  
ATOM   2217 HD13 ILE   166     -21.652   8.312   8.090  1.00  0.00           H  
ATOM   2218  N   VAL   167     -26.642   5.991   3.777  1.00  0.00           N  
ATOM   2219  CA  VAL   167     -27.473   6.329   2.568  1.00  0.00           C  
ATOM   2220  CB  VAL   167     -28.883   5.676   2.652  1.00  0.00           C  
ATOM   2221  CG1 VAL   167     -29.834   6.170   1.560  1.00  0.00           C  
ATOM   2222  CG2 VAL   167     -28.608   4.191   2.596  1.00  0.00           C  
ATOM   2223  C   VAL   167     -27.644   7.795   2.264  1.00  0.00           C  
ATOM   2224  O   VAL   167     -28.211   8.481   3.136  1.00  0.00           O  
ATOM   2225  H   VAL   167     -27.115   5.648   4.613  1.00  0.00           H  
ATOM   2226  HA  VAL   167     -27.032   5.954   1.671  1.00  0.00           H  
ATOM   2227  HB  VAL   167     -29.419   5.996   3.588  1.00  0.00           H  
ATOM   2228 HG11 VAL   167     -30.263   7.079   1.899  1.00  0.00           H  
ATOM   2229 HG12 VAL   167     -29.306   6.176   0.586  1.00  0.00           H  
ATOM   2230 HG13 VAL   167     -30.675   5.414   1.509  1.00  0.00           H  
ATOM   2231 HG21 VAL   167     -28.229   4.013   1.564  1.00  0.00           H  
ATOM   2232 HG22 VAL   167     -27.701   3.722   3.250  1.00  0.00           H  
ATOM   2233 HG23 VAL   167     -29.486   3.600   2.823  1.00  0.00           H  
ATOM   2234  N   ILE   168     -27.168   8.378   1.125  1.00  0.00           N  
ATOM   2235  CA  ILE   168     -27.182   9.885   0.906  1.00  0.00           C  
ATOM   2236  CB  ILE   168     -25.753  10.481   0.801  1.00  0.00           C  
ATOM   2237  CG2 ILE   168     -26.044  11.973   0.394  1.00  0.00           C  
ATOM   2238  CG1 ILE   168     -24.886  10.340   2.068  1.00  0.00           C  
ATOM   2239  CD1 ILE   168     -23.446  10.841   1.922  1.00  0.00           C  
ATOM   2240  C   ILE   168     -28.087  10.120  -0.298  1.00  0.00           C  
ATOM   2241  O   ILE   168     -27.714   9.709  -1.414  1.00  0.00           O  
ATOM   2242  H   ILE   168     -26.686   7.868   0.412  1.00  0.00           H  
ATOM   2243  HA  ILE   168     -27.650  10.329   1.783  1.00  0.00           H  
ATOM   2244  HB  ILE   168     -25.168   9.994   0.003  1.00  0.00           H  
ATOM   2245 HG12 ILE   168     -25.406  10.968   2.839  1.00  0.00           H  
ATOM   2246 HG13 ILE   168     -24.960   9.299   2.388  1.00  0.00           H  
ATOM   2247 HG21 ILE   168     -26.075  12.065  -0.674  1.00  0.00           H  
ATOM   2248 HG22 ILE   168     -26.852  12.484   0.932  1.00  0.00           H  
ATOM   2249 HG23 ILE   168     -25.165  12.625   0.709  1.00  0.00           H  
ATOM   2250 HD11 ILE   168     -23.073  10.683   0.943  1.00  0.00           H  
ATOM   2251 HD12 ILE   168     -23.274  11.848   2.246  1.00  0.00           H  
ATOM   2252 HD13 ILE   168     -22.824  10.181   2.619  1.00  0.00           H  
ATOM   2253  N   GLN   169     -29.202  10.874  -0.113  1.00  0.00           N  
ATOM   2254  CA  GLN   169     -30.017  11.233  -1.289  1.00  0.00           C  
ATOM   2255  CB  GLN   169     -31.307  10.263  -1.237  1.00  0.00           C  
ATOM   2256  CG  GLN   169     -32.175  10.211  -2.486  1.00  0.00           C  
ATOM   2257  CD  GLN   169     -33.561   9.837  -2.280  1.00  0.00           C  
ATOM   2258  OE1 GLN   169     -34.427  10.686  -2.585  1.00  0.00           O  
ATOM   2259  NE2 GLN   169     -33.913   8.616  -1.766  1.00  0.00           N  
ATOM   2260  C   GLN   169     -30.355  12.656  -1.315  1.00  0.00           C  
ATOM   2261  O   GLN   169     -30.422  13.353  -0.256  1.00  0.00           O  
ATOM   2262  H   GLN   169     -29.341  11.376   0.726  1.00  0.00           H  
ATOM   2263  HA  GLN   169     -29.471  10.950  -2.208  1.00  0.00           H  
ATOM   2264  HB2 GLN   169     -31.010   9.244  -0.933  1.00  0.00           H  
ATOM   2265  HB3 GLN   169     -31.934  10.505  -0.326  1.00  0.00           H  
ATOM   2266  HG2 GLN   169     -31.744   9.534  -3.321  1.00  0.00           H  
ATOM   2267  HG3 GLN   169     -32.213  11.274  -2.876  1.00  0.00           H  
ATOM   2268 HE21 GLN   169     -33.213   8.053  -1.414  1.00  0.00           H  
ATOM   2269 HE22 GLN   169     -34.853   8.322  -1.842  1.00  0.00           H  
ATOM   2270  N   PHE   170     -30.678  13.183  -2.495  1.00  0.00           N  
ATOM   2271  CA  PHE   170     -31.160  14.558  -2.729  1.00  0.00           C  
ATOM   2272  CB  PHE   170     -30.471  15.381  -3.860  1.00  0.00           C  
ATOM   2273  CG  PHE   170     -29.047  15.676  -3.451  1.00  0.00           C  
ATOM   2274  CD1 PHE   170     -28.033  14.707  -3.566  1.00  0.00           C  
ATOM   2275  CE1 PHE   170     -26.727  15.074  -3.333  1.00  0.00           C  
ATOM   2276  CZ  PHE   170     -26.340  16.403  -3.130  1.00  0.00           C  
ATOM   2277  CD2 PHE   170     -28.675  17.001  -3.115  1.00  0.00           C  
ATOM   2278  CE2 PHE   170     -27.369  17.438  -3.016  1.00  0.00           C  
ATOM   2279  C   PHE   170     -32.619  14.431  -3.202  1.00  0.00           C  
ATOM   2280  O   PHE   170     -33.013  13.872  -4.211  1.00  0.00           O  
ATOM   2281  H   PHE   170     -30.662  12.606  -3.358  1.00  0.00           H  
ATOM   2282  HA  PHE   170     -31.241  15.123  -1.798  1.00  0.00           H  
ATOM   2283  HB2 PHE   170     -30.307  14.786  -4.743  1.00  0.00           H  
ATOM   2284  HB3 PHE   170     -31.089  16.246  -4.217  1.00  0.00           H  
ATOM   2285  HD1 PHE   170     -28.323  13.634  -3.684  1.00  0.00           H  
ATOM   2286  HD2 PHE   170     -29.466  17.722  -2.883  1.00  0.00           H  
ATOM   2287  HE1 PHE   170     -25.925  14.316  -3.457  1.00  0.00           H  
ATOM   2288  HE2 PHE   170     -27.050  18.430  -2.751  1.00  0.00           H  
ATOM   2289  HZ  PHE   170     -25.351  16.573  -2.924  1.00  0.00           H  
ATOM   2290  N   GLY   171     -33.627  14.916  -2.416  1.00  0.00           N  
ATOM   2291  CA  GLY   171     -35.092  14.707  -2.618  1.00  0.00           C  
ATOM   2292  C   GLY   171     -35.646  16.092  -2.979  1.00  0.00           C  
ATOM   2293  O   GLY   171     -35.303  17.094  -2.336  1.00  0.00           O  
ATOM   2294  H   GLY   171     -33.354  15.595  -1.623  1.00  0.00           H  
ATOM   2295  HA2 GLY   171     -35.382  13.945  -3.357  1.00  0.00           H  
ATOM   2296  HA3 GLY   171     -35.392  14.576  -1.617  1.00  0.00           H  
ATOM   2297  N   VAL   172     -36.555  16.232  -3.994  1.00  0.00           N  
ATOM   2298  CA  VAL   172     -37.174  17.501  -4.253  1.00  0.00           C  
ATOM   2299  CB  VAL   172     -37.492  17.719  -5.734  1.00  0.00           C  
ATOM   2300  CG1 VAL   172     -36.172  17.675  -6.568  1.00  0.00           C  
ATOM   2301  CG2 VAL   172     -38.561  16.784  -6.324  1.00  0.00           C  
ATOM   2302  C   VAL   172     -38.471  17.658  -3.432  1.00  0.00           C  
ATOM   2303  O   VAL   172     -38.925  18.752  -3.210  1.00  0.00           O  
ATOM   2304  H   VAL   172     -36.761  15.424  -4.483  1.00  0.00           H  
ATOM   2305  HA  VAL   172     -36.514  18.275  -3.888  1.00  0.00           H  
ATOM   2306  HB  VAL   172     -37.849  18.704  -5.858  1.00  0.00           H  
ATOM   2307 HG11 VAL   172     -35.498  18.397  -5.931  1.00  0.00           H  
ATOM   2308 HG12 VAL   172     -35.801  16.638  -6.579  1.00  0.00           H  
ATOM   2309 HG13 VAL   172     -36.289  18.043  -7.568  1.00  0.00           H  
ATOM   2310 HG21 VAL   172     -38.134  15.744  -6.361  1.00  0.00           H  
ATOM   2311 HG22 VAL   172     -39.427  16.765  -5.621  1.00  0.00           H  
ATOM   2312 HG23 VAL   172     -38.770  17.140  -7.375  1.00  0.00           H  
ATOM   2313  N   ALA   173     -39.093  16.551  -2.973  1.00  0.00           N  
ATOM   2314  CA  ALA   173     -40.116  16.493  -1.863  1.00  0.00           C  
ATOM   2315  CB  ALA   173     -41.546  16.667  -2.451  1.00  0.00           C  
ATOM   2316  C   ALA   173     -40.088  15.273  -0.879  1.00  0.00           C  
ATOM   2317  O   ALA   173     -39.259  15.255   0.018  1.00  0.00           O  
ATOM   2318  H   ALA   173     -38.819  15.676  -3.376  1.00  0.00           H  
ATOM   2319  HA  ALA   173     -39.956  17.364  -1.180  1.00  0.00           H  
ATOM   2320  HB1 ALA   173     -41.777  17.692  -2.834  1.00  0.00           H  
ATOM   2321  HB2 ALA   173     -41.517  16.059  -3.292  1.00  0.00           H  
ATOM   2322  HB3 ALA   173     -42.432  16.340  -1.802  1.00  0.00           H  
ATOM   2323  N   GLU   174     -40.944  14.252  -1.157  1.00  0.00           N  
ATOM   2324  CA  GLU   174     -40.951  13.047  -0.308  1.00  0.00           C  
ATOM   2325  CB  GLU   174     -42.355  12.460  -0.253  1.00  0.00           C  
ATOM   2326  CG  GLU   174     -42.624  11.406   0.879  1.00  0.00           C  
ATOM   2327  CD  GLU   174     -42.125   9.969   0.655  1.00  0.00           C  
ATOM   2328  OE1 GLU   174     -42.692   9.206  -0.175  1.00  0.00           O  
ATOM   2329  OE2 GLU   174     -41.216   9.531   1.460  1.00  0.00           O1-
ATOM   2330  C   GLU   174     -39.898  12.065  -0.844  1.00  0.00           C  
ATOM   2331  O   GLU   174     -39.555  12.083  -2.009  1.00  0.00           O  
ATOM   2332  H   GLU   174     -41.704  14.379  -1.821  1.00  0.00           H  
ATOM   2333  HA  GLU   174     -40.665  13.345   0.640  1.00  0.00           H  
ATOM   2334  HB2 GLU   174     -43.117  13.273   0.008  1.00  0.00           H  
ATOM   2335  HB3 GLU   174     -42.526  12.075  -1.275  1.00  0.00           H  
ATOM   2336  HG2 GLU   174     -43.723  11.292   0.922  1.00  0.00           H  
ATOM   2337  HG3 GLU   174     -42.252  11.753   1.848  1.00  0.00           H  
ATOM   2338  N   HID   175     -39.239  11.204  -0.013  1.00  0.00           N  
ATOM   2339  CA  HID   175     -38.180  10.267  -0.455  1.00  0.00           C  
ATOM   2340  CB  HID   175     -36.869  11.123  -0.538  1.00  0.00           C  
ATOM   2341  ND1 HID   175     -36.960  12.800   1.407  1.00  0.00           N  
ATOM   2342  CG  HID   175     -36.406  11.719   0.743  1.00  0.00           C  
ATOM   2343  CE1 HID   175     -36.581  12.745   2.712  1.00  0.00           C  
ATOM   2344  NE2 HID   175     -35.809  11.636   2.961  1.00  0.00           N  
ATOM   2345  CD2 HID   175     -35.786  11.007   1.704  1.00  0.00           C  
ATOM   2346  C   HID   175     -37.960   9.011   0.388  1.00  0.00           C  
ATOM   2347  O   HID   175     -37.088   8.272   0.043  1.00  0.00           O  
ATOM   2348  H   HID   175     -39.474  11.261   0.984  1.00  0.00           H  
ATOM   2349  HA  HID   175     -38.530   9.798  -1.356  1.00  0.00           H  
ATOM   2350  HB2 HID   175     -37.107  11.874  -1.276  1.00  0.00           H  
ATOM   2351  HB3 HID   175     -36.149  10.527  -1.012  1.00  0.00           H  
ATOM   2352  HD1 HID   175     -37.587  13.559   0.964  1.00  0.00           H  
ATOM   2353  HD2 HID   175     -35.319  10.050   1.527  1.00  0.00           H  
ATOM   2354  HE1 HID   175     -36.851  13.365   3.528  1.00  0.00           H  
ATOM   2355  N   GLY   176     -38.675   8.684   1.399  1.00  0.00           N  
ATOM   2356  CA  GLY   176     -38.473   7.512   2.220  1.00  0.00           C  
ATOM   2357  C   GLY   176     -39.278   7.596   3.462  1.00  0.00           C  
ATOM   2358  O   GLY   176     -39.950   6.604   3.866  1.00  0.00           O  
ATOM   2359  H   GLY   176     -39.580   9.168   1.480  1.00  0.00           H  
ATOM   2360  HA2 GLY   176     -38.789   6.579   1.760  1.00  0.00           H  
ATOM   2361  HA3 GLY   176     -37.450   7.418   2.425  1.00  0.00           H  
ATOM   2362  N   ASP   177     -39.388   8.781   4.118  1.00  0.00           N  
ATOM   2363  CA  ASP   177     -39.946   8.997   5.442  1.00  0.00           C  
ATOM   2364  CB  ASP   177     -39.435  10.318   6.095  1.00  0.00           C  
ATOM   2365  CG  ASP   177     -37.896  10.120   6.282  1.00  0.00           C  
ATOM   2366  OD2 ASP   177     -37.145  10.692   5.417  1.00  0.00           O1-
ATOM   2367  OD1 ASP   177     -37.473   9.401   7.218  1.00  0.00           O  
ATOM   2368  C   ASP   177     -41.482   8.995   5.427  1.00  0.00           C  
ATOM   2369  O   ASP   177     -42.188   8.738   6.412  1.00  0.00           O  
ATOM   2370  H   ASP   177     -38.984   9.473   3.630  1.00  0.00           H  
ATOM   2371  HA  ASP   177     -39.614   8.138   6.087  1.00  0.00           H  
ATOM   2372  HB2 ASP   177     -39.941  10.488   7.048  1.00  0.00           H  
ATOM   2373  HB3 ASP   177     -39.538  11.187   5.417  1.00  0.00           H  
ATOM   2374  N   GLY   178     -42.105   9.289   4.267  1.00  0.00           N  
ATOM   2375  CA  GLY   178     -43.551   9.447   4.237  1.00  0.00           C  
ATOM   2376  C   GLY   178     -43.924  10.963   4.469  1.00  0.00           C  
ATOM   2377  O   GLY   178     -45.104  11.390   4.360  1.00  0.00           O  
ATOM   2378  H   GLY   178     -41.675   9.414   3.387  1.00  0.00           H  
ATOM   2379  HA2 GLY   178     -43.856   9.135   3.216  1.00  0.00           H  
ATOM   2380  HA3 GLY   178     -44.042   8.927   5.060  1.00  0.00           H  
ATOM   2381  N   TYR   179     -42.933  11.771   4.916  1.00  0.00           N  
ATOM   2382  CA  TYR   179     -43.037  13.299   5.083  1.00  0.00           C  
ATOM   2383  CB  TYR   179     -42.201  13.838   6.275  1.00  0.00           C  
ATOM   2384  CG  TYR   179     -42.806  13.374   7.547  1.00  0.00           C  
ATOM   2385  CD1 TYR   179     -42.328  12.320   8.287  1.00  0.00           C  
ATOM   2386  CE1 TYR   179     -42.965  11.768   9.395  1.00  0.00           C  
ATOM   2387  CZ  TYR   179     -44.158  12.361   9.866  1.00  0.00           C  
ATOM   2388  OH  TYR   179     -44.761  11.927  11.122  1.00  0.00           O  
ATOM   2389  CD2 TYR   179     -44.002  13.968   7.995  1.00  0.00           C  
ATOM   2390  CE2 TYR   179     -44.671  13.491   9.147  1.00  0.00           C  
ATOM   2391  C   TYR   179     -42.507  13.947   3.826  1.00  0.00           C  
ATOM   2392  O   TYR   179     -41.462  13.452   3.390  1.00  0.00           O  
ATOM   2393  H   TYR   179     -42.004  11.433   5.251  1.00  0.00           H  
ATOM   2394  HA  TYR   179     -44.095  13.437   5.125  1.00  0.00           H  
ATOM   2395  HB2 TYR   179     -41.159  13.378   6.190  1.00  0.00           H  
ATOM   2396  HB3 TYR   179     -42.197  14.948   6.189  1.00  0.00           H  
ATOM   2397  HD1 TYR   179     -41.466  11.966   7.911  1.00  0.00           H  
ATOM   2398  HD2 TYR   179     -44.335  14.809   7.399  1.00  0.00           H  
ATOM   2399  HE1 TYR   179     -42.633  10.898   9.938  1.00  0.00           H  
ATOM   2400  HE2 TYR   179     -45.572  14.010   9.582  1.00  0.00           H  
ATOM   2401  HH  TYR   179     -45.267  12.566  11.509  1.00  0.00           H  
ATOM   2402  N   PRO   180     -43.050  14.986   3.191  1.00  0.00           N  
ATOM   2403  CD  PRO   180     -44.503  15.255   3.176  1.00  0.00           C  
ATOM   2404  CA  PRO   180     -42.354  15.778   2.169  1.00  0.00           C  
ATOM   2405  CB  PRO   180     -43.434  16.446   1.333  1.00  0.00           C  
ATOM   2406  CG  PRO   180     -44.667  16.406   2.230  1.00  0.00           C  
ATOM   2407  C   PRO   180     -41.306  16.742   2.754  1.00  0.00           C  
ATOM   2408  O   PRO   180     -41.508  17.226   3.861  1.00  0.00           O  
ATOM   2409  HA  PRO   180     -41.869  15.132   1.390  1.00  0.00           H  
ATOM   2410  HB2 PRO   180     -43.222  17.521   0.976  1.00  0.00           H  
ATOM   2411  HB3 PRO   180     -43.608  15.779   0.457  1.00  0.00           H  
ATOM   2412  HG2 PRO   180     -45.591  16.283   1.634  1.00  0.00           H  
ATOM   2413  HG3 PRO   180     -44.651  17.379   2.810  1.00  0.00           H  
ATOM   2414  HD2 PRO   180     -45.109  14.337   2.878  1.00  0.00           H  
ATOM   2415  HD3 PRO   180     -44.770  15.523   4.214  1.00  0.00           H  
ATOM   2416  N   PHE   181     -40.215  16.969   1.995  1.00  0.00           N  
ATOM   2417  CA  PHE   181     -39.360  18.126   2.277  1.00  0.00           C  
ATOM   2418  CB  PHE   181     -38.051  18.193   1.475  1.00  0.00           C  
ATOM   2419  CG  PHE   181     -36.958  17.484   2.223  1.00  0.00           C  
ATOM   2420  CD1 PHE   181     -36.412  18.080   3.398  1.00  0.00           C  
ATOM   2421  CE1 PHE   181     -35.258  17.498   4.029  1.00  0.00           C  
ATOM   2422  CZ  PHE   181     -34.814  16.277   3.546  1.00  0.00           C  
ATOM   2423  CD2 PHE   181     -36.401  16.320   1.725  1.00  0.00           C  
ATOM   2424  CE2 PHE   181     -35.311  15.721   2.353  1.00  0.00           C  
ATOM   2425  C   PHE   181     -40.069  19.432   2.179  1.00  0.00           C  
ATOM   2426  O   PHE   181     -41.174  19.600   1.694  1.00  0.00           O  
ATOM   2427  H   PHE   181     -40.035  16.592   1.078  1.00  0.00           H  
ATOM   2428  HA  PHE   181     -39.080  18.138   3.336  1.00  0.00           H  
ATOM   2429  HB2 PHE   181     -38.160  17.730   0.482  1.00  0.00           H  
ATOM   2430  HB3 PHE   181     -37.758  19.193   1.220  1.00  0.00           H  
ATOM   2431  HD1 PHE   181     -36.884  18.961   3.757  1.00  0.00           H  
ATOM   2432  HD2 PHE   181     -36.905  15.822   0.819  1.00  0.00           H  
ATOM   2433  HE1 PHE   181     -34.953  17.815   5.047  1.00  0.00           H  
ATOM   2434  HE2 PHE   181     -34.794  14.842   2.049  1.00  0.00           H  
ATOM   2435  HZ  PHE   181     -33.911  15.801   3.991  1.00  0.00           H  
ATOM   2436  N   ASP   182     -39.468  20.527   2.736  1.00  0.00           N  
ATOM   2437  CA  ASP   182     -40.200  21.670   3.062  1.00  0.00           C  
ATOM   2438  CB  ASP   182     -39.789  22.355   4.370  1.00  0.00           C  
ATOM   2439  CG  ASP   182     -38.880  23.547   4.271  1.00  0.00           C  
ATOM   2440  OD1 ASP   182     -37.772  23.336   3.704  1.00  0.00           O  
ATOM   2441  OD2 ASP   182     -39.084  24.643   4.860  1.00  0.00           O1-
ATOM   2442  C   ASP   182     -40.306  22.678   1.949  1.00  0.00           C  
ATOM   2443  O   ASP   182     -41.067  23.656   2.024  1.00  0.00           O  
ATOM   2444  H   ASP   182     -38.581  20.487   3.172  1.00  0.00           H  
ATOM   2445  HA  ASP   182     -41.164  21.320   3.362  1.00  0.00           H  
ATOM   2446  HB2 ASP   182     -39.278  21.637   5.034  1.00  0.00           H  
ATOM   2447  HB3 ASP   182     -40.750  22.704   4.885  1.00  0.00           H  
ATOM   2448  N   GLY   183     -39.600  22.410   0.802  1.00  0.00           N  
ATOM   2449  CA  GLY   183     -39.607  23.386  -0.284  1.00  0.00           C  
ATOM   2450  C   GLY   183     -38.580  24.436  -0.181  1.00  0.00           C  
ATOM   2451  O   GLY   183     -37.771  24.365   0.716  1.00  0.00           O  
ATOM   2452  H   GLY   183     -38.996  21.609   0.618  1.00  0.00           H  
ATOM   2453  HA2 GLY   183     -39.451  22.843  -1.175  1.00  0.00           H  
ATOM   2454  HA3 GLY   183     -40.550  23.939  -0.311  1.00  0.00           H  
ATOM   2455  N   LYS   184     -38.607  25.457  -1.077  1.00  0.00           N  
ATOM   2456  CA  LYS   184     -37.816  26.611  -1.144  1.00  0.00           C  
ATOM   2457  CB  LYS   184     -37.985  27.432  -2.403  1.00  0.00           C  
ATOM   2458  CG  LYS   184     -36.786  28.351  -2.652  1.00  0.00           C  
ATOM   2459  CD  LYS   184     -35.609  27.656  -3.419  1.00  0.00           C  
ATOM   2460  CE  LYS   184     -34.334  28.534  -3.457  1.00  0.00           C  
ATOM   2461  NZ  LYS   184     -33.795  28.566  -2.069  1.00  0.00           N1+
ATOM   2462  C   LYS   184     -37.771  27.401   0.167  1.00  0.00           C  
ATOM   2463  O   LYS   184     -38.717  27.914   0.712  1.00  0.00           O  
ATOM   2464  H   LYS   184     -38.995  25.337  -1.919  1.00  0.00           H  
ATOM   2465  HA  LYS   184     -36.845  26.229  -1.333  1.00  0.00           H  
ATOM   2466  HB2 LYS   184     -38.092  26.766  -3.329  1.00  0.00           H  
ATOM   2467  HB3 LYS   184     -38.888  27.974  -2.300  1.00  0.00           H  
ATOM   2468  HG2 LYS   184     -36.924  29.219  -3.348  1.00  0.00           H  
ATOM   2469  HG3 LYS   184     -36.510  28.728  -1.590  1.00  0.00           H  
ATOM   2470  HD2 LYS   184     -35.942  27.668  -4.475  1.00  0.00           H  
ATOM   2471  HD3 LYS   184     -35.421  26.591  -3.053  1.00  0.00           H  
ATOM   2472  HE2 LYS   184     -34.527  29.594  -3.828  1.00  0.00           H  
ATOM   2473  HE3 LYS   184     -33.666  28.058  -4.147  1.00  0.00           H  
ATOM   2474  HZ1 LYS   184     -34.361  29.267  -1.467  1.00  0.00           H  
ATOM   2475  HZ2 LYS   184     -34.006  27.635  -1.668  1.00  0.00           H  
ATOM   2476  HZ3 LYS   184     -32.821  28.667  -2.031  1.00  0.00           H  
ATOM   2477  N   ASP   185     -36.526  27.438   0.674  1.00  0.00           N  
ATOM   2478  CA  ASP   185     -36.097  28.081   1.905  1.00  0.00           C  
ATOM   2479  CB  ASP   185     -36.238  29.669   1.940  1.00  0.00           C  
ATOM   2480  CG  ASP   185     -35.726  30.234   0.615  1.00  0.00           C  
ATOM   2481  OD1 ASP   185     -36.404  31.157   0.003  1.00  0.00           O  
ATOM   2482  OD2 ASP   185     -34.649  29.753   0.134  1.00  0.00           O1-
ATOM   2483  C   ASP   185     -36.500  27.254   3.103  1.00  0.00           C  
ATOM   2484  O   ASP   185     -36.664  25.993   3.025  1.00  0.00           O  
ATOM   2485  H   ASP   185     -35.806  26.988   0.216  1.00  0.00           H  
ATOM   2486  HA  ASP   185     -35.031  28.079   1.784  1.00  0.00           H  
ATOM   2487  HB2 ASP   185     -35.577  30.173   2.709  1.00  0.00           H  
ATOM   2488  HB3 ASP   185     -37.279  29.966   2.105  1.00  0.00           H  
ATOM   2489  N   GLY   186     -36.600  27.910   4.287  1.00  0.00           N  
ATOM   2490  CA  GLY   186     -36.886  27.243   5.546  1.00  0.00           C  
ATOM   2491  C   GLY   186     -35.789  26.143   5.991  1.00  0.00           C  
ATOM   2492  O   GLY   186     -34.583  26.452   6.192  1.00  0.00           O  
ATOM   2493  H   GLY   186     -36.577  28.964   4.448  1.00  0.00           H  
ATOM   2494  HA2 GLY   186     -36.931  28.068   6.265  1.00  0.00           H  
ATOM   2495  HA3 GLY   186     -37.801  26.794   5.421  1.00  0.00           H  
ATOM   2496  N   LEU   187     -36.112  24.865   6.169  1.00  0.00           N  
ATOM   2497  CA  LEU   187     -35.092  23.895   6.447  1.00  0.00           C  
ATOM   2498  CB  LEU   187     -35.509  22.622   7.260  1.00  0.00           C  
ATOM   2499  CG  LEU   187     -36.730  21.972   6.685  1.00  0.00           C  
ATOM   2500  CD1 LEU   187     -36.557  20.871   5.668  1.00  0.00           C  
ATOM   2501  CD2 LEU   187     -37.630  21.540   7.804  1.00  0.00           C  
ATOM   2502  C   LEU   187     -34.389  23.352   5.200  1.00  0.00           C  
ATOM   2503  O   LEU   187     -35.020  23.268   4.118  1.00  0.00           O  
ATOM   2504  H   LEU   187     -36.997  24.562   5.804  1.00  0.00           H  
ATOM   2505  HA  LEU   187     -34.314  24.375   6.972  1.00  0.00           H  
ATOM   2506  HB2 LEU   187     -34.721  21.862   7.309  1.00  0.00           H  
ATOM   2507  HB3 LEU   187     -35.732  23.036   8.319  1.00  0.00           H  
ATOM   2508  HG  LEU   187     -37.393  22.642   6.126  1.00  0.00           H  
ATOM   2509 HD11 LEU   187     -35.882  21.172   4.836  1.00  0.00           H  
ATOM   2510 HD12 LEU   187     -35.988  19.998   6.104  1.00  0.00           H  
ATOM   2511 HD13 LEU   187     -37.528  20.578   5.254  1.00  0.00           H  
ATOM   2512 HD21 LEU   187     -37.280  20.709   8.478  1.00  0.00           H  
ATOM   2513 HD22 LEU   187     -37.775  22.435   8.512  1.00  0.00           H  
ATOM   2514 HD23 LEU   187     -38.600  21.079   7.401  1.00  0.00           H  
ATOM   2515  N   LEU   188     -33.139  22.818   5.252  1.00  0.00           N  
ATOM   2516  CA  LEU   188     -32.207  22.356   4.155  1.00  0.00           C  
ATOM   2517  CB  LEU   188     -30.787  23.107   4.305  1.00  0.00           C  
ATOM   2518  CG  LEU   188     -30.906  24.632   4.360  1.00  0.00           C  
ATOM   2519  CD1 LEU   188     -29.505  25.219   4.410  1.00  0.00           C  
ATOM   2520  CD2 LEU   188     -31.431  25.151   3.009  1.00  0.00           C  
ATOM   2521  C   LEU   188     -31.930  20.859   4.013  1.00  0.00           C  
ATOM   2522  O   LEU   188     -31.508  20.388   2.977  1.00  0.00           O  
ATOM   2523  H   LEU   188     -32.717  22.930   6.067  1.00  0.00           H  
ATOM   2524  HA  LEU   188     -32.607  22.433   3.153  1.00  0.00           H  
ATOM   2525  HB2 LEU   188     -30.271  22.817   5.274  1.00  0.00           H  
ATOM   2526  HB3 LEU   188     -30.172  22.843   3.434  1.00  0.00           H  
ATOM   2527  HG  LEU   188     -31.334  24.992   5.299  1.00  0.00           H  
ATOM   2528 HD11 LEU   188     -29.043  24.924   5.383  1.00  0.00           H  
ATOM   2529 HD12 LEU   188     -28.877  24.819   3.567  1.00  0.00           H  
ATOM   2530 HD13 LEU   188     -29.577  26.320   4.482  1.00  0.00           H  
ATOM   2531 HD21 LEU   188     -30.946  24.625   2.154  1.00  0.00           H  
ATOM   2532 HD22 LEU   188     -32.505  24.835   2.890  1.00  0.00           H  
ATOM   2533 HD23 LEU   188     -31.508  26.238   3.078  1.00  0.00           H  
ATOM   2534  N   ALA   189     -32.086  19.971   5.044  1.00  0.00           N  
ATOM   2535  CA  ALA   189     -31.730  18.566   5.013  1.00  0.00           C  
ATOM   2536  CB  ALA   189     -30.266  18.356   4.779  1.00  0.00           C  
ATOM   2537  C   ALA   189     -32.154  17.989   6.306  1.00  0.00           C  
ATOM   2538  O   ALA   189     -32.382  18.778   7.202  1.00  0.00           O  
ATOM   2539  H   ALA   189     -32.449  20.245   5.912  1.00  0.00           H  
ATOM   2540  HA  ALA   189     -32.285  18.063   4.167  1.00  0.00           H  
ATOM   2541  HB1 ALA   189     -29.869  18.896   3.831  1.00  0.00           H  
ATOM   2542  HB2 ALA   189     -29.697  18.860   5.583  1.00  0.00           H  
ATOM   2543  HB3 ALA   189     -30.002  17.284   4.629  1.00  0.00           H  
ATOM   2544  N   HID   190     -32.272  16.661   6.473  1.00  0.00           N  
ATOM   2545  CA  HID   190     -32.389  16.072   7.773  1.00  0.00           C  
ATOM   2546  CB  HID   190     -33.759  15.466   7.938  1.00  0.00           C  
ATOM   2547  ND1 HID   190     -35.761  14.404   6.913  1.00  0.00           N  
ATOM   2548  CG  HID   190     -34.362  14.399   7.027  1.00  0.00           C  
ATOM   2549  CE1 HID   190     -36.079  13.340   6.085  1.00  0.00           C  
ATOM   2550  NE2 HID   190     -34.988  12.695   5.686  1.00  0.00           N  
ATOM   2551  CD2 HID   190     -33.905  13.334   6.286  1.00  0.00           C  
ATOM   2552  C   HID   190     -31.454  14.898   7.846  1.00  0.00           C  
ATOM   2553  O   HID   190     -31.029  14.425   6.783  1.00  0.00           O  
ATOM   2554  H   HID   190     -32.185  16.005   5.697  1.00  0.00           H  
ATOM   2555  HA  HID   190     -32.142  16.804   8.447  1.00  0.00           H  
ATOM   2556  HB2 HID   190     -34.516  16.334   7.873  1.00  0.00           H  
ATOM   2557  HB3 HID   190     -33.730  15.068   8.987  1.00  0.00           H  
ATOM   2558  HD1 HID   190     -36.449  15.096   7.376  1.00  0.00           H  
ATOM   2559  HD2 HID   190     -32.871  13.040   6.185  1.00  0.00           H  
ATOM   2560  HE1 HID   190     -37.050  13.068   5.728  1.00  0.00           H  
ATOM   2561  N   ALA   191     -31.119  14.431   9.068  1.00  0.00           N  
ATOM   2562  CA  ALA   191     -30.287  13.291   9.268  1.00  0.00           C  
ATOM   2563  CB  ALA   191     -28.830  13.783   9.292  1.00  0.00           C  
ATOM   2564  C   ALA   191     -30.630  12.577  10.562  1.00  0.00           C  
ATOM   2565  O   ALA   191     -31.260  13.108  11.486  1.00  0.00           O  
ATOM   2566  H   ALA   191     -31.399  14.865   9.863  1.00  0.00           H  
ATOM   2567  HA  ALA   191     -30.428  12.551   8.468  1.00  0.00           H  
ATOM   2568  HB1 ALA   191     -28.632  14.194   8.275  1.00  0.00           H  
ATOM   2569  HB2 ALA   191     -28.707  14.589  10.098  1.00  0.00           H  
ATOM   2570  HB3 ALA   191     -28.098  12.979   9.523  1.00  0.00           H  
ATOM   2571  N   PHE   192     -30.452  11.245  10.512  1.00  0.00           N  
ATOM   2572  CA  PHE   192     -31.032  10.363  11.513  1.00  0.00           C  
ATOM   2573  CB  PHE   192     -31.872   9.164  10.815  1.00  0.00           C  
ATOM   2574  CG  PHE   192     -33.330   9.490  10.501  1.00  0.00           C  
ATOM   2575  CD1 PHE   192     -33.906  10.787  10.467  1.00  0.00           C  
ATOM   2576  CE1 PHE   192     -35.364  10.919  10.275  1.00  0.00           C  
ATOM   2577  CZ  PHE   192     -36.109   9.865   9.830  1.00  0.00           C  
ATOM   2578  CD2 PHE   192     -34.133   8.397  10.131  1.00  0.00           C  
ATOM   2579  CE2 PHE   192     -35.530   8.585   9.848  1.00  0.00           C  
ATOM   2580  C   PHE   192     -29.834   9.770  12.313  1.00  0.00           C  
ATOM   2581  O   PHE   192     -28.736   9.556  11.754  1.00  0.00           O  
ATOM   2582  H   PHE   192     -30.176  10.894   9.603  1.00  0.00           H  
ATOM   2583  HA  PHE   192     -31.700  10.976  12.124  1.00  0.00           H  
ATOM   2584  HB2 PHE   192     -31.238   8.797   9.980  1.00  0.00           H  
ATOM   2585  HB3 PHE   192     -31.883   8.355  11.660  1.00  0.00           H  
ATOM   2586  HD1 PHE   192     -33.410  11.704  10.816  1.00  0.00           H  
ATOM   2587  HD2 PHE   192     -33.729   7.441  10.050  1.00  0.00           H  
ATOM   2588  HE1 PHE   192     -35.790  11.914  10.316  1.00  0.00           H  
ATOM   2589  HE2 PHE   192     -36.104   7.687   9.557  1.00  0.00           H  
ATOM   2590  HZ  PHE   192     -37.137   9.855   9.502  1.00  0.00           H  
ATOM   2591  N   PRO   193     -29.903   9.601  13.623  1.00  0.00           N  
ATOM   2592  CD  PRO   193     -31.079  10.047  14.314  1.00  0.00           C  
ATOM   2593  CA  PRO   193     -28.874   9.229  14.627  1.00  0.00           C  
ATOM   2594  CB  PRO   193     -29.726   8.972  15.963  1.00  0.00           C  
ATOM   2595  CG  PRO   193     -30.714  10.146  15.860  1.00  0.00           C  
ATOM   2596  C   PRO   193     -28.107   8.044  14.301  1.00  0.00           C  
ATOM   2597  O   PRO   193     -28.539   7.260  13.436  1.00  0.00           O  
ATOM   2598  HA  PRO   193     -28.255  10.108  14.692  1.00  0.00           H  
ATOM   2599  HB2 PRO   193     -30.243   8.034  15.855  1.00  0.00           H  
ATOM   2600  HB3 PRO   193     -29.061   8.972  16.866  1.00  0.00           H  
ATOM   2601  HG2 PRO   193     -30.276  11.136  16.155  1.00  0.00           H  
ATOM   2602  HG3 PRO   193     -31.589  10.059  16.454  1.00  0.00           H  
ATOM   2603  HD2 PRO   193     -31.900   9.367  14.295  1.00  0.00           H  
ATOM   2604  HD3 PRO   193     -31.475  11.008  14.036  1.00  0.00           H  
ATOM   2605  N   PRO   194     -26.923   7.824  14.889  1.00  0.00           N  
ATOM   2606  CD  PRO   194     -26.280   8.799  15.754  1.00  0.00           C  
ATOM   2607  CA  PRO   194     -26.214   6.555  14.816  1.00  0.00           C  
ATOM   2608  CB  PRO   194     -25.255   6.556  16.007  1.00  0.00           C  
ATOM   2609  CG  PRO   194     -25.077   8.065  16.300  1.00  0.00           C  
ATOM   2610  C   PRO   194     -26.999   5.223  14.852  1.00  0.00           C  
ATOM   2611  O   PRO   194     -27.821   4.969  15.663  1.00  0.00           O  
ATOM   2612  HA  PRO   194     -25.655   6.665  13.800  1.00  0.00           H  
ATOM   2613  HB2 PRO   194     -25.695   5.970  16.829  1.00  0.00           H  
ATOM   2614  HB3 PRO   194     -24.264   6.080  15.757  1.00  0.00           H  
ATOM   2615  HG2 PRO   194     -24.118   8.401  15.785  1.00  0.00           H  
ATOM   2616  HG3 PRO   194     -25.007   8.227  17.382  1.00  0.00           H  
ATOM   2617  HD2 PRO   194     -26.926   9.182  16.550  1.00  0.00           H  
ATOM   2618  HD3 PRO   194     -26.064   9.715  15.203  1.00  0.00           H  
ATOM   2619  N   GLY   195     -26.578   4.267  13.964  1.00  0.00           N  
ATOM   2620  CA  GLY   195     -27.054   2.875  14.016  1.00  0.00           C  
ATOM   2621  C   GLY   195     -27.189   2.216  12.614  1.00  0.00           C  
ATOM   2622  O   GLY   195     -27.365   2.891  11.616  1.00  0.00           O  
ATOM   2623  H   GLY   195     -25.880   4.509  13.295  1.00  0.00           H  
ATOM   2624  HA2 GLY   195     -26.204   2.394  14.625  1.00  0.00           H  
ATOM   2625  HA3 GLY   195     -28.060   2.823  14.523  1.00  0.00           H  
ATOM   2626  N   PRO   196     -27.017   0.911  12.503  1.00  0.00           N  
ATOM   2627  CD  PRO   196     -26.581   0.030  13.649  1.00  0.00           C  
ATOM   2628  CA  PRO   196     -27.300   0.025  11.314  1.00  0.00           C  
ATOM   2629  CB  PRO   196     -27.114  -1.387  11.823  1.00  0.00           C  
ATOM   2630  CG  PRO   196     -27.272  -1.274  13.359  1.00  0.00           C  
ATOM   2631  C   PRO   196     -28.777   0.277  10.818  1.00  0.00           C  
ATOM   2632  O   PRO   196     -29.595   0.738  11.697  1.00  0.00           O  
ATOM   2633  HA  PRO   196     -26.667   0.343  10.481  1.00  0.00           H  
ATOM   2634  HB2 PRO   196     -27.766  -2.180  11.307  1.00  0.00           H  
ATOM   2635  HB3 PRO   196     -26.098  -1.675  11.665  1.00  0.00           H  
ATOM   2636  HG2 PRO   196     -26.846  -2.199  13.810  1.00  0.00           H  
ATOM   2637  HG3 PRO   196     -28.272  -1.187  13.810  1.00  0.00           H  
ATOM   2638  HD2 PRO   196     -25.436   0.111  13.697  1.00  0.00           H  
ATOM   2639  HD3 PRO   196     -27.112   0.304  14.522  1.00  0.00           H  
ATOM   2640  N   GLY   197     -29.067   0.038   9.535  1.00  0.00           N  
ATOM   2641  CA  GLY   197     -30.381   0.325   8.869  1.00  0.00           C  
ATOM   2642  C   GLY   197     -30.681   1.777   8.599  1.00  0.00           C  
ATOM   2643  O   GLY   197     -29.857   2.583   8.212  1.00  0.00           O  
ATOM   2644  H   GLY   197     -28.282  -0.230   8.930  1.00  0.00           H  
ATOM   2645  HA2 GLY   197     -30.359  -0.091   7.916  1.00  0.00           H  
ATOM   2646  HA3 GLY   197     -31.182  -0.074   9.481  1.00  0.00           H  
ATOM   2647  N   ILE   198     -31.945   2.145   8.820  1.00  0.00           N  
ATOM   2648  CA  ILE   198     -32.498   3.410   8.574  1.00  0.00           C  
ATOM   2649  CB  ILE   198     -34.026   3.304   8.810  1.00  0.00           C  
ATOM   2650  CG2 ILE   198     -34.383   3.107  10.273  1.00  0.00           C  
ATOM   2651  CG1 ILE   198     -34.849   4.547   8.210  1.00  0.00           C  
ATOM   2652  CD1 ILE   198     -36.352   4.541   8.264  1.00  0.00           C  
ATOM   2653  C   ILE   198     -31.838   4.500   9.323  1.00  0.00           C  
ATOM   2654  O   ILE   198     -31.745   5.698   8.911  1.00  0.00           O  
ATOM   2655  H   ILE   198     -32.635   1.433   9.061  1.00  0.00           H  
ATOM   2656  HA  ILE   198     -32.356   3.765   7.512  1.00  0.00           H  
ATOM   2657  HB  ILE   198     -34.460   2.385   8.263  1.00  0.00           H  
ATOM   2658 HG12 ILE   198     -34.588   5.491   8.769  1.00  0.00           H  
ATOM   2659 HG13 ILE   198     -34.529   4.680   7.168  1.00  0.00           H  
ATOM   2660 HG21 ILE   198     -33.969   2.143  10.638  1.00  0.00           H  
ATOM   2661 HG22 ILE   198     -34.121   3.950  10.824  1.00  0.00           H  
ATOM   2662 HG23 ILE   198     -35.427   2.944  10.502  1.00  0.00           H  
ATOM   2663 HD11 ILE   198     -36.727   3.635   7.814  1.00  0.00           H  
ATOM   2664 HD12 ILE   198     -36.762   4.597   9.330  1.00  0.00           H  
ATOM   2665 HD13 ILE   198     -36.767   5.433   7.717  1.00  0.00           H  
ATOM   2666  N   GLN   199     -31.311   4.173  10.466  1.00  0.00           N  
ATOM   2667  CA  GLN   199     -30.339   5.010  11.245  1.00  0.00           C  
ATOM   2668  CB  GLN   199     -30.081   4.410  12.640  1.00  0.00           C  
ATOM   2669  CG  GLN   199     -31.270   4.622  13.602  1.00  0.00           C  
ATOM   2670  CD  GLN   199     -31.449   3.541  14.712  1.00  0.00           C  
ATOM   2671  OE1 GLN   199     -32.478   2.910  14.926  1.00  0.00           O  
ATOM   2672  NE2 GLN   199     -30.385   3.364  15.556  1.00  0.00           N  
ATOM   2673  C   GLN   199     -29.115   5.478  10.394  1.00  0.00           C  
ATOM   2674  O   GLN   199     -28.720   4.856   9.436  1.00  0.00           O  
ATOM   2675  H   GLN   199     -31.413   3.236  10.736  1.00  0.00           H  
ATOM   2676  HA  GLN   199     -30.873   5.972  11.516  1.00  0.00           H  
ATOM   2677  HB2 GLN   199     -29.853   3.319  12.564  1.00  0.00           H  
ATOM   2678  HB3 GLN   199     -29.220   4.778  13.190  1.00  0.00           H  
ATOM   2679  HG2 GLN   199     -32.170   4.534  12.981  1.00  0.00           H  
ATOM   2680  HG3 GLN   199     -31.220   5.625  14.040  1.00  0.00           H  
ATOM   2681 HE21 GLN   199     -29.530   3.903  15.550  1.00  0.00           H  
ATOM   2682 HE22 GLN   199     -30.344   2.593  16.205  1.00  0.00           H  
ATOM   2683  N   GLY   200     -28.569   6.654  10.793  1.00  0.00           N  
ATOM   2684  CA  GLY   200     -27.347   7.219  10.226  1.00  0.00           C  
ATOM   2685  C   GLY   200     -27.379   7.828   8.817  1.00  0.00           C  
ATOM   2686  O   GLY   200     -26.331   8.237   8.268  1.00  0.00           O  
ATOM   2687  H   GLY   200     -28.833   7.195  11.600  1.00  0.00           H  
ATOM   2688  HA2 GLY   200     -27.084   8.085  10.849  1.00  0.00           H  
ATOM   2689  HA3 GLY   200     -26.506   6.445  10.316  1.00  0.00           H  
ATOM   2690  N   ASP   201     -28.554   7.937   8.265  1.00  0.00           N  
ATOM   2691  CA  ASP   201     -28.854   8.299   6.845  1.00  0.00           C  
ATOM   2692  CB  ASP   201     -29.966   7.300   6.286  1.00  0.00           C  
ATOM   2693  CG  ASP   201     -29.408   5.974   6.308  1.00  0.00           C  
ATOM   2694  OD1 ASP   201     -28.210   5.722   6.029  1.00  0.00           O  
ATOM   2695  OD2 ASP   201     -30.185   5.003   6.626  1.00  0.00           O1-
ATOM   2696  C   ASP   201     -29.207   9.784   6.761  1.00  0.00           C  
ATOM   2697  O   ASP   201     -29.711  10.417   7.732  1.00  0.00           O  
ATOM   2698  H   ASP   201     -29.267   7.572   8.904  1.00  0.00           H  
ATOM   2699  HA  ASP   201     -27.882   8.232   6.340  1.00  0.00           H  
ATOM   2700  HB2 ASP   201     -30.262   7.628   5.255  1.00  0.00           H  
ATOM   2701  HB3 ASP   201     -30.790   7.333   7.072  1.00  0.00           H  
ATOM   2702  N   ALA   202     -29.048  10.420   5.572  1.00  0.00           N  
ATOM   2703  CA  ALA   202     -29.073  11.811   5.480  1.00  0.00           C  
ATOM   2704  CB  ALA   202     -27.754  12.615   5.854  1.00  0.00           C  
ATOM   2705  C   ALA   202     -29.658  12.286   4.217  1.00  0.00           C  
ATOM   2706  O   ALA   202     -29.200  11.788   3.200  1.00  0.00           O  
ATOM   2707  H   ALA   202     -28.881   9.889   4.703  1.00  0.00           H  
ATOM   2708  HA  ALA   202     -29.790  12.140   6.207  1.00  0.00           H  
ATOM   2709  HB1 ALA   202     -27.357  12.437   6.891  1.00  0.00           H  
ATOM   2710  HB2 ALA   202     -26.980  12.407   5.078  1.00  0.00           H  
ATOM   2711  HB3 ALA   202     -28.078  13.735   5.646  1.00  0.00           H  
ATOM   2712  N   HIE   203     -30.607  13.182   4.154  1.00  0.00           N  
ATOM   2713  CA  HIE   203     -31.273  13.461   2.869  1.00  0.00           C  
ATOM   2714  CB  HIE   203     -32.641  12.703   2.793  1.00  0.00           C  
ATOM   2715  ND1 HIE   203     -33.078  10.718   4.306  1.00  0.00           N  
ATOM   2716  CG  HIE   203     -32.433  11.185   3.129  1.00  0.00           C  
ATOM   2717  CE1 HIE   203     -32.600   9.516   4.505  1.00  0.00           C  
ATOM   2718  NE2 HIE   203     -31.695   9.194   3.604  1.00  0.00           N  
ATOM   2719  CD2 HIE   203     -31.603  10.204   2.643  1.00  0.00           C  
ATOM   2720  C   HIE   203     -31.397  14.902   2.773  1.00  0.00           C  
ATOM   2721  O   HIE   203     -31.458  15.578   3.760  1.00  0.00           O  
ATOM   2722  H   HIE   203     -30.895  13.715   4.967  1.00  0.00           H  
ATOM   2723  HA  HIE   203     -30.731  13.156   2.002  1.00  0.00           H  
ATOM   2724  HB2 HIE   203     -33.171  12.734   1.821  1.00  0.00           H  
ATOM   2725  HB3 HIE   203     -33.168  13.184   3.713  1.00  0.00           H  
ATOM   2726  HD2 HIE   203     -30.883  10.386   1.829  1.00  0.00           H  
ATOM   2727  HE2 HIE   203     -31.116   8.367   3.610  1.00  0.00           H  
ATOM   2728  HE1 HIE   203     -32.572   9.033   5.501  1.00  0.00           H  
ATOM   2729  N   PHE   204     -31.319  15.433   1.586  1.00  0.00           N  
ATOM   2730  CA  PHE   204     -31.134  16.834   1.318  1.00  0.00           C  
ATOM   2731  CB  PHE   204     -29.802  17.095   0.541  1.00  0.00           C  
ATOM   2732  CG  PHE   204     -28.561  16.955   1.330  1.00  0.00           C  
ATOM   2733  CD1 PHE   204     -28.022  15.661   1.387  1.00  0.00           C  
ATOM   2734  CE1 PHE   204     -26.932  15.387   2.185  1.00  0.00           C  
ATOM   2735  CZ  PHE   204     -26.262  16.449   2.899  1.00  0.00           C  
ATOM   2736  CD2 PHE   204     -27.912  18.021   1.909  1.00  0.00           C  
ATOM   2737  CE2 PHE   204     -26.723  17.742   2.715  1.00  0.00           C  
ATOM   2738  C   PHE   204     -32.335  17.364   0.481  1.00  0.00           C  
ATOM   2739  O   PHE   204     -32.694  16.762  -0.493  1.00  0.00           O  
ATOM   2740  H   PHE   204     -31.367  14.834   0.791  1.00  0.00           H  
ATOM   2741  HA  PHE   204     -31.192  17.394   2.229  1.00  0.00           H  
ATOM   2742  HB2 PHE   204     -29.723  16.437  -0.388  1.00  0.00           H  
ATOM   2743  HB3 PHE   204     -29.833  18.130   0.274  1.00  0.00           H  
ATOM   2744  HD1 PHE   204     -28.437  14.805   0.755  1.00  0.00           H  
ATOM   2745  HD2 PHE   204     -28.389  19.026   1.962  1.00  0.00           H  
ATOM   2746  HE1 PHE   204     -26.463  14.389   2.261  1.00  0.00           H  
ATOM   2747  HE2 PHE   204     -26.204  18.612   3.151  1.00  0.00           H  
ATOM   2748  HZ  PHE   204     -25.519  16.160   3.499  1.00  0.00           H  
ATOM   2749  N   ASP   205     -32.855  18.526   0.894  1.00  0.00           N  
ATOM   2750  CA  ASP   205     -33.841  19.249   0.173  1.00  0.00           C  
ATOM   2751  CB  ASP   205     -34.607  20.283   1.117  1.00  0.00           C  
ATOM   2752  CG  ASP   205     -35.762  21.116   0.559  1.00  0.00           C  
ATOM   2753  OD1 ASP   205     -36.136  20.991  -0.615  1.00  0.00           O  
ATOM   2754  OD2 ASP   205     -36.243  21.943   1.384  1.00  0.00           O1-
ATOM   2755  C   ASP   205     -33.253  19.996  -1.016  1.00  0.00           C  
ATOM   2756  O   ASP   205     -32.391  20.857  -0.949  1.00  0.00           O  
ATOM   2757  H   ASP   205     -32.392  19.016   1.659  1.00  0.00           H  
ATOM   2758  HA  ASP   205     -34.517  18.495  -0.306  1.00  0.00           H  
ATOM   2759  HB2 ASP   205     -33.911  21.037   1.506  1.00  0.00           H  
ATOM   2760  HB3 ASP   205     -34.971  19.748   2.003  1.00  0.00           H  
ATOM   2761  N   ASP   206     -33.622  19.595  -2.238  1.00  0.00           N  
ATOM   2762  CA  ASP   206     -33.017  19.991  -3.464  1.00  0.00           C  
ATOM   2763  CB  ASP   206     -32.796  18.664  -4.246  1.00  0.00           C  
ATOM   2764  CG  ASP   206     -31.921  18.848  -5.444  1.00  0.00           C  
ATOM   2765  OD1 ASP   206     -31.377  19.975  -5.700  1.00  0.00           O  
ATOM   2766  OD2 ASP   206     -31.832  17.835  -6.186  1.00  0.00           O1-
ATOM   2767  C   ASP   206     -33.970  20.807  -4.279  1.00  0.00           C  
ATOM   2768  O   ASP   206     -33.644  21.305  -5.380  1.00  0.00           O  
ATOM   2769  H   ASP   206     -34.264  18.808  -2.169  1.00  0.00           H  
ATOM   2770  HA  ASP   206     -32.128  20.546  -3.335  1.00  0.00           H  
ATOM   2771  HB2 ASP   206     -33.764  18.222  -4.593  1.00  0.00           H  
ATOM   2772  HB3 ASP   206     -32.174  17.944  -3.646  1.00  0.00           H  
ATOM   2773  N   ASP   207     -35.085  21.211  -3.639  1.00  0.00           N  
ATOM   2774  CA  ASP   207     -35.774  22.355  -4.144  1.00  0.00           C  
ATOM   2775  CB  ASP   207     -37.212  22.409  -3.425  1.00  0.00           C  
ATOM   2776  CG  ASP   207     -38.120  23.342  -4.117  1.00  0.00           C  
ATOM   2777  OD1 ASP   207     -39.036  23.842  -3.441  1.00  0.00           O  
ATOM   2778  OD2 ASP   207     -38.136  23.432  -5.371  1.00  0.00           O1-
ATOM   2779  C   ASP   207     -34.965  23.691  -4.003  1.00  0.00           C  
ATOM   2780  O   ASP   207     -35.116  24.630  -4.778  1.00  0.00           O  
ATOM   2781  H   ASP   207     -35.278  21.013  -2.636  1.00  0.00           H  
ATOM   2782  HA  ASP   207     -35.879  22.184  -5.256  1.00  0.00           H  
ATOM   2783  HB2 ASP   207     -37.056  22.717  -2.351  1.00  0.00           H  
ATOM   2784  HB3 ASP   207     -37.668  21.383  -3.366  1.00  0.00           H  
ATOM   2785  N   GLU   208     -34.036  23.718  -3.040  1.00  0.00           N  
ATOM   2786  CA  GLU   208     -32.971  24.642  -2.859  1.00  0.00           C  
ATOM   2787  CB  GLU   208     -32.252  24.433  -1.487  1.00  0.00           C  
ATOM   2788  CG  GLU   208     -33.198  24.059  -0.298  1.00  0.00           C  
ATOM   2789  CD  GLU   208     -34.188  25.107   0.089  1.00  0.00           C  
ATOM   2790  OE1 GLU   208     -34.244  26.233  -0.493  1.00  0.00           O  
ATOM   2791  OE2 GLU   208     -34.846  24.838   1.116  1.00  0.00           O1-
ATOM   2792  C   GLU   208     -31.919  24.560  -3.996  1.00  0.00           C  
ATOM   2793  O   GLU   208     -31.811  23.543  -4.712  1.00  0.00           O  
ATOM   2794  H   GLU   208     -34.003  23.002  -2.314  1.00  0.00           H  
ATOM   2795  HA  GLU   208     -33.356  25.680  -2.861  1.00  0.00           H  
ATOM   2796  HB2 GLU   208     -31.530  23.586  -1.577  1.00  0.00           H  
ATOM   2797  HB3 GLU   208     -31.733  25.444  -1.360  1.00  0.00           H  
ATOM   2798  HG2 GLU   208     -32.592  23.927   0.620  1.00  0.00           H  
ATOM   2799  HG3 GLU   208     -33.710  23.055  -0.353  1.00  0.00           H  
ATOM   2800  N   LEU   209     -31.198  25.720  -4.161  1.00  0.00           N  
ATOM   2801  CA  LEU   209     -30.004  25.839  -5.014  1.00  0.00           C  
ATOM   2802  CB  LEU   209     -29.958  27.223  -5.615  1.00  0.00           C  
ATOM   2803  CG  LEU   209     -28.931  27.338  -6.793  1.00  0.00           C  
ATOM   2804  CD1 LEU   209     -29.486  26.654  -8.063  1.00  0.00           C  
ATOM   2805  CD2 LEU   209     -28.700  28.775  -7.117  1.00  0.00           C  
ATOM   2806  C   LEU   209     -28.661  25.467  -4.368  1.00  0.00           C  
ATOM   2807  O   LEU   209     -28.089  26.405  -3.662  1.00  0.00           O  
ATOM   2808  H   LEU   209     -31.403  26.554  -3.633  1.00  0.00           H  
ATOM   2809  HA  LEU   209     -30.166  25.111  -5.826  1.00  0.00           H  
ATOM   2810  HB2 LEU   209     -30.878  27.607  -6.093  1.00  0.00           H  
ATOM   2811  HB3 LEU   209     -29.783  27.955  -4.838  1.00  0.00           H  
ATOM   2812  HG  LEU   209     -28.026  26.882  -6.474  1.00  0.00           H  
ATOM   2813 HD11 LEU   209     -29.470  25.558  -7.847  1.00  0.00           H  
ATOM   2814 HD12 LEU   209     -30.503  27.006  -8.433  1.00  0.00           H  
ATOM   2815 HD13 LEU   209     -28.695  26.833  -8.921  1.00  0.00           H  
ATOM   2816 HD21 LEU   209     -29.500  29.205  -7.709  1.00  0.00           H  
ATOM   2817 HD22 LEU   209     -28.624  29.387  -6.134  1.00  0.00           H  
ATOM   2818 HD23 LEU   209     -27.705  28.868  -7.579  1.00  0.00           H  
ATOM   2819  N   TRP   210     -28.243  24.253  -4.546  1.00  0.00           N  
ATOM   2820  CA  TRP   210     -26.988  23.801  -3.916  1.00  0.00           C  
ATOM   2821  CB  TRP   210     -26.870  22.288  -3.801  1.00  0.00           C  
ATOM   2822  CG  TRP   210     -27.982  21.721  -2.968  1.00  0.00           C  
ATOM   2823  CD1 TRP   210     -29.094  21.010  -3.203  1.00  0.00           C  
ATOM   2824  NE1 TRP   210     -29.780  20.887  -1.992  1.00  0.00           N  
ATOM   2825  CE2 TRP   210     -29.080  21.449  -0.960  1.00  0.00           C  
ATOM   2826  CD2 TRP   210     -27.963  21.984  -1.542  1.00  0.00           C  
ATOM   2827  CE3 TRP   210     -27.034  22.634  -0.754  1.00  0.00           C  
ATOM   2828  CZ3 TRP   210     -27.333  22.841   0.622  1.00  0.00           C  
ATOM   2829  CZ2 TRP   210     -29.293  21.496   0.456  1.00  0.00           C  
ATOM   2830  CH2 TRP   210     -28.456  22.240   1.167  1.00  0.00           C  
ATOM   2831  C   TRP   210     -25.785  24.276  -4.706  1.00  0.00           C  
ATOM   2832  O   TRP   210     -25.703  24.260  -5.886  1.00  0.00           O  
ATOM   2833  H   TRP   210     -28.718  23.444  -5.039  1.00  0.00           H  
ATOM   2834  HA  TRP   210     -26.877  24.222  -2.923  1.00  0.00           H  
ATOM   2835  HB2 TRP   210     -26.969  21.908  -4.801  1.00  0.00           H  
ATOM   2836  HB3 TRP   210     -25.880  21.887  -3.442  1.00  0.00           H  
ATOM   2837  HD1 TRP   210     -29.375  20.572  -4.118  1.00  0.00           H  
ATOM   2838  HE1 TRP   210     -30.750  20.652  -1.974  1.00  0.00           H  
ATOM   2839  HE3 TRP   210     -26.145  23.026  -1.255  1.00  0.00           H  
ATOM   2840  HZ2 TRP   210     -30.112  20.962   0.832  1.00  0.00           H  
ATOM   2841  HZ3 TRP   210     -26.700  23.466   1.198  1.00  0.00           H  
ATOM   2842  HH2 TRP   210     -28.474  22.425   2.254  1.00  0.00           H  
ATOM   2843  N   SER   211     -24.795  24.889  -4.029  1.00  0.00           N  
ATOM   2844  CA  SER   211     -23.478  25.265  -4.451  1.00  0.00           C  
ATOM   2845  CB  SER   211     -23.488  26.681  -5.034  1.00  0.00           C  
ATOM   2846  OG  SER   211     -23.649  27.684  -4.067  1.00  0.00           O  
ATOM   2847  C   SER   211     -22.524  25.149  -3.204  1.00  0.00           C  
ATOM   2848  O   SER   211     -22.775  24.271  -2.375  1.00  0.00           O  
ATOM   2849  H   SER   211     -24.876  24.934  -3.059  1.00  0.00           H  
ATOM   2850  HA  SER   211     -23.074  24.564  -5.187  1.00  0.00           H  
ATOM   2851  HB2 SER   211     -24.358  26.661  -5.750  1.00  0.00           H  
ATOM   2852  HB3 SER   211     -22.620  26.855  -5.648  1.00  0.00           H  
ATOM   2853  HG  SER   211     -23.450  28.513  -4.592  1.00  0.00           H  
ATOM   2854  N   LEU   212     -21.414  25.943  -3.125  1.00  0.00           N  
ATOM   2855  CA  LEU   212     -20.509  26.101  -1.967  1.00  0.00           C  
ATOM   2856  CB  LEU   212     -19.081  25.993  -2.426  1.00  0.00           C  
ATOM   2857  CG  LEU   212     -18.580  24.684  -3.059  1.00  0.00           C  
ATOM   2858  CD1 LEU   212     -17.166  24.731  -3.511  1.00  0.00           C  
ATOM   2859  CD2 LEU   212     -18.711  23.487  -2.095  1.00  0.00           C  
ATOM   2860  C   LEU   212     -20.785  27.520  -1.309  1.00  0.00           C  
ATOM   2861  O   LEU   212     -19.993  28.034  -0.519  1.00  0.00           O  
ATOM   2862  H   LEU   212     -21.285  26.541  -3.943  1.00  0.00           H  
ATOM   2863  HA  LEU   212     -20.717  25.347  -1.241  1.00  0.00           H  
ATOM   2864  HB2 LEU   212     -18.770  26.838  -3.088  1.00  0.00           H  
ATOM   2865  HB3 LEU   212     -18.460  26.047  -1.528  1.00  0.00           H  
ATOM   2866  HG  LEU   212     -19.178  24.507  -4.005  1.00  0.00           H  
ATOM   2867 HD11 LEU   212     -16.987  25.484  -4.317  1.00  0.00           H  
ATOM   2868 HD12 LEU   212     -16.496  25.027  -2.677  1.00  0.00           H  
ATOM   2869 HD13 LEU   212     -16.755  23.792  -3.858  1.00  0.00           H  
ATOM   2870 HD21 LEU   212     -18.028  23.558  -1.223  1.00  0.00           H  
ATOM   2871 HD22 LEU   212     -19.729  23.409  -1.700  1.00  0.00           H  
ATOM   2872 HD23 LEU   212     -18.474  22.453  -2.566  1.00  0.00           H  
ATOM   2873  N   GLY   213     -21.862  28.219  -1.717  1.00  0.00           N  
ATOM   2874  CA  GLY   213     -22.202  29.572  -1.198  1.00  0.00           C  
ATOM   2875  C   GLY   213     -21.510  30.738  -1.877  1.00  0.00           C  
ATOM   2876  O   GLY   213     -21.454  31.887  -1.367  1.00  0.00           O  
ATOM   2877  H   GLY   213     -22.502  27.837  -2.414  1.00  0.00           H  
ATOM   2878  HA2 GLY   213     -23.255  29.727  -1.346  1.00  0.00           H  
ATOM   2879  HA3 GLY   213     -21.961  29.556  -0.166  1.00  0.00           H  
ATOM   2880  N   LYS   214     -20.833  30.429  -3.004  1.00  0.00           N  
ATOM   2881  CA  LYS   214     -20.046  31.520  -3.741  1.00  0.00           C  
ATOM   2882  CB  LYS   214     -18.657  31.027  -4.079  1.00  0.00           C  
ATOM   2883  CG  LYS   214     -17.653  30.626  -2.933  1.00  0.00           C  
ATOM   2884  CD  LYS   214     -17.300  31.694  -1.941  1.00  0.00           C  
ATOM   2885  CE  LYS   214     -17.069  33.102  -2.584  1.00  0.00           C  
ATOM   2886  NZ  LYS   214     -16.859  34.130  -1.606  1.00  0.00           N1+
ATOM   2887  C   LYS   214     -20.695  32.033  -5.058  1.00  0.00           C  
ATOM   2888  O   LYS   214     -20.108  32.779  -5.798  1.00  0.00           O  
ATOM   2889  H   LYS   214     -20.547  29.513  -3.324  1.00  0.00           H  
ATOM   2890  HA  LYS   214     -19.920  32.402  -3.058  1.00  0.00           H  
ATOM   2891  HB2 LYS   214     -18.755  30.162  -4.790  1.00  0.00           H  
ATOM   2892  HB3 LYS   214     -18.188  31.888  -4.562  1.00  0.00           H  
ATOM   2893  HG2 LYS   214     -18.139  29.759  -2.353  1.00  0.00           H  
ATOM   2894  HG3 LYS   214     -16.710  30.176  -3.228  1.00  0.00           H  
ATOM   2895  HD2 LYS   214     -16.447  31.490  -1.228  1.00  0.00           H  
ATOM   2896  HD3 LYS   214     -18.228  31.668  -1.261  1.00  0.00           H  
ATOM   2897  HE2 LYS   214     -17.864  33.409  -3.245  1.00  0.00           H  
ATOM   2898  HE3 LYS   214     -16.106  32.946  -3.090  1.00  0.00           H  
ATOM   2899  HZ1 LYS   214     -17.744  34.305  -1.081  1.00  0.00           H  
ATOM   2900  HZ2 LYS   214     -16.022  34.020  -0.951  1.00  0.00           H  
ATOM   2901  HZ3 LYS   214     -16.654  34.967  -2.161  1.00  0.00           H  
ATOM   2902  N   GLY   215     -21.897  31.514  -5.342  1.00  0.00           N  
ATOM   2903  CA  GLY   215     -22.480  31.537  -6.661  1.00  0.00           C  
ATOM   2904  C   GLY   215     -22.736  30.122  -7.076  1.00  0.00           C  
ATOM   2905  O   GLY   215     -22.205  29.281  -6.378  1.00  0.00           O  
ATOM   2906  H   GLY   215     -22.418  31.032  -4.667  1.00  0.00           H  
ATOM   2907  HA2 GLY   215     -23.420  31.966  -6.719  1.00  0.00           H  
ATOM   2908  HA3 GLY   215     -21.801  32.038  -7.370  1.00  0.00           H  
ATOM   2909  N   VAL   216     -23.526  29.897  -8.096  1.00  0.00           N  
ATOM   2910  CA  VAL   216     -23.739  28.502  -8.535  1.00  0.00           C  
ATOM   2911  CB  VAL   216     -25.037  28.362  -9.351  1.00  0.00           C  
ATOM   2912  CG1 VAL   216     -24.871  28.875 -10.753  1.00  0.00           C  
ATOM   2913  CG2 VAL   216     -25.520  26.951  -9.262  1.00  0.00           C  
ATOM   2914  C   VAL   216     -22.455  27.972  -9.289  1.00  0.00           C  
ATOM   2915  O   VAL   216     -21.639  28.723  -9.847  1.00  0.00           O  
ATOM   2916  H   VAL   216     -23.887  30.676  -8.597  1.00  0.00           H  
ATOM   2917  HA  VAL   216     -24.002  27.943  -7.644  1.00  0.00           H  
ATOM   2918  HB  VAL   216     -25.798  28.975  -8.853  1.00  0.00           H  
ATOM   2919 HG11 VAL   216     -24.626  30.007 -10.747  1.00  0.00           H  
ATOM   2920 HG12 VAL   216     -23.882  28.383 -11.152  1.00  0.00           H  
ATOM   2921 HG13 VAL   216     -25.745  28.653 -11.443  1.00  0.00           H  
ATOM   2922 HG21 VAL   216     -24.799  26.275  -9.831  1.00  0.00           H  
ATOM   2923 HG22 VAL   216     -25.806  26.609  -8.251  1.00  0.00           H  
ATOM   2924 HG23 VAL   216     -26.515  26.920  -9.771  1.00  0.00           H  
ATOM   2925  N   VAL   217     -22.211  26.686  -9.192  1.00  0.00           N  
ATOM   2926  CA  VAL   217     -20.921  26.163  -9.665  1.00  0.00           C  
ATOM   2927  CB  VAL   217     -20.422  24.994  -8.818  1.00  0.00           C  
ATOM   2928  CG1 VAL   217     -19.017  24.552  -9.339  1.00  0.00           C  
ATOM   2929  CG2 VAL   217     -20.292  25.287  -7.288  1.00  0.00           C  
ATOM   2930  C   VAL   217     -21.173  25.686 -11.075  1.00  0.00           C  
ATOM   2931  O   VAL   217     -22.013  24.832 -11.335  1.00  0.00           O  
ATOM   2932  H   VAL   217     -22.797  25.952  -8.774  1.00  0.00           H  
ATOM   2933  HA  VAL   217     -20.126  26.906  -9.598  1.00  0.00           H  
ATOM   2934  HB  VAL   217     -21.173  24.151  -8.938  1.00  0.00           H  
ATOM   2935 HG11 VAL   217     -19.116  24.280 -10.378  1.00  0.00           H  
ATOM   2936 HG12 VAL   217     -18.390  25.486  -9.270  1.00  0.00           H  
ATOM   2937 HG13 VAL   217     -18.539  23.779  -8.800  1.00  0.00           H  
ATOM   2938 HG21 VAL   217     -19.791  26.263  -7.014  1.00  0.00           H  
ATOM   2939 HG22 VAL   217     -21.326  25.322  -6.870  1.00  0.00           H  
ATOM   2940 HG23 VAL   217     -19.814  24.427  -6.807  1.00  0.00           H  
ATOM   2941  N   VAL   218     -20.369  26.175 -12.030  1.00  0.00           N  
ATOM   2942  CA  VAL   218     -20.471  25.967 -13.441  1.00  0.00           C  
ATOM   2943  CB  VAL   218     -21.145  27.169 -14.043  1.00  0.00           C  
ATOM   2944  CG1 VAL   218     -21.348  27.129 -15.570  1.00  0.00           C  
ATOM   2945  CG2 VAL   218     -22.641  27.311 -13.531  1.00  0.00           C  
ATOM   2946  C   VAL   218     -19.147  25.695 -14.080  1.00  0.00           C  
ATOM   2947  O   VAL   218     -18.364  26.590 -14.456  1.00  0.00           O  
ATOM   2948  H   VAL   218     -19.603  26.683 -11.731  1.00  0.00           H  
ATOM   2949  HA  VAL   218     -21.151  25.138 -13.612  1.00  0.00           H  
ATOM   2950  HB  VAL   218     -20.601  28.058 -13.819  1.00  0.00           H  
ATOM   2951 HG11 VAL   218     -20.427  27.270 -16.088  1.00  0.00           H  
ATOM   2952 HG12 VAL   218     -21.852  26.187 -15.791  1.00  0.00           H  
ATOM   2953 HG13 VAL   218     -21.995  28.031 -15.890  1.00  0.00           H  
ATOM   2954 HG21 VAL   218     -23.215  26.467 -13.931  1.00  0.00           H  
ATOM   2955 HG22 VAL   218     -22.729  27.410 -12.436  1.00  0.00           H  
ATOM   2956 HG23 VAL   218     -23.088  28.281 -13.808  1.00  0.00           H  
ATOM   2957  N   PRO   219     -18.625  24.472 -14.175  1.00  0.00           N  
ATOM   2958  CD  PRO   219     -19.073  23.295 -13.414  1.00  0.00           C  
ATOM   2959  CA  PRO   219     -17.562  24.108 -15.124  1.00  0.00           C  
ATOM   2960  CB  PRO   219     -17.372  22.584 -14.934  1.00  0.00           C  
ATOM   2961  CG  PRO   219     -17.839  22.330 -13.429  1.00  0.00           C  
ATOM   2962  C   PRO   219     -17.692  24.485 -16.557  1.00  0.00           C  
ATOM   2963  O   PRO   219     -18.767  24.699 -16.999  1.00  0.00           O  
ATOM   2964  HA  PRO   219     -16.710  24.631 -14.827  1.00  0.00           H  
ATOM   2965  HB2 PRO   219     -18.077  22.104 -15.650  1.00  0.00           H  
ATOM   2966  HB3 PRO   219     -16.285  22.344 -14.987  1.00  0.00           H  
ATOM   2967  HG2 PRO   219     -17.024  22.794 -12.809  1.00  0.00           H  
ATOM   2968  HG3 PRO   219     -18.046  21.305 -13.149  1.00  0.00           H  
ATOM   2969  HD2 PRO   219     -19.970  22.989 -13.898  1.00  0.00           H  
ATOM   2970  HD3 PRO   219     -19.354  23.601 -12.425  1.00  0.00           H  
ATOM   2971  N   THR   220     -16.591  24.644 -17.296  1.00  0.00           N  
ATOM   2972  CA  THR   220     -16.608  25.193 -18.602  1.00  0.00           C  
ATOM   2973  CB  THR   220     -15.956  26.580 -18.631  1.00  0.00           C  
ATOM   2974  OG1 THR   220     -14.639  26.497 -18.185  1.00  0.00           O  
ATOM   2975  CG2 THR   220     -16.732  27.630 -17.783  1.00  0.00           C  
ATOM   2976  C   THR   220     -16.016  24.294 -19.585  1.00  0.00           C  
ATOM   2977  O   THR   220     -15.117  23.527 -19.263  1.00  0.00           O  
ATOM   2978  H   THR   220     -15.654  24.441 -16.986  1.00  0.00           H  
ATOM   2979  HA  THR   220     -17.613  25.397 -18.857  1.00  0.00           H  
ATOM   2980  HB  THR   220     -16.052  27.061 -19.626  1.00  0.00           H  
ATOM   2981 HG21 THR   220     -17.735  27.755 -18.275  1.00  0.00           H  
ATOM   2982 HG22 THR   220     -16.805  27.248 -16.721  1.00  0.00           H  
ATOM   2983 HG23 THR   220     -16.218  28.597 -17.743  1.00  0.00           H  
ATOM   2984  HG1 THR   220     -14.671  26.252 -17.266  1.00  0.00           H  
ATOM   2985  N   ARG   221     -16.593  24.346 -20.780  1.00  0.00           N  
ATOM   2986  CA  ARG   221     -15.939  23.753 -21.873  1.00  0.00           C  
ATOM   2987  CB  ARG   221     -17.008  23.045 -22.765  1.00  0.00           C  
ATOM   2988  CG  ARG   221     -17.991  22.141 -22.017  1.00  0.00           C  
ATOM   2989  CD  ARG   221     -17.487  20.991 -21.087  1.00  0.00           C  
ATOM   2990  NE  ARG   221     -16.658  20.155 -21.915  1.00  0.00           N  
ATOM   2991  CZ  ARG   221     -15.916  19.129 -21.623  1.00  0.00           C  
ATOM   2992  NH1 ARG   221     -15.500  18.713 -20.431  1.00  0.00           N  
ATOM   2993  NH2 ARG   221     -15.496  18.402 -22.614  1.00  0.00           N1+
ATOM   2994  C   ARG   221     -15.190  24.852 -22.569  1.00  0.00           C  
ATOM   2995  O   ARG   221     -15.639  26.017 -22.415  1.00  0.00           O  
ATOM   2996  H   ARG   221     -17.195  25.112 -20.966  1.00  0.00           H  
ATOM   2997  HA  ARG   221     -15.216  23.007 -21.466  1.00  0.00           H  
ATOM   2998  HB2 ARG   221     -17.556  23.858 -23.264  1.00  0.00           H  
ATOM   2999  HB3 ARG   221     -16.456  22.474 -23.470  1.00  0.00           H  
ATOM   3000  HG2 ARG   221     -18.603  21.599 -22.733  1.00  0.00           H  
ATOM   3001  HG3 ARG   221     -18.689  22.751 -21.442  1.00  0.00           H  
ATOM   3002  HD2 ARG   221     -18.327  20.435 -20.661  1.00  0.00           H  
ATOM   3003  HD3 ARG   221     -16.895  21.472 -20.243  1.00  0.00           H  
ATOM   3004  HE  ARG   221     -16.632  20.356 -22.901  1.00  0.00           H  
ATOM   3005 HH11 ARG   221     -14.599  18.310 -20.411  1.00  0.00           H  
ATOM   3006 HH12 ARG   221     -15.830  19.242 -19.707  1.00  0.00           H  
ATOM   3007 HH21 ARG   221     -15.073  17.525 -22.358  1.00  0.00           H  
ATOM   3008 HH22 ARG   221     -15.702  18.640 -23.575  1.00  0.00           H  
ATOM   3009  N   PHE   222     -14.093  24.638 -23.323  1.00  0.00           N  
ATOM   3010  CA  PHE   222     -13.411  25.761 -24.072  1.00  0.00           C  
ATOM   3011  CB  PHE   222     -14.201  26.354 -25.273  1.00  0.00           C  
ATOM   3012  CG  PHE   222     -14.550  25.305 -26.259  1.00  0.00           C  
ATOM   3013  CD1 PHE   222     -13.559  24.966 -27.216  1.00  0.00           C  
ATOM   3014  CE1 PHE   222     -13.804  23.918 -28.117  1.00  0.00           C  
ATOM   3015  CZ  PHE   222     -15.067  23.341 -28.106  1.00  0.00           C  
ATOM   3016  CD2 PHE   222     -15.843  24.794 -26.312  1.00  0.00           C  
ATOM   3017  CE2 PHE   222     -16.087  23.718 -27.226  1.00  0.00           C  
ATOM   3018  C   PHE   222     -12.939  26.821 -23.129  1.00  0.00           C  
ATOM   3019  O   PHE   222     -12.985  28.001 -23.429  1.00  0.00           O  
ATOM   3020  H   PHE   222     -13.724  23.686 -23.486  1.00  0.00           H  
ATOM   3021  HA  PHE   222     -12.649  25.258 -24.579  1.00  0.00           H  
ATOM   3022  HB2 PHE   222     -15.186  26.705 -24.970  1.00  0.00           H  
ATOM   3023  HB3 PHE   222     -13.639  27.105 -25.779  1.00  0.00           H  
ATOM   3024  HD1 PHE   222     -12.595  25.341 -27.230  1.00  0.00           H  
ATOM   3025  HD2 PHE   222     -16.613  25.157 -25.663  1.00  0.00           H  
ATOM   3026  HE1 PHE   222     -13.096  23.547 -28.750  1.00  0.00           H  
ATOM   3027  HE2 PHE   222     -17.006  23.122 -27.152  1.00  0.00           H  
ATOM   3028  HZ  PHE   222     -15.367  22.579 -28.747  1.00  0.00           H  
ATOM   3029  N   GLY   223     -12.389  26.471 -21.963  1.00  0.00           N  
ATOM   3030  CA  GLY   223     -11.724  27.450 -21.052  1.00  0.00           C  
ATOM   3031  C   GLY   223     -10.261  27.666 -21.353  1.00  0.00           C  
ATOM   3032  O   GLY   223      -9.770  27.089 -22.378  1.00  0.00           O  
ATOM   3033  H   GLY   223     -12.278  25.490 -21.757  1.00  0.00           H  
ATOM   3034  HA2 GLY   223     -12.176  28.330 -21.142  1.00  0.00           H  
ATOM   3035  HA3 GLY   223     -11.788  26.964 -20.033  1.00  0.00           H  
ATOM   3036  N   ASN   224      -9.596  28.336 -20.409  1.00  0.00           N  
ATOM   3037  CA  ASN   224      -8.194  28.512 -20.348  1.00  0.00           C  
ATOM   3038  CB  ASN   224      -7.787  29.496 -19.204  1.00  0.00           C  
ATOM   3039  CG  ASN   224      -7.947  29.019 -17.783  1.00  0.00           C  
ATOM   3040  ND2 ASN   224      -6.964  28.769 -17.067  1.00  0.00           N  
ATOM   3041  OD1 ASN   224      -9.189  28.789 -17.342  1.00  0.00           O  
ATOM   3042  C   ASN   224      -7.522  27.167 -20.245  1.00  0.00           C  
ATOM   3043  O   ASN   224      -6.477  26.904 -20.852  1.00  0.00           O  
ATOM   3044  H   ASN   224     -10.118  28.838 -19.737  1.00  0.00           H  
ATOM   3045  HA  ASN   224      -7.992  28.969 -21.260  1.00  0.00           H  
ATOM   3046  HB2 ASN   224      -8.493  30.407 -19.358  1.00  0.00           H  
ATOM   3047  HB3 ASN   224      -6.748  29.794 -19.234  1.00  0.00           H  
ATOM   3048 HD21 ASN   224      -6.031  28.947 -17.410  1.00  0.00           H  
ATOM   3049 HD22 ASN   224      -7.097  28.388 -16.141  1.00  0.00           H  
ATOM   3050  N   ALA   225      -8.148  26.301 -19.382  1.00  0.00           N  
ATOM   3051  CA  ALA   225      -7.648  24.981 -19.208  1.00  0.00           C  
ATOM   3052  CB  ALA   225      -6.723  25.007 -17.955  1.00  0.00           C  
ATOM   3053  C   ALA   225      -8.816  23.997 -19.051  1.00  0.00           C  
ATOM   3054  O   ALA   225      -9.922  24.356 -18.650  1.00  0.00           O  
ATOM   3055  H   ALA   225      -9.063  26.437 -19.111  1.00  0.00           H  
ATOM   3056  HA  ALA   225      -7.094  24.642 -20.074  1.00  0.00           H  
ATOM   3057  HB1 ALA   225      -5.776  25.368 -18.356  1.00  0.00           H  
ATOM   3058  HB2 ALA   225      -7.004  25.815 -17.218  1.00  0.00           H  
ATOM   3059  HB3 ALA   225      -6.668  23.995 -17.551  1.00  0.00           H  
ATOM   3060  N   ASP   226      -8.561  22.731 -19.361  1.00  0.00           N  
ATOM   3061  CA  ASP   226      -9.472  21.631 -18.932  1.00  0.00           C  
ATOM   3062  CB  ASP   226      -8.870  20.314 -19.425  1.00  0.00           C  
ATOM   3063  CG  ASP   226      -9.831  19.125 -19.220  1.00  0.00           C  
ATOM   3064  OD1 ASP   226     -10.788  18.983 -20.007  1.00  0.00           O  
ATOM   3065  OD2 ASP   226      -9.557  18.337 -18.308  1.00  0.00           O1-
ATOM   3066  C   ASP   226      -9.642  21.552 -17.345  1.00  0.00           C  
ATOM   3067  O   ASP   226      -8.725  21.796 -16.559  1.00  0.00           O  
ATOM   3068  H   ASP   226      -7.668  22.360 -19.820  1.00  0.00           H  
ATOM   3069  HA  ASP   226     -10.401  21.871 -19.324  1.00  0.00           H  
ATOM   3070  HB2 ASP   226      -7.839  20.172 -19.065  1.00  0.00           H  
ATOM   3071  HB3 ASP   226      -8.765  20.451 -20.509  1.00  0.00           H  
ATOM   3072  N   GLY   227     -10.890  21.293 -16.866  1.00  0.00           N  
ATOM   3073  CA  GLY   227     -11.249  21.454 -15.460  1.00  0.00           C  
ATOM   3074  C   GLY   227     -11.526  22.823 -14.963  1.00  0.00           C  
ATOM   3075  O   GLY   227     -11.424  23.112 -13.749  1.00  0.00           O  
ATOM   3076  H   GLY   227     -11.580  21.241 -17.599  1.00  0.00           H  
ATOM   3077  HA2 GLY   227     -12.067  20.899 -15.343  1.00  0.00           H  
ATOM   3078  HA3 GLY   227     -10.491  21.114 -14.790  1.00  0.00           H  
ATOM   3079  N   ALA   228     -11.741  23.792 -15.845  1.00  0.00           N  
ATOM   3080  CA  ALA   228     -11.967  25.163 -15.473  1.00  0.00           C  
ATOM   3081  CB  ALA   228     -11.327  26.237 -16.386  1.00  0.00           C  
ATOM   3082  C   ALA   228     -13.430  25.425 -15.225  1.00  0.00           C  
ATOM   3083  O   ALA   228     -14.286  24.576 -15.503  1.00  0.00           O  
ATOM   3084  H   ALA   228     -11.602  23.567 -16.795  1.00  0.00           H  
ATOM   3085  HA  ALA   228     -11.528  25.267 -14.571  1.00  0.00           H  
ATOM   3086  HB1 ALA   228     -10.325  25.922 -16.452  1.00  0.00           H  
ATOM   3087  HB2 ALA   228     -11.885  26.227 -17.416  1.00  0.00           H  
ATOM   3088  HB3 ALA   228     -11.463  27.260 -15.943  1.00  0.00           H  
ATOM   3089  N   ALA   229     -13.744  26.636 -14.572  1.00  0.00           N  
ATOM   3090  CA  ALA   229     -15.035  26.944 -14.278  1.00  0.00           C  
ATOM   3091  CB  ALA   229     -15.454  26.460 -12.891  1.00  0.00           C  
ATOM   3092  C   ALA   229     -15.239  28.390 -14.354  1.00  0.00           C  
ATOM   3093  O   ALA   229     -14.306  29.204 -14.383  1.00  0.00           O  
ATOM   3094  H   ALA   229     -12.994  27.299 -14.290  1.00  0.00           H  
ATOM   3095  HA  ALA   229     -15.726  26.638 -15.108  1.00  0.00           H  
ATOM   3096  HB1 ALA   229     -15.497  25.357 -12.893  1.00  0.00           H  
ATOM   3097  HB2 ALA   229     -14.663  26.702 -12.184  1.00  0.00           H  
ATOM   3098  HB3 ALA   229     -16.427  26.799 -12.425  1.00  0.00           H  
ATOM   3099  N   CYS   230     -16.473  28.830 -14.249  1.00  0.00           N  
ATOM   3100  CA  CYS   230     -16.901  30.268 -14.181  1.00  0.00           C  
ATOM   3101  CB  CYS   230     -18.389  30.430 -14.297  1.00  0.00           C  
ATOM   3102  SG  CYS   230     -19.225  29.790 -15.787  1.00  0.00           S  
ATOM   3103  C   CYS   230     -16.524  30.949 -12.844  1.00  0.00           C  
ATOM   3104  O   CYS   230     -16.355  30.248 -11.861  1.00  0.00           O  
ATOM   3105  H   CYS   230     -17.191  28.163 -14.382  1.00  0.00           H  
ATOM   3106  HA  CYS   230     -16.419  30.756 -14.989  1.00  0.00           H  
ATOM   3107  HB2 CYS   230     -18.771  31.494 -14.143  1.00  0.00           H  
ATOM   3108  HB3 CYS   230     -18.880  29.844 -13.475  1.00  0.00           H  
ATOM   3109  N   HID   231     -16.373  32.294 -12.728  1.00  0.00           N  
ATOM   3110  CA  HID   231     -16.481  32.978 -11.503  1.00  0.00           C  
ATOM   3111  CB  HID   231     -15.374  34.060 -11.432  1.00  0.00           C  
ATOM   3112  ND1 HID   231     -16.136  35.663  -9.680  1.00  0.00           N  
ATOM   3113  CG  HID   231     -15.236  34.718 -10.100  1.00  0.00           C  
ATOM   3114  CE1 HID   231     -15.682  36.091  -8.483  1.00  0.00           C  
ATOM   3115  NE2 HID   231     -14.620  35.488  -8.048  1.00  0.00           N  
ATOM   3116  CD2 HID   231     -14.321  34.561  -9.102  1.00  0.00           C  
ATOM   3117  C   HID   231     -17.794  33.777 -11.608  1.00  0.00           C  
ATOM   3118  O   HID   231     -18.024  34.503 -12.559  1.00  0.00           O  
ATOM   3119  H   HID   231     -16.450  32.944 -13.544  1.00  0.00           H  
ATOM   3120  HA  HID   231     -16.553  32.337 -10.675  1.00  0.00           H  
ATOM   3121  HB2 HID   231     -15.402  34.813 -12.280  1.00  0.00           H  
ATOM   3122  HB3 HID   231     -14.467  33.485 -11.653  1.00  0.00           H  
ATOM   3123  HD1 HID   231     -17.023  35.996 -10.199  1.00  0.00           H  
ATOM   3124  HD2 HID   231     -13.504  33.854  -9.104  1.00  0.00           H  
ATOM   3125  HE1 HID   231     -16.060  36.976  -7.933  1.00  0.00           H  
ATOM   3126  N   PHE   232     -18.588  33.630 -10.523  1.00  0.00           N  
ATOM   3127  CA  PHE   232     -19.754  34.515 -10.293  1.00  0.00           C  
ATOM   3128  CB  PHE   232     -21.047  33.733 -10.272  1.00  0.00           C  
ATOM   3129  CG  PHE   232     -21.307  32.950 -11.545  1.00  0.00           C  
ATOM   3130  CD1 PHE   232     -21.421  33.563 -12.802  1.00  0.00           C  
ATOM   3131  CE1 PHE   232     -21.687  32.791 -13.881  1.00  0.00           C  
ATOM   3132  CZ  PHE   232     -21.674  31.386 -13.777  1.00  0.00           C  
ATOM   3133  CD2 PHE   232     -21.345  31.560 -11.371  1.00  0.00           C  
ATOM   3134  CE2 PHE   232     -21.531  30.753 -12.533  1.00  0.00           C  
ATOM   3135  C   PHE   232     -19.752  35.316  -9.037  1.00  0.00           C  
ATOM   3136  O   PHE   232     -19.380  34.762  -7.995  1.00  0.00           O  
ATOM   3137  H   PHE   232     -18.597  32.924  -9.853  1.00  0.00           H  
ATOM   3138  HA  PHE   232     -19.894  35.195 -11.062  1.00  0.00           H  
ATOM   3139  HB2 PHE   232     -21.014  33.086  -9.402  1.00  0.00           H  
ATOM   3140  HB3 PHE   232     -21.918  34.482 -10.212  1.00  0.00           H  
ATOM   3141  HD1 PHE   232     -21.197  34.649 -12.854  1.00  0.00           H  
ATOM   3142  HD2 PHE   232     -21.164  31.192 -10.382  1.00  0.00           H  
ATOM   3143  HE1 PHE   232     -21.741  33.190 -14.897  1.00  0.00           H  
ATOM   3144  HE2 PHE   232     -21.575  29.689 -12.383  1.00  0.00           H  
ATOM   3145  HZ  PHE   232     -21.782  30.752 -14.571  1.00  0.00           H  
ATOM   3146  N   PRO   233     -20.108  36.636  -8.973  1.00  0.00           N  
ATOM   3147  CD  PRO   233     -20.344  37.331  -7.711  1.00  0.00           C  
ATOM   3148  CA  PRO   233     -20.475  37.495 -10.073  1.00  0.00           C  
ATOM   3149  CB  PRO   233     -21.007  38.841  -9.389  1.00  0.00           C  
ATOM   3150  CG  PRO   233     -21.346  38.502  -7.925  1.00  0.00           C  
ATOM   3151  C   PRO   233     -19.247  37.843 -10.927  1.00  0.00           C  
ATOM   3152  O   PRO   233     -18.077  37.760 -10.475  1.00  0.00           O  
ATOM   3153  HA  PRO   233     -21.239  37.046 -10.650  1.00  0.00           H  
ATOM   3154  HB2 PRO   233     -20.118  39.502  -9.302  1.00  0.00           H  
ATOM   3155  HB3 PRO   233     -21.745  39.402  -9.881  1.00  0.00           H  
ATOM   3156  HG2 PRO   233     -22.359  38.115  -7.853  1.00  0.00           H  
ATOM   3157  HG3 PRO   233     -21.332  39.452  -7.398  1.00  0.00           H  
ATOM   3158  HD2 PRO   233     -20.611  36.720  -6.810  1.00  0.00           H  
ATOM   3159  HD3 PRO   233     -19.424  37.854  -7.334  1.00  0.00           H  
ATOM   3160  N   PHE   234     -19.427  38.193 -12.172  1.00  0.00           N  
ATOM   3161  CA  PHE   234     -18.331  38.744 -12.887  1.00  0.00           C  
ATOM   3162  CB  PHE   234     -17.762  37.911 -13.964  1.00  0.00           C  
ATOM   3163  CG  PHE   234     -18.633  37.553 -15.150  1.00  0.00           C  
ATOM   3164  CD1 PHE   234     -18.404  38.181 -16.399  1.00  0.00           C  
ATOM   3165  CE1 PHE   234     -19.079  37.698 -17.524  1.00  0.00           C  
ATOM   3166  CZ  PHE   234     -19.976  36.593 -17.431  1.00  0.00           C  
ATOM   3167  CD2 PHE   234     -19.532  36.507 -15.078  1.00  0.00           C  
ATOM   3168  CE2 PHE   234     -20.212  35.929 -16.200  1.00  0.00           C  
ATOM   3169  C   PHE   234     -18.768  40.019 -13.507  1.00  0.00           C  
ATOM   3170  O   PHE   234     -19.924  40.206 -13.801  1.00  0.00           O  
ATOM   3171  H   PHE   234     -20.257  38.182 -12.652  1.00  0.00           H  
ATOM   3172  HA  PHE   234     -17.441  38.949 -12.331  1.00  0.00           H  
ATOM   3173  HB2 PHE   234     -16.813  38.391 -14.302  1.00  0.00           H  
ATOM   3174  HB3 PHE   234     -17.501  36.899 -13.421  1.00  0.00           H  
ATOM   3175  HD1 PHE   234     -17.731  39.021 -16.521  1.00  0.00           H  
ATOM   3176  HD2 PHE   234     -19.787  35.960 -14.155  1.00  0.00           H  
ATOM   3177  HE1 PHE   234     -18.916  38.073 -18.496  1.00  0.00           H  
ATOM   3178  HE2 PHE   234     -20.874  35.112 -16.078  1.00  0.00           H  
ATOM   3179  HZ  PHE   234     -20.524  36.217 -18.302  1.00  0.00           H  
ATOM   3180  N   ILE   235     -17.762  40.957 -13.753  1.00  0.00           N  
ATOM   3181  CA  ILE   235     -18.112  42.276 -14.291  1.00  0.00           C  
ATOM   3182  CB  ILE   235     -17.809  43.395 -13.264  1.00  0.00           C  
ATOM   3183  CG2 ILE   235     -18.211  44.782 -13.813  1.00  0.00           C  
ATOM   3184  CG1 ILE   235     -18.512  43.110 -11.944  1.00  0.00           C  
ATOM   3185  CD1 ILE   235     -18.039  44.069 -10.815  1.00  0.00           C  
ATOM   3186  C   ILE   235     -17.388  42.381 -15.588  1.00  0.00           C  
ATOM   3187  O   ILE   235     -16.201  42.139 -15.684  1.00  0.00           O  
ATOM   3188  H   ILE   235     -16.796  40.721 -13.434  1.00  0.00           H  
ATOM   3189  HA  ILE   235     -19.143  42.351 -14.438  1.00  0.00           H  
ATOM   3190  HB  ILE   235     -16.695  43.531 -13.157  1.00  0.00           H  
ATOM   3191 HG12 ILE   235     -19.650  43.326 -12.045  1.00  0.00           H  
ATOM   3192 HG13 ILE   235     -18.326  42.108 -11.508  1.00  0.00           H  
ATOM   3193 HG21 ILE   235     -17.697  44.998 -14.758  1.00  0.00           H  
ATOM   3194 HG22 ILE   235     -19.267  44.949 -14.076  1.00  0.00           H  
ATOM   3195 HG23 ILE   235     -17.797  45.516 -13.097  1.00  0.00           H  
ATOM   3196 HD11 ILE   235     -17.089  43.769 -10.301  1.00  0.00           H  
ATOM   3197 HD12 ILE   235     -18.067  45.136 -11.142  1.00  0.00           H  
ATOM   3198 HD13 ILE   235     -18.705  43.873  -9.994  1.00  0.00           H  
ATOM   3199  N   PHE   236     -18.200  42.672 -16.707  1.00  0.00           N  
ATOM   3200  CA  PHE   236     -17.741  42.759 -18.089  1.00  0.00           C  
ATOM   3201  CB  PHE   236     -18.102  41.481 -19.029  1.00  0.00           C  
ATOM   3202  CG  PHE   236     -17.811  41.638 -20.516  1.00  0.00           C  
ATOM   3203  CD1 PHE   236     -16.491  41.978 -21.035  1.00  0.00           C  
ATOM   3204  CE1 PHE   236     -16.264  42.233 -22.347  1.00  0.00           C  
ATOM   3205  CZ  PHE   236     -17.262  41.985 -23.214  1.00  0.00           C  
ATOM   3206  CD2 PHE   236     -18.855  41.508 -21.452  1.00  0.00           C  
ATOM   3207  CE2 PHE   236     -18.570  41.725 -22.837  1.00  0.00           C  
ATOM   3208  C   PHE   236     -18.273  44.056 -18.609  1.00  0.00           C  
ATOM   3209  O   PHE   236     -19.454  44.271 -18.538  1.00  0.00           O  
ATOM   3210  H   PHE   236     -19.148  42.793 -16.470  1.00  0.00           H  
ATOM   3211  HA  PHE   236     -16.699  42.886 -18.039  1.00  0.00           H  
ATOM   3212  HB2 PHE   236     -17.370  40.703 -18.738  1.00  0.00           H  
ATOM   3213  HB3 PHE   236     -19.140  41.323 -18.845  1.00  0.00           H  
ATOM   3214  HD1 PHE   236     -15.721  42.214 -20.303  1.00  0.00           H  
ATOM   3215  HD2 PHE   236     -19.911  41.352 -21.124  1.00  0.00           H  
ATOM   3216  HE1 PHE   236     -15.286  42.426 -22.697  1.00  0.00           H  
ATOM   3217  HE2 PHE   236     -19.443  41.770 -23.551  1.00  0.00           H  
ATOM   3218  HZ  PHE   236     -17.208  42.357 -24.245  1.00  0.00           H  
ATOM   3219  N   GLU   237     -17.373  45.020 -18.958  1.00  0.00           N  
ATOM   3220  CA  GLU   237     -17.829  46.355 -19.340  1.00  0.00           C  
ATOM   3221  CB  GLU   237     -18.224  46.501 -20.905  1.00  0.00           C  
ATOM   3222  CG  GLU   237     -18.287  47.965 -21.352  1.00  0.00           C  
ATOM   3223  CD  GLU   237     -18.728  48.083 -22.798  1.00  0.00           C  
ATOM   3224  OE1 GLU   237     -19.782  48.709 -23.047  1.00  0.00           O  
ATOM   3225  OE2 GLU   237     -18.037  47.556 -23.706  1.00  0.00           O1-
ATOM   3226  C   GLU   237     -18.801  47.044 -18.305  1.00  0.00           C  
ATOM   3227  O   GLU   237     -19.837  47.668 -18.604  1.00  0.00           O  
ATOM   3228  H   GLU   237     -16.372  44.870 -18.941  1.00  0.00           H  
ATOM   3229  HA  GLU   237     -16.887  46.852 -19.263  1.00  0.00           H  
ATOM   3230  HB2 GLU   237     -17.342  45.988 -21.428  1.00  0.00           H  
ATOM   3231  HB3 GLU   237     -19.159  45.868 -21.051  1.00  0.00           H  
ATOM   3232  HG2 GLU   237     -17.321  48.395 -21.290  1.00  0.00           H  
ATOM   3233  HG3 GLU   237     -18.911  48.532 -20.682  1.00  0.00           H  
ATOM   3234  N   GLY   238     -18.407  47.065 -17.041  1.00  0.00           N  
ATOM   3235  CA  GLY   238     -19.215  47.722 -16.075  1.00  0.00           C  
ATOM   3236  C   GLY   238     -20.597  47.086 -15.777  1.00  0.00           C  
ATOM   3237  O   GLY   238     -21.354  47.699 -14.998  1.00  0.00           O  
ATOM   3238  H   GLY   238     -17.624  46.486 -16.790  1.00  0.00           H  
ATOM   3239  HA2 GLY   238     -18.562  47.736 -15.156  1.00  0.00           H  
ATOM   3240  HA3 GLY   238     -19.397  48.839 -16.393  1.00  0.00           H  
ATOM   3241  N   ARG   239     -20.954  45.899 -16.301  1.00  0.00           N  
ATOM   3242  CA  ARG   239     -22.209  45.163 -15.931  1.00  0.00           C  
ATOM   3243  CB  ARG   239     -22.932  44.726 -17.231  1.00  0.00           C  
ATOM   3244  CG  ARG   239     -23.648  45.900 -17.971  1.00  0.00           C  
ATOM   3245  CD  ARG   239     -24.778  45.518 -18.953  1.00  0.00           C  
ATOM   3246  NE  ARG   239     -25.272  46.853 -19.553  1.00  0.00           N  
ATOM   3247  CZ  ARG   239     -26.463  47.055 -20.161  1.00  0.00           C  
ATOM   3248  NH1 ARG   239     -27.336  46.045 -20.414  1.00  0.00           N  
ATOM   3249  NH2 ARG   239     -26.682  48.243 -20.594  1.00  0.00           N1+
ATOM   3250  C   ARG   239     -21.787  43.924 -15.112  1.00  0.00           C  
ATOM   3251  O   ARG   239     -20.799  43.329 -15.466  1.00  0.00           O  
ATOM   3252  H   ARG   239     -20.380  45.412 -16.995  1.00  0.00           H  
ATOM   3253  HA  ARG   239     -22.858  45.718 -15.304  1.00  0.00           H  
ATOM   3254  HB2 ARG   239     -22.158  44.192 -17.887  1.00  0.00           H  
ATOM   3255  HB3 ARG   239     -23.666  43.958 -16.952  1.00  0.00           H  
ATOM   3256  HG2 ARG   239     -22.924  46.516 -18.507  1.00  0.00           H  
ATOM   3257  HG3 ARG   239     -24.255  46.480 -17.279  1.00  0.00           H  
ATOM   3258  HD2 ARG   239     -25.607  45.038 -18.403  1.00  0.00           H  
ATOM   3259  HD3 ARG   239     -24.441  44.871 -19.751  1.00  0.00           H  
ATOM   3260  HE  ARG   239     -24.835  47.702 -19.131  1.00  0.00           H  
ATOM   3261 HH11 ARG   239     -28.181  46.175 -20.875  1.00  0.00           H  
ATOM   3262 HH12 ARG   239     -26.873  45.146 -20.372  1.00  0.00           H  
ATOM   3263 HH21 ARG   239     -27.363  48.441 -21.298  1.00  0.00           H  
ATOM   3264 HH22 ARG   239     -25.966  48.918 -20.712  1.00  0.00           H  
ATOM   3265  N   SER   240     -22.531  43.594 -14.046  1.00  0.00           N  
ATOM   3266  CA  SER   240     -22.235  42.489 -13.164  1.00  0.00           C  
ATOM   3267  CB  SER   240     -22.590  42.791 -11.762  1.00  0.00           C  
ATOM   3268  OG  SER   240     -22.235  41.696 -10.865  1.00  0.00           O  
ATOM   3269  C   SER   240     -23.065  41.406 -13.680  1.00  0.00           C  
ATOM   3270  O   SER   240     -24.192  41.690 -14.242  1.00  0.00           O  
ATOM   3271  H   SER   240     -23.372  44.075 -13.996  1.00  0.00           H  
ATOM   3272  HA  SER   240     -21.230  42.317 -13.248  1.00  0.00           H  
ATOM   3273  HB2 SER   240     -23.696  43.081 -11.625  1.00  0.00           H  
ATOM   3274  HB3 SER   240     -22.034  43.714 -11.508  1.00  0.00           H  
ATOM   3275  HG  SER   240     -22.264  42.190  -9.974  1.00  0.00           H  
ATOM   3276  N   TYR   241     -22.623  40.165 -13.628  1.00  0.00           N  
ATOM   3277  CA  TYR   241     -23.386  39.032 -14.159  1.00  0.00           C  
ATOM   3278  CB  TYR   241     -22.786  38.370 -15.473  1.00  0.00           C  
ATOM   3279  CG  TYR   241     -22.662  39.351 -16.633  1.00  0.00           C  
ATOM   3280  CD1 TYR   241     -21.592  40.371 -16.629  1.00  0.00           C  
ATOM   3281  CE1 TYR   241     -21.533  41.255 -17.694  1.00  0.00           C  
ATOM   3282  CZ  TYR   241     -22.383  41.074 -18.796  1.00  0.00           C  
ATOM   3283  OH  TYR   241     -22.384  41.951 -19.858  1.00  0.00           O  
ATOM   3284  CD2 TYR   241     -23.527  39.232 -17.737  1.00  0.00           C  
ATOM   3285  CE2 TYR   241     -23.420  40.141 -18.779  1.00  0.00           C  
ATOM   3286  C   TYR   241     -23.218  37.964 -13.152  1.00  0.00           C  
ATOM   3287  O   TYR   241     -22.176  37.759 -12.584  1.00  0.00           O  
ATOM   3288  H   TYR   241     -21.666  40.004 -13.514  1.00  0.00           H  
ATOM   3289  HA  TYR   241     -24.422  39.292 -14.290  1.00  0.00           H  
ATOM   3290  HB2 TYR   241     -21.813  37.996 -15.239  1.00  0.00           H  
ATOM   3291  HB3 TYR   241     -23.416  37.449 -15.729  1.00  0.00           H  
ATOM   3292  HD1 TYR   241     -20.970  40.530 -15.776  1.00  0.00           H  
ATOM   3293  HD2 TYR   241     -24.215  38.388 -17.650  1.00  0.00           H  
ATOM   3294  HE1 TYR   241     -20.859  42.124 -17.765  1.00  0.00           H  
ATOM   3295  HE2 TYR   241     -24.015  39.961 -19.594  1.00  0.00           H  
ATOM   3296  HH  TYR   241     -22.630  41.379 -20.621  1.00  0.00           H  
ATOM   3297  N   SER   242     -24.252  37.207 -12.889  1.00  0.00           N  
ATOM   3298  CA  SER   242     -24.176  36.039 -11.998  1.00  0.00           C  
ATOM   3299  CB  SER   242     -25.011  36.394 -10.675  1.00  0.00           C  
ATOM   3300  OG  SER   242     -24.229  37.237  -9.867  1.00  0.00           O  
ATOM   3301  C   SER   242     -24.805  34.882 -12.636  1.00  0.00           C  
ATOM   3302  O   SER   242     -25.054  33.876 -11.971  1.00  0.00           O  
ATOM   3303  H   SER   242     -25.138  37.472 -13.231  1.00  0.00           H  
ATOM   3304  HA  SER   242     -23.187  35.824 -11.704  1.00  0.00           H  
ATOM   3305  HB2 SER   242     -25.295  35.486 -10.100  1.00  0.00           H  
ATOM   3306  HB3 SER   242     -25.971  36.854 -10.972  1.00  0.00           H  
ATOM   3307  HG  SER   242     -24.250  38.085 -10.303  1.00  0.00           H  
ATOM   3308  N   ALA   243     -25.024  34.953 -13.935  1.00  0.00           N  
ATOM   3309  CA  ALA   243     -25.426  33.802 -14.793  1.00  0.00           C  
ATOM   3310  CB  ALA   243     -26.919  33.828 -15.199  1.00  0.00           C  
ATOM   3311  C   ALA   243     -24.594  33.949 -16.148  1.00  0.00           C  
ATOM   3312  O   ALA   243     -23.823  34.896 -16.351  1.00  0.00           O  
ATOM   3313  H   ALA   243     -24.846  35.806 -14.396  1.00  0.00           H  
ATOM   3314  HA  ALA   243     -25.000  32.885 -14.444  1.00  0.00           H  
ATOM   3315  HB1 ALA   243     -27.519  33.922 -14.270  1.00  0.00           H  
ATOM   3316  HB2 ALA   243     -27.181  34.643 -15.915  1.00  0.00           H  
ATOM   3317  HB3 ALA   243     -27.347  32.923 -15.713  1.00  0.00           H  
ATOM   3318  N   CYS   244     -24.701  32.924 -17.050  1.00  0.00           N  
ATOM   3319  CA  CYS   244     -23.821  32.854 -18.220  1.00  0.00           C  
ATOM   3320  CB  CYS   244     -23.513  31.436 -18.716  1.00  0.00           C  
ATOM   3321  SG  CYS   244     -22.633  30.432 -17.604  1.00  0.00           S  
ATOM   3322  C   CYS   244     -24.312  33.750 -19.304  1.00  0.00           C  
ATOM   3323  O   CYS   244     -25.496  33.852 -19.613  1.00  0.00           O  
ATOM   3324  H   CYS   244     -25.385  32.226 -16.857  1.00  0.00           H  
ATOM   3325  HA  CYS   244     -22.844  33.121 -17.985  1.00  0.00           H  
ATOM   3326  HB2 CYS   244     -22.933  31.541 -19.656  1.00  0.00           H  
ATOM   3327  HB3 CYS   244     -24.371  30.905 -19.061  1.00  0.00           H  
ATOM   3328  N   THR   245     -23.394  34.618 -19.794  1.00  0.00           N  
ATOM   3329  CA  THR   245     -23.743  35.682 -20.709  1.00  0.00           C  
ATOM   3330  CB  THR   245     -23.022  37.035 -20.539  1.00  0.00           C  
ATOM   3331  OG1 THR   245     -23.516  38.122 -21.301  1.00  0.00           O  
ATOM   3332  CG2 THR   245     -21.573  36.916 -21.003  1.00  0.00           C  
ATOM   3333  C   THR   245     -23.750  35.168 -22.160  1.00  0.00           C  
ATOM   3334  O   THR   245     -22.933  34.394 -22.580  1.00  0.00           O  
ATOM   3335  H   THR   245     -22.452  34.550 -19.543  1.00  0.00           H  
ATOM   3336  HA  THR   245     -24.778  35.879 -20.557  1.00  0.00           H  
ATOM   3337  HB  THR   245     -23.041  37.319 -19.467  1.00  0.00           H  
ATOM   3338 HG21 THR   245     -20.982  36.314 -20.332  1.00  0.00           H  
ATOM   3339 HG22 THR   245     -21.463  36.534 -22.009  1.00  0.00           H  
ATOM   3340 HG23 THR   245     -21.101  37.940 -20.928  1.00  0.00           H  
ATOM   3341  HG1 THR   245     -22.780  38.761 -21.356  1.00  0.00           H  
ATOM   3342  N   THR   246     -24.747  35.657 -22.871  1.00  0.00           N  
ATOM   3343  CA  THR   246     -24.871  35.597 -24.306  1.00  0.00           C  
ATOM   3344  CB  THR   246     -26.280  35.380 -24.766  1.00  0.00           C  
ATOM   3345  OG1 THR   246     -27.080  36.423 -24.230  1.00  0.00           O  
ATOM   3346  CG2 THR   246     -26.736  34.067 -24.084  1.00  0.00           C  
ATOM   3347  C   THR   246     -24.395  36.914 -25.085  1.00  0.00           C  
ATOM   3348  O   THR   246     -24.665  36.952 -26.291  1.00  0.00           O  
ATOM   3349  H   THR   246     -25.448  36.142 -22.393  1.00  0.00           H  
ATOM   3350  HA  THR   246     -24.291  34.770 -24.650  1.00  0.00           H  
ATOM   3351  HB  THR   246     -26.326  35.342 -25.887  1.00  0.00           H  
ATOM   3352 HG21 THR   246     -26.099  33.255 -24.488  1.00  0.00           H  
ATOM   3353 HG22 THR   246     -26.782  34.016 -22.990  1.00  0.00           H  
ATOM   3354 HG23 THR   246     -27.784  33.846 -24.446  1.00  0.00           H  
ATOM   3355  HG1 THR   246     -28.040  36.222 -24.339  1.00  0.00           H  
ATOM   3356  N   ASP   247     -23.701  37.946 -24.466  1.00  0.00           N  
ATOM   3357  CA  ASP   247     -23.165  39.063 -25.207  1.00  0.00           C  
ATOM   3358  CB  ASP   247     -22.304  39.916 -24.322  1.00  0.00           C  
ATOM   3359  CG  ASP   247     -22.963  40.647 -23.213  1.00  0.00           C  
ATOM   3360  OD1 ASP   247     -22.671  40.506 -22.050  1.00  0.00           O  
ATOM   3361  OD2 ASP   247     -23.912  41.410 -23.563  1.00  0.00           O1-
ATOM   3362  C   ASP   247     -22.232  38.629 -26.351  1.00  0.00           C  
ATOM   3363  O   ASP   247     -21.549  37.689 -26.161  1.00  0.00           O  
ATOM   3364  H   ASP   247     -23.629  38.099 -23.504  1.00  0.00           H  
ATOM   3365  HA  ASP   247     -24.040  39.643 -25.664  1.00  0.00           H  
ATOM   3366  HB2 ASP   247     -21.707  40.694 -24.876  1.00  0.00           H  
ATOM   3367  HB3 ASP   247     -21.555  39.263 -23.913  1.00  0.00           H  
ATOM   3368  N   GLY   248     -22.225  39.371 -27.467  1.00  0.00           N  
ATOM   3369  CA  GLY   248     -21.156  39.209 -28.465  1.00  0.00           C  
ATOM   3370  C   GLY   248     -21.510  38.179 -29.524  1.00  0.00           C  
ATOM   3371  O   GLY   248     -20.682  37.846 -30.401  1.00  0.00           O  
ATOM   3372  H   GLY   248     -22.805  40.237 -27.452  1.00  0.00           H  
ATOM   3373  HA2 GLY   248     -21.041  40.062 -29.035  1.00  0.00           H  
ATOM   3374  HA3 GLY   248     -20.233  38.980 -27.884  1.00  0.00           H  
ATOM   3375  N   ARG   249     -22.663  37.512 -29.351  1.00  0.00           N  
ATOM   3376  CA  ARG   249     -23.010  36.386 -30.192  1.00  0.00           C  
ATOM   3377  CB  ARG   249     -22.825  35.054 -29.423  1.00  0.00           C  
ATOM   3378  CG  ARG   249     -21.446  34.835 -28.749  1.00  0.00           C  
ATOM   3379  CD  ARG   249     -21.062  33.509 -28.092  1.00  0.00           C  
ATOM   3380  NE  ARG   249     -21.260  32.444 -29.156  1.00  0.00           N  
ATOM   3381  CZ  ARG   249     -20.289  31.789 -29.810  1.00  0.00           C  
ATOM   3382  NH1 ARG   249     -18.964  31.964 -29.583  1.00  0.00           N  
ATOM   3383  NH2 ARG   249     -20.655  30.840 -30.647  1.00  0.00           N1+
ATOM   3384  C   ARG   249     -24.381  36.481 -30.842  1.00  0.00           C  
ATOM   3385  O   ARG   249     -25.316  36.981 -30.221  1.00  0.00           O  
ATOM   3386  H   ARG   249     -23.387  37.746 -28.683  1.00  0.00           H  
ATOM   3387  HA  ARG   249     -22.356  36.403 -31.152  1.00  0.00           H  
ATOM   3388  HB2 ARG   249     -23.585  34.859 -28.686  1.00  0.00           H  
ATOM   3389  HB3 ARG   249     -23.044  34.272 -30.154  1.00  0.00           H  
ATOM   3390  HG2 ARG   249     -21.322  35.629 -27.959  1.00  0.00           H  
ATOM   3391  HG3 ARG   249     -20.701  35.020 -29.582  1.00  0.00           H  
ATOM   3392  HD2 ARG   249     -21.618  33.269 -27.164  1.00  0.00           H  
ATOM   3393  HD3 ARG   249     -19.980  33.506 -27.685  1.00  0.00           H  
ATOM   3394  HE  ARG   249     -22.220  32.396 -29.596  1.00  0.00           H  
ATOM   3395 HH11 ARG   249     -18.244  31.472 -30.038  1.00  0.00           H  
ATOM   3396 HH12 ARG   249     -18.622  32.539 -28.912  1.00  0.00           H  
ATOM   3397 HH21 ARG   249     -20.063  30.080 -30.994  1.00  0.00           H  
ATOM   3398 HH22 ARG   249     -21.637  30.726 -30.588  1.00  0.00           H  
ATOM   3399  N   SER   250     -24.690  35.849 -32.022  1.00  0.00           N  
ATOM   3400  CA  SER   250     -25.987  35.657 -32.624  1.00  0.00           C  
ATOM   3401  CB  SER   250     -26.049  35.787 -34.196  1.00  0.00           C  
ATOM   3402  OG  SER   250     -25.279  36.982 -34.585  1.00  0.00           O  
ATOM   3403  C   SER   250     -26.542  34.283 -32.319  1.00  0.00           C  
ATOM   3404  O   SER   250     -27.773  34.080 -32.408  1.00  0.00           O  
ATOM   3405  H   SER   250     -23.976  35.397 -32.411  1.00  0.00           H  
ATOM   3406  HA  SER   250     -26.658  36.467 -32.243  1.00  0.00           H  
ATOM   3407  HB2 SER   250     -27.155  35.911 -34.401  1.00  0.00           H  
ATOM   3408  HB3 SER   250     -25.621  34.968 -34.715  1.00  0.00           H  
ATOM   3409  HG  SER   250     -24.904  36.837 -35.538  1.00  0.00           H  
ATOM   3410  N   ASP   251     -25.751  33.260 -31.889  1.00  0.00           N  
ATOM   3411  CA  ASP   251     -26.241  31.851 -31.763  1.00  0.00           C  
ATOM   3412  CB  ASP   251     -25.008  30.943 -32.274  1.00  0.00           C  
ATOM   3413  CG  ASP   251     -23.760  30.841 -31.555  1.00  0.00           C  
ATOM   3414  OD1 ASP   251     -23.478  31.607 -30.586  1.00  0.00           O  
ATOM   3415  OD2 ASP   251     -23.058  29.819 -31.796  1.00  0.00           O1-
ATOM   3416  C   ASP   251     -26.679  31.592 -30.321  1.00  0.00           C  
ATOM   3417  O   ASP   251     -27.456  30.653 -30.137  1.00  0.00           O  
ATOM   3418  H   ASP   251     -24.699  33.366 -31.848  1.00  0.00           H  
ATOM   3419  HA  ASP   251     -27.117  31.683 -32.405  1.00  0.00           H  
ATOM   3420  HB2 ASP   251     -24.741  31.186 -33.314  1.00  0.00           H  
ATOM   3421  HB3 ASP   251     -25.383  29.926 -32.338  1.00  0.00           H  
ATOM   3422  N   GLY   252     -26.335  32.525 -29.456  1.00  0.00           N  
ATOM   3423  CA  GLY   252     -26.540  32.537 -28.045  1.00  0.00           C  
ATOM   3424  C   GLY   252     -25.755  31.452 -27.327  1.00  0.00           C  
ATOM   3425  O   GLY   252     -26.224  31.023 -26.258  1.00  0.00           O  
ATOM   3426  H   GLY   252     -25.909  33.306 -29.879  1.00  0.00           H  
ATOM   3427  HA2 GLY   252     -26.125  33.480 -27.673  1.00  0.00           H  
ATOM   3428  HA3 GLY   252     -27.549  32.499 -27.727  1.00  0.00           H  
ATOM   3429  N   LEU   253     -24.557  30.981 -27.760  1.00  0.00           N  
ATOM   3430  CA  LEU   253     -23.769  30.070 -26.987  1.00  0.00           C  
ATOM   3431  CB  LEU   253     -22.641  29.566 -27.848  1.00  0.00           C  
ATOM   3432  CG  LEU   253     -21.890  28.411 -27.199  1.00  0.00           C  
ATOM   3433  CD1 LEU   253     -22.689  27.087 -27.478  1.00  0.00           C  
ATOM   3434  CD2 LEU   253     -20.507  28.323 -27.939  1.00  0.00           C  
ATOM   3435  C   LEU   253     -23.175  30.687 -25.695  1.00  0.00           C  
ATOM   3436  O   LEU   253     -22.550  31.772 -25.835  1.00  0.00           O  
ATOM   3437  H   LEU   253     -24.250  31.375 -28.700  1.00  0.00           H  
ATOM   3438  HA  LEU   253     -24.460  29.244 -26.781  1.00  0.00           H  
ATOM   3439  HB2 LEU   253     -23.010  29.237 -28.831  1.00  0.00           H  
ATOM   3440  HB3 LEU   253     -21.921  30.417 -27.987  1.00  0.00           H  
ATOM   3441  HG  LEU   253     -21.624  28.598 -26.133  1.00  0.00           H  
ATOM   3442 HD11 LEU   253     -23.690  26.929 -26.977  1.00  0.00           H  
ATOM   3443 HD12 LEU   253     -22.766  26.998 -28.602  1.00  0.00           H  
ATOM   3444 HD13 LEU   253     -22.063  26.102 -27.144  1.00  0.00           H  
ATOM   3445 HD21 LEU   253     -20.646  27.773 -28.912  1.00  0.00           H  
ATOM   3446 HD22 LEU   253     -20.164  29.425 -28.068  1.00  0.00           H  
ATOM   3447 HD23 LEU   253     -19.693  27.729 -27.395  1.00  0.00           H  
ATOM   3448  N   PRO   254     -23.337  30.220 -24.461  1.00  0.00           N  
ATOM   3449  CD  PRO   254     -23.972  28.977 -24.187  1.00  0.00           C  
ATOM   3450  CA  PRO   254     -23.227  31.061 -23.254  1.00  0.00           C  
ATOM   3451  CB  PRO   254     -24.352  30.491 -22.355  1.00  0.00           C  
ATOM   3452  CG  PRO   254     -24.419  28.958 -22.777  1.00  0.00           C  
ATOM   3453  C   PRO   254     -21.972  30.988 -22.561  1.00  0.00           C  
ATOM   3454  O   PRO   254     -21.386  29.932 -22.391  1.00  0.00           O  
ATOM   3455  HA  PRO   254     -23.391  32.065 -23.587  1.00  0.00           H  
ATOM   3456  HB2 PRO   254     -24.208  30.418 -21.291  1.00  0.00           H  
ATOM   3457  HB3 PRO   254     -25.280  31.014 -22.610  1.00  0.00           H  
ATOM   3458  HG2 PRO   254     -25.482  28.578 -22.759  1.00  0.00           H  
ATOM   3459  HG3 PRO   254     -23.709  28.469 -22.147  1.00  0.00           H  
ATOM   3460  HD2 PRO   254     -23.263  28.123 -24.375  1.00  0.00           H  
ATOM   3461  HD3 PRO   254     -24.819  28.834 -24.906  1.00  0.00           H  
ATOM   3462  N   TRP   255     -21.440  32.122 -22.121  1.00  0.00           N  
ATOM   3463  CA  TRP   255     -20.084  32.192 -21.612  1.00  0.00           C  
ATOM   3464  CB  TRP   255     -19.098  32.793 -22.680  1.00  0.00           C  
ATOM   3465  CG  TRP   255     -19.446  34.150 -23.223  1.00  0.00           C  
ATOM   3466  CD1 TRP   255     -20.333  34.542 -24.258  1.00  0.00           C  
ATOM   3467  NE1 TRP   255     -20.139  35.890 -24.509  1.00  0.00           N  
ATOM   3468  CE2 TRP   255     -19.283  36.376 -23.552  1.00  0.00           C  
ATOM   3469  CD2 TRP   255     -18.769  35.361 -22.708  1.00  0.00           C  
ATOM   3470  CE3 TRP   255     -17.864  35.574 -21.744  1.00  0.00           C  
ATOM   3471  CZ3 TRP   255     -17.397  36.888 -21.522  1.00  0.00           C  
ATOM   3472  CZ2 TRP   255     -18.821  37.667 -23.336  1.00  0.00           C  
ATOM   3473  CH2 TRP   255     -17.796  37.902 -22.382  1.00  0.00           C  
ATOM   3474  C   TRP   255     -19.949  33.037 -20.393  1.00  0.00           C  
ATOM   3475  O   TRP   255     -20.783  33.757 -19.872  1.00  0.00           O  
ATOM   3476  H   TRP   255     -21.919  32.921 -22.305  1.00  0.00           H  
ATOM   3477  HA  TRP   255     -19.818  31.135 -21.310  1.00  0.00           H  
ATOM   3478  HB2 TRP   255     -18.077  32.867 -22.159  1.00  0.00           H  
ATOM   3479  HB3 TRP   255     -19.030  32.048 -23.498  1.00  0.00           H  
ATOM   3480  HD1 TRP   255     -20.994  33.934 -24.905  1.00  0.00           H  
ATOM   3481  HE1 TRP   255     -20.606  36.477 -25.198  1.00  0.00           H  
ATOM   3482  HE3 TRP   255     -17.373  34.770 -21.237  1.00  0.00           H  
ATOM   3483  HZ2 TRP   255     -19.099  38.561 -23.912  1.00  0.00           H  
ATOM   3484  HZ3 TRP   255     -16.772  37.018 -20.712  1.00  0.00           H  
ATOM   3485  HH2 TRP   255     -17.468  38.921 -22.135  1.00  0.00           H  
ATOM   3486  N   CYS   256     -18.871  32.816 -19.696  1.00  0.00           N  
ATOM   3487  CA  CYS   256     -18.612  33.411 -18.441  1.00  0.00           C  
ATOM   3488  CB  CYS   256     -19.006  32.509 -17.233  1.00  0.00           C  
ATOM   3489  SG  CYS   256     -18.276  30.838 -17.227  1.00  0.00           S  
ATOM   3490  C   CYS   256     -17.127  33.842 -18.199  1.00  0.00           C  
ATOM   3491  O   CYS   256     -16.215  33.435 -18.829  1.00  0.00           O  
ATOM   3492  H   CYS   256     -18.198  32.129 -19.987  1.00  0.00           H  
ATOM   3493  HA  CYS   256     -19.210  34.308 -18.372  1.00  0.00           H  
ATOM   3494  HB2 CYS   256     -20.101  32.379 -17.278  1.00  0.00           H  
ATOM   3495  HB3 CYS   256     -18.861  33.075 -16.338  1.00  0.00           H  
ATOM   3496  N   SER   257     -16.890  34.728 -17.251  1.00  0.00           N  
ATOM   3497  CA  SER   257     -15.506  35.170 -17.009  1.00  0.00           C  
ATOM   3498  CB  SER   257     -15.484  36.458 -16.068  1.00  0.00           C  
ATOM   3499  OG  SER   257     -14.211  37.031 -15.861  1.00  0.00           O  
ATOM   3500  C   SER   257     -14.699  34.112 -16.259  1.00  0.00           C  
ATOM   3501  O   SER   257     -15.238  33.290 -15.536  1.00  0.00           O  
ATOM   3502  H   SER   257     -17.615  35.065 -16.644  1.00  0.00           H  
ATOM   3503  HA  SER   257     -15.036  35.378 -17.997  1.00  0.00           H  
ATOM   3504  HB2 SER   257     -16.036  36.041 -15.192  1.00  0.00           H  
ATOM   3505  HB3 SER   257     -16.093  37.199 -16.675  1.00  0.00           H  
ATOM   3506  HG  SER   257     -14.321  37.642 -15.113  1.00  0.00           H  
ATOM   3507  N   THR   258     -13.434  34.200 -16.215  1.00  0.00           N  
ATOM   3508  CA  THR   258     -12.591  33.384 -15.290  1.00  0.00           C  
ATOM   3509  CB  THR   258     -11.123  33.425 -15.716  1.00  0.00           C  
ATOM   3510  OG1 THR   258     -10.730  34.776 -16.214  1.00  0.00           O  
ATOM   3511  CG2 THR   258     -10.998  32.552 -16.926  1.00  0.00           C  
ATOM   3512  C   THR   258     -12.650  33.890 -13.871  1.00  0.00           C  
ATOM   3513  O   THR   258     -12.362  33.121 -12.895  1.00  0.00           O  
ATOM   3514  H   THR   258     -12.952  34.811 -16.791  1.00  0.00           H  
ATOM   3515  HA  THR   258     -12.874  32.380 -15.218  1.00  0.00           H  
ATOM   3516  HB  THR   258     -10.395  33.022 -14.894  1.00  0.00           H  
ATOM   3517 HG21 THR   258     -11.217  31.506 -16.536  1.00  0.00           H  
ATOM   3518 HG22 THR   258     -11.799  32.800 -17.673  1.00  0.00           H  
ATOM   3519 HG23 THR   258     -10.079  32.677 -17.537  1.00  0.00           H  
ATOM   3520  HG1 THR   258      -9.836  34.702 -16.553  1.00  0.00           H  
ATOM   3521  N   THR   259     -13.021  35.190 -13.625  1.00  0.00           N  
ATOM   3522  CA  THR   259     -12.716  35.917 -12.374  1.00  0.00           C  
ATOM   3523  CB  THR   259     -11.252  36.310 -12.285  1.00  0.00           C  
ATOM   3524  OG1 THR   259     -10.928  36.881 -11.002  1.00  0.00           O  
ATOM   3525  CG2 THR   259     -10.943  37.334 -13.370  1.00  0.00           C  
ATOM   3526  C   THR   259     -13.690  37.066 -12.228  1.00  0.00           C  
ATOM   3527  O   THR   259     -14.487  37.319 -13.158  1.00  0.00           O  
ATOM   3528  H   THR   259     -13.318  35.726 -14.404  1.00  0.00           H  
ATOM   3529  HA  THR   259     -12.982  35.270 -11.548  1.00  0.00           H  
ATOM   3530  HB  THR   259     -10.711  35.324 -12.380  1.00  0.00           H  
ATOM   3531 HG21 THR   259     -11.095  36.905 -14.407  1.00  0.00           H  
ATOM   3532 HG22 THR   259     -11.551  38.282 -13.209  1.00  0.00           H  
ATOM   3533 HG23 THR   259      -9.856  37.514 -13.481  1.00  0.00           H  
ATOM   3534  HG1 THR   259      -9.988  37.203 -11.022  1.00  0.00           H  
ATOM   3535  N   ALA   260     -13.573  37.787 -11.096  1.00  0.00           N  
ATOM   3536  CA  ALA   260     -14.467  38.875 -10.788  1.00  0.00           C  
ATOM   3537  CB  ALA   260     -14.129  39.502  -9.422  1.00  0.00           C  
ATOM   3538  C   ALA   260     -14.472  39.994 -11.759  1.00  0.00           C  
ATOM   3539  O   ALA   260     -15.538  40.444 -12.250  1.00  0.00           O  
ATOM   3540  H   ALA   260     -12.948  37.475 -10.389  1.00  0.00           H  
ATOM   3541  HA  ALA   260     -15.506  38.530 -10.763  1.00  0.00           H  
ATOM   3542  HB1 ALA   260     -14.413  38.920  -8.528  1.00  0.00           H  
ATOM   3543  HB2 ALA   260     -13.044  39.762  -9.361  1.00  0.00           H  
ATOM   3544  HB3 ALA   260     -14.668  40.398  -9.249  1.00  0.00           H  
ATOM   3545  N   ASN   261     -13.361  40.652 -12.129  1.00  0.00           N  
ATOM   3546  CA  ASN   261     -13.312  41.696 -13.186  1.00  0.00           C  
ATOM   3547  CB  ASN   261     -12.312  42.760 -12.600  1.00  0.00           C  
ATOM   3548  CG  ASN   261     -13.153  43.861 -11.896  1.00  0.00           C  
ATOM   3549  OD1 ASN   261     -13.771  44.718 -12.521  1.00  0.00           O  
ATOM   3550  ND2 ASN   261     -13.090  43.733 -10.552  1.00  0.00           N  
ATOM   3551  C   ASN   261     -12.708  41.068 -14.465  1.00  0.00           C  
ATOM   3552  O   ASN   261     -11.751  40.306 -14.601  1.00  0.00           O  
ATOM   3553  H   ASN   261     -12.545  40.508 -11.591  1.00  0.00           H  
ATOM   3554  HA  ASN   261     -14.312  42.187 -13.429  1.00  0.00           H  
ATOM   3555  HB2 ASN   261     -11.741  43.215 -13.398  1.00  0.00           H  
ATOM   3556  HB3 ASN   261     -11.607  42.308 -11.833  1.00  0.00           H  
ATOM   3557 HD21 ASN   261     -12.617  43.018 -10.056  1.00  0.00           H  
ATOM   3558 HD22 ASN   261     -13.764  44.233  -9.985  1.00  0.00           H  
ATOM   3559  N   TYR   262     -13.323  41.458 -15.605  1.00  0.00           N  
ATOM   3560  CA  TYR   262     -12.951  40.854 -16.938  1.00  0.00           C  
ATOM   3561  CB  TYR   262     -14.001  41.190 -17.978  1.00  0.00           C  
ATOM   3562  CG  TYR   262     -13.875  40.287 -19.232  1.00  0.00           C  
ATOM   3563  CD1 TYR   262     -14.309  39.014 -19.144  1.00  0.00           C  
ATOM   3564  CE1 TYR   262     -14.010  38.031 -20.086  1.00  0.00           C  
ATOM   3565  CZ  TYR   262     -13.375  38.468 -21.270  1.00  0.00           C  
ATOM   3566  OH  TYR   262     -13.251  37.579 -22.329  1.00  0.00           O  
ATOM   3567  CD2 TYR   262     -13.329  40.739 -20.369  1.00  0.00           C  
ATOM   3568  CE2 TYR   262     -13.166  39.865 -21.453  1.00  0.00           C  
ATOM   3569  C   TYR   262     -11.630  41.329 -17.384  1.00  0.00           C  
ATOM   3570  O   TYR   262     -10.813  40.585 -17.954  1.00  0.00           O  
ATOM   3571  H   TYR   262     -14.143  41.918 -15.562  1.00  0.00           H  
ATOM   3572  HA  TYR   262     -12.799  39.782 -16.824  1.00  0.00           H  
ATOM   3573  HB2 TYR   262     -15.022  41.024 -17.477  1.00  0.00           H  
ATOM   3574  HB3 TYR   262     -13.938  42.261 -18.364  1.00  0.00           H  
ATOM   3575  HD1 TYR   262     -14.809  38.728 -18.232  1.00  0.00           H  
ATOM   3576  HD2 TYR   262     -13.143  41.785 -20.505  1.00  0.00           H  
ATOM   3577  HE1 TYR   262     -14.299  36.993 -20.013  1.00  0.00           H  
ATOM   3578  HE2 TYR   262     -12.822  40.226 -22.418  1.00  0.00           H  
ATOM   3579  HH  TYR   262     -12.790  38.052 -23.011  1.00  0.00           H  
ATOM   3580  N   ASP   263     -11.291  42.637 -17.162  1.00  0.00           N  
ATOM   3581  CA  ASP   263      -9.995  43.106 -17.564  1.00  0.00           C  
ATOM   3582  CB  ASP   263     -10.042  44.666 -17.430  1.00  0.00           C  
ATOM   3583  CG  ASP   263     -11.067  45.153 -18.391  1.00  0.00           C  
ATOM   3584  OD1 ASP   263     -10.799  45.264 -19.601  1.00  0.00           O  
ATOM   3585  OD2 ASP   263     -12.183  45.530 -17.908  1.00  0.00           O1-
ATOM   3586  C   ASP   263      -8.866  42.586 -16.732  1.00  0.00           C  
ATOM   3587  O   ASP   263      -7.689  42.849 -17.072  1.00  0.00           O  
ATOM   3588  H   ASP   263     -12.009  43.355 -16.926  1.00  0.00           H  
ATOM   3589  HA  ASP   263      -9.887  42.845 -18.606  1.00  0.00           H  
ATOM   3590  HB2 ASP   263      -9.059  45.115 -17.586  1.00  0.00           H  
ATOM   3591  HB3 ASP   263     -10.406  44.866 -16.413  1.00  0.00           H  
ATOM   3592  N   THR   264      -9.129  41.808 -15.673  1.00  0.00           N  
ATOM   3593  CA  THR   264      -8.122  41.122 -14.834  1.00  0.00           C  
ATOM   3594  CB  THR   264      -8.532  40.744 -13.454  1.00  0.00           C  
ATOM   3595  OG1 THR   264      -9.235  41.846 -12.868  1.00  0.00           O  
ATOM   3596  CG2 THR   264      -7.347  40.380 -12.582  1.00  0.00           C  
ATOM   3597  C   THR   264      -7.415  39.930 -15.597  1.00  0.00           C  
ATOM   3598  O   THR   264      -6.268  39.568 -15.313  1.00  0.00           O  
ATOM   3599  H   THR   264     -10.083  41.617 -15.424  1.00  0.00           H  
ATOM   3600  HA  THR   264      -7.322  41.825 -14.628  1.00  0.00           H  
ATOM   3601  HB  THR   264      -9.203  39.876 -13.585  1.00  0.00           H  
ATOM   3602 HG21 THR   264      -6.691  39.588 -13.016  1.00  0.00           H  
ATOM   3603 HG22 THR   264      -6.856  41.369 -12.371  1.00  0.00           H  
ATOM   3604 HG23 THR   264      -7.760  40.089 -11.564  1.00  0.00           H  
ATOM   3605  HG1 THR   264      -9.864  42.184 -13.509  1.00  0.00           H  
ATOM   3606  N   ASP   265      -8.081  39.319 -16.639  1.00  0.00           N  
ATOM   3607  CA  ASP   265      -7.655  38.106 -17.142  1.00  0.00           C  
ATOM   3608  CB  ASP   265      -8.439  37.041 -16.350  1.00  0.00           C  
ATOM   3609  CG  ASP   265      -7.682  35.716 -16.337  1.00  0.00           C  
ATOM   3610  OD1 ASP   265      -6.559  35.599 -15.790  1.00  0.00           O  
ATOM   3611  OD2 ASP   265      -8.205  34.721 -16.904  1.00  0.00           O1-
ATOM   3612  C   ASP   265      -7.834  38.109 -18.586  1.00  0.00           C  
ATOM   3613  O   ASP   265      -7.062  37.498 -19.284  1.00  0.00           O  
ATOM   3614  H   ASP   265      -8.929  39.664 -16.983  1.00  0.00           H  
ATOM   3615  HA  ASP   265      -6.570  37.982 -17.041  1.00  0.00           H  
ATOM   3616  HB2 ASP   265      -9.431  36.774 -16.912  1.00  0.00           H  
ATOM   3617  HB3 ASP   265      -8.629  37.364 -15.295  1.00  0.00           H  
ATOM   3618  N   ASP   266      -8.825  38.794 -19.150  1.00  0.00           N  
ATOM   3619  CA  ASP   266      -9.160  38.797 -20.490  1.00  0.00           C  
ATOM   3620  CB  ASP   266      -8.116  39.494 -21.415  1.00  0.00           C  
ATOM   3621  CG  ASP   266      -7.643  40.869 -21.008  1.00  0.00           C  
ATOM   3622  OD1 ASP   266      -8.375  41.875 -21.045  1.00  0.00           O  
ATOM   3623  OD2 ASP   266      -6.429  41.068 -20.763  1.00  0.00           O1-
ATOM   3624  C   ASP   266      -9.497  37.491 -21.083  1.00  0.00           C  
ATOM   3625  O   ASP   266      -9.258  37.251 -22.275  1.00  0.00           O  
ATOM   3626  H   ASP   266      -9.376  39.385 -18.460  1.00  0.00           H  
ATOM   3627  HA  ASP   266     -10.170  39.394 -20.610  1.00  0.00           H  
ATOM   3628  HB2 ASP   266      -8.505  39.511 -22.411  1.00  0.00           H  
ATOM   3629  HB3 ASP   266      -7.248  38.870 -21.552  1.00  0.00           H  
ATOM   3630  N   ARG   267     -10.092  36.552 -20.285  1.00  0.00           N  
ATOM   3631  CA  ARG   267     -10.415  35.242 -20.806  1.00  0.00           C  
ATOM   3632  CB  ARG   267      -9.382  34.155 -20.290  1.00  0.00           C  
ATOM   3633  CG  ARG   267      -7.866  34.324 -20.777  1.00  0.00           C  
ATOM   3634  CD  ARG   267      -6.965  33.202 -20.349  1.00  0.00           C  
ATOM   3635  NE  ARG   267      -6.864  33.274 -18.897  1.00  0.00           N  
ATOM   3636  CZ  ARG   267      -5.796  32.805 -18.200  1.00  0.00           C  
ATOM   3637  NH1 ARG   267      -4.844  32.142 -18.794  1.00  0.00           N  
ATOM   3638  NH2 ARG   267      -5.674  33.110 -16.937  1.00  0.00           N1+
ATOM   3639  C   ARG   267     -11.795  34.799 -20.275  1.00  0.00           C  
ATOM   3640  O   ARG   267     -12.434  35.432 -19.427  1.00  0.00           O  
ATOM   3641  H   ARG   267     -10.559  36.944 -19.458  1.00  0.00           H  
ATOM   3642  HA  ARG   267     -10.520  35.257 -21.874  1.00  0.00           H  
ATOM   3643  HB2 ARG   267      -9.334  34.133 -19.205  1.00  0.00           H  
ATOM   3644  HB3 ARG   267      -9.787  33.267 -20.648  1.00  0.00           H  
ATOM   3645  HG2 ARG   267      -7.520  35.274 -20.444  1.00  0.00           H  
ATOM   3646  HG3 ARG   267      -7.931  34.367 -21.861  1.00  0.00           H  
ATOM   3647  HD2 ARG   267      -5.922  33.473 -20.794  1.00  0.00           H  
ATOM   3648  HD3 ARG   267      -7.307  32.160 -20.683  1.00  0.00           H  
ATOM   3649  HE  ARG   267      -7.473  33.913 -18.346  1.00  0.00           H  
ATOM   3650 HH11 ARG   267      -4.991  31.918 -19.798  1.00  0.00           H  
ATOM   3651 HH12 ARG   267      -4.030  31.803 -18.252  1.00  0.00           H  
ATOM   3652 HH21 ARG   267      -4.788  33.056 -16.602  1.00  0.00           H  
ATOM   3653 HH22 ARG   267      -6.203  33.796 -16.467  1.00  0.00           H  
ATOM   3654  N   PHE   268     -12.219  33.630 -20.794  1.00  0.00           N  
ATOM   3655  CA  PHE   268     -13.578  33.289 -20.584  1.00  0.00           C  
ATOM   3656  CB  PHE   268     -14.575  33.818 -21.637  1.00  0.00           C  
ATOM   3657  CG  PHE   268     -14.108  33.706 -23.109  1.00  0.00           C  
ATOM   3658  CD1 PHE   268     -14.085  34.816 -23.844  1.00  0.00           C  
ATOM   3659  CE1 PHE   268     -13.327  34.846 -25.067  1.00  0.00           C  
ATOM   3660  CZ  PHE   268     -12.931  33.676 -25.653  1.00  0.00           C  
ATOM   3661  CD2 PHE   268     -13.595  32.469 -23.666  1.00  0.00           C  
ATOM   3662  CE2 PHE   268     -13.036  32.484 -24.944  1.00  0.00           C  
ATOM   3663  C   PHE   268     -13.724  31.771 -20.495  1.00  0.00           C  
ATOM   3664  O   PHE   268     -12.756  31.023 -20.767  1.00  0.00           O  
ATOM   3665  H   PHE   268     -11.686  33.017 -21.349  1.00  0.00           H  
ATOM   3666  HA  PHE   268     -13.811  33.599 -19.602  1.00  0.00           H  
ATOM   3667  HB2 PHE   268     -15.666  33.333 -21.546  1.00  0.00           H  
ATOM   3668  HB3 PHE   268     -14.587  34.916 -21.420  1.00  0.00           H  
ATOM   3669  HD1 PHE   268     -14.414  35.780 -23.490  1.00  0.00           H  
ATOM   3670  HD2 PHE   268     -13.632  31.542 -23.165  1.00  0.00           H  
ATOM   3671  HE1 PHE   268     -13.156  35.830 -25.603  1.00  0.00           H  
ATOM   3672  HE2 PHE   268     -12.618  31.516 -25.367  1.00  0.00           H  
ATOM   3673  HZ  PHE   268     -12.542  33.708 -26.659  1.00  0.00           H  
ATOM   3674  N   GLY   269     -14.882  31.304 -20.054  1.00  0.00           N  
ATOM   3675  CA  GLY   269     -15.217  29.928 -20.198  1.00  0.00           C  
ATOM   3676  C   GLY   269     -16.522  29.892 -20.903  1.00  0.00           C  
ATOM   3677  O   GLY   269     -17.316  30.796 -20.713  1.00  0.00           O  
ATOM   3678  H   GLY   269     -15.610  31.895 -19.573  1.00  0.00           H  
ATOM   3679  HA2 GLY   269     -14.467  29.370 -20.736  1.00  0.00           H  
ATOM   3680  HA3 GLY   269     -15.415  29.578 -19.255  1.00  0.00           H  
ATOM   3681  N   PHE   270     -16.879  28.792 -21.606  1.00  0.00           N  
ATOM   3682  CA  PHE   270     -18.149  28.689 -22.237  1.00  0.00           C  
ATOM   3683  CB  PHE   270     -17.995  28.162 -23.655  1.00  0.00           C  
ATOM   3684  CG  PHE   270     -17.858  29.343 -24.549  1.00  0.00           C  
ATOM   3685  CD1 PHE   270     -16.689  30.040 -24.625  1.00  0.00           C  
ATOM   3686  CE1 PHE   270     -16.584  31.323 -25.217  1.00  0.00           C  
ATOM   3687  CZ  PHE   270     -17.630  31.754 -26.043  1.00  0.00           C  
ATOM   3688  CD2 PHE   270     -18.921  29.875 -25.183  1.00  0.00           C  
ATOM   3689  CE2 PHE   270     -18.862  31.037 -25.977  1.00  0.00           C  
ATOM   3690  C   PHE   270     -19.010  27.582 -21.480  1.00  0.00           C  
ATOM   3691  O   PHE   270     -18.571  26.440 -21.274  1.00  0.00           O  
ATOM   3692  H   PHE   270     -16.333  28.016 -21.711  1.00  0.00           H  
ATOM   3693  HA  PHE   270     -18.767  29.557 -22.069  1.00  0.00           H  
ATOM   3694  HB2 PHE   270     -17.194  27.463 -23.750  1.00  0.00           H  
ATOM   3695  HB3 PHE   270     -18.796  27.565 -24.022  1.00  0.00           H  
ATOM   3696  HD1 PHE   270     -15.802  29.686 -24.089  1.00  0.00           H  
ATOM   3697  HD2 PHE   270     -19.894  29.337 -25.109  1.00  0.00           H  
ATOM   3698  HE1 PHE   270     -15.668  31.872 -25.242  1.00  0.00           H  
ATOM   3699  HE2 PHE   270     -19.772  31.421 -26.433  1.00  0.00           H  
ATOM   3700  HZ  PHE   270     -17.548  32.750 -26.510  1.00  0.00           H  
ATOM   3701  N   CYS   271     -20.189  27.953 -21.094  1.00  0.00           N  
ATOM   3702  CA  CYS   271     -21.010  27.115 -20.190  1.00  0.00           C  
ATOM   3703  CB  CYS   271     -22.035  28.040 -19.626  1.00  0.00           C  
ATOM   3704  SG  CYS   271     -21.268  29.460 -18.797  1.00  0.00           S  
ATOM   3705  C   CYS   271     -21.616  26.008 -20.991  1.00  0.00           C  
ATOM   3706  O   CYS   271     -22.118  26.341 -22.033  1.00  0.00           O  
ATOM   3707  H   CYS   271     -20.648  28.714 -21.551  1.00  0.00           H  
ATOM   3708  HA  CYS   271     -20.397  26.669 -19.461  1.00  0.00           H  
ATOM   3709  HB2 CYS   271     -22.740  27.539 -18.852  1.00  0.00           H  
ATOM   3710  HB3 CYS   271     -22.670  28.536 -20.434  1.00  0.00           H  
ATOM   3711  N   PRO   272     -21.694  24.684 -20.724  1.00  0.00           N  
ATOM   3712  CD  PRO   272     -21.321  24.231 -19.389  1.00  0.00           C  
ATOM   3713  CA  PRO   272     -22.489  23.613 -21.485  1.00  0.00           C  
ATOM   3714  CB  PRO   272     -22.693  22.594 -20.357  1.00  0.00           C  
ATOM   3715  CG  PRO   272     -21.572  22.756 -19.361  1.00  0.00           C  
ATOM   3716  C   PRO   272     -23.872  24.033 -22.045  1.00  0.00           C  
ATOM   3717  O   PRO   272     -24.618  24.795 -21.393  1.00  0.00           O  
ATOM   3718  HA  PRO   272     -21.906  23.297 -22.316  1.00  0.00           H  
ATOM   3719  HB2 PRO   272     -23.632  22.868 -19.796  1.00  0.00           H  
ATOM   3720  HB3 PRO   272     -22.800  21.552 -20.783  1.00  0.00           H  
ATOM   3721  HG2 PRO   272     -20.737  22.253 -19.797  1.00  0.00           H  
ATOM   3722  HG3 PRO   272     -21.891  22.415 -18.302  1.00  0.00           H  
ATOM   3723  HD2 PRO   272     -22.044  24.638 -18.608  1.00  0.00           H  
ATOM   3724  HD3 PRO   272     -20.292  24.546 -19.192  1.00  0.00           H  
ATOM   3725  N   SER   273     -24.158  23.474 -23.225  1.00  0.00           N  
ATOM   3726  CA  SER   273     -25.424  23.610 -23.915  1.00  0.00           C  
ATOM   3727  CB  SER   273     -25.366  24.788 -24.813  1.00  0.00           C  
ATOM   3728  OG  SER   273     -26.625  25.302 -25.169  1.00  0.00           O  
ATOM   3729  C   SER   273     -25.588  22.173 -24.580  1.00  0.00           C  
ATOM   3730  O   SER   273     -24.633  21.457 -24.689  1.00  0.00           O  
ATOM   3731  H   SER   273     -23.466  22.964 -23.684  1.00  0.00           H  
ATOM   3732  HA  SER   273     -26.223  23.715 -23.160  1.00  0.00           H  
ATOM   3733  HB2 SER   273     -24.727  24.576 -25.726  1.00  0.00           H  
ATOM   3734  HB3 SER   273     -24.780  25.575 -24.302  1.00  0.00           H  
ATOM   3735  HG  SER   273     -27.106  24.500 -25.490  1.00  0.00           H  
ATOM   3736  N   GLU   274     -26.759  21.939 -25.090  1.00  0.00           N  
ATOM   3737  CA  GLU   274     -27.005  20.716 -25.819  1.00  0.00           C  
ATOM   3738  CB  GLU   274     -28.479  20.469 -26.086  1.00  0.00           C  
ATOM   3739  CG  GLU   274     -29.069  21.399 -27.196  1.00  0.00           C  
ATOM   3740  CD  GLU   274     -29.164  22.859 -26.695  1.00  0.00           C  
ATOM   3741  OE1 GLU   274     -28.132  23.588 -26.840  1.00  0.00           O  
ATOM   3742  OE2 GLU   274     -30.256  23.252 -26.191  1.00  0.00           O1-
ATOM   3743  C   GLU   274     -26.182  20.523 -27.121  1.00  0.00           C  
ATOM   3744  O   GLU   274     -25.757  19.422 -27.444  1.00  0.00           O  
ATOM   3745  H   GLU   274     -27.367  22.685 -25.115  1.00  0.00           H  
ATOM   3746  HA  GLU   274     -26.820  19.848 -25.160  1.00  0.00           H  
ATOM   3747  HB2 GLU   274     -28.661  19.440 -26.418  1.00  0.00           H  
ATOM   3748  HB3 GLU   274     -29.052  20.420 -25.090  1.00  0.00           H  
ATOM   3749  HG2 GLU   274     -30.129  21.050 -27.368  1.00  0.00           H  
ATOM   3750  HG3 GLU   274     -28.405  21.476 -28.080  1.00  0.00           H  
ATOM   3751  N   ARG   275     -25.948  21.588 -27.902  1.00  0.00           N  
ATOM   3752  CA  ARG   275     -25.176  21.454 -29.180  1.00  0.00           C  
ATOM   3753  CB  ARG   275     -25.634  22.360 -30.367  1.00  0.00           C  
ATOM   3754  CG  ARG   275     -27.017  21.990 -30.895  1.00  0.00           C  
ATOM   3755  CD  ARG   275     -27.285  22.915 -32.094  1.00  0.00           C  
ATOM   3756  NE  ARG   275     -28.775  22.804 -32.415  1.00  0.00           N  
ATOM   3757  CZ  ARG   275     -29.763  23.339 -31.711  1.00  0.00           C  
ATOM   3758  NH1 ARG   275     -29.655  24.025 -30.593  1.00  0.00           N  
ATOM   3759  NH2 ARG   275     -30.944  23.348 -32.302  1.00  0.00           N1+
ATOM   3760  C   ARG   275     -23.730  21.669 -28.953  1.00  0.00           C  
ATOM   3761  O   ARG   275     -22.958  21.762 -29.896  1.00  0.00           O  
ATOM   3762  H   ARG   275     -26.301  22.448 -27.537  1.00  0.00           H  
ATOM   3763  HA  ARG   275     -25.237  20.404 -29.615  1.00  0.00           H  
ATOM   3764  HB2 ARG   275     -25.506  23.438 -30.068  1.00  0.00           H  
ATOM   3765  HB3 ARG   275     -24.944  22.175 -31.186  1.00  0.00           H  
ATOM   3766  HG2 ARG   275     -27.826  22.103 -30.123  1.00  0.00           H  
ATOM   3767  HG3 ARG   275     -27.152  20.947 -31.139  1.00  0.00           H  
ATOM   3768  HD2 ARG   275     -26.734  22.523 -33.003  1.00  0.00           H  
ATOM   3769  HD3 ARG   275     -26.903  23.949 -31.813  1.00  0.00           H  
ATOM   3770  HE  ARG   275     -29.129  22.520 -33.297  1.00  0.00           H  
ATOM   3771 HH11 ARG   275     -30.420  24.531 -30.446  1.00  0.00           H  
ATOM   3772 HH12 ARG   275     -28.722  24.411 -30.320  1.00  0.00           H  
ATOM   3773 HH21 ARG   275     -31.803  23.506 -31.758  1.00  0.00           H  
ATOM   3774 HH22 ARG   275     -31.098  22.907 -33.152  1.00  0.00           H  
ATOM   3775  N   LEU   276     -23.250  21.817 -27.674  1.00  0.00           N  
ATOM   3776  CA  LEU   276     -21.817  21.917 -27.431  1.00  0.00           C  
ATOM   3777  CB  LEU   276     -21.622  22.958 -26.304  1.00  0.00           C  
ATOM   3778  CG  LEU   276     -20.193  23.521 -26.119  1.00  0.00           C  
ATOM   3779  CD1 LEU   276     -19.755  24.266 -27.413  1.00  0.00           C  
ATOM   3780  CD2 LEU   276     -20.393  24.475 -24.964  1.00  0.00           C  
ATOM   3781  C   LEU   276     -21.418  20.549 -26.953  1.00  0.00           C  
ATOM   3782  O   LEU   276     -20.314  20.016 -27.396  1.00  0.00           O  
ATOM   3783  H   LEU   276     -23.864  21.912 -26.923  1.00  0.00           H  
ATOM   3784  HA  LEU   276     -21.296  22.237 -28.358  1.00  0.00           H  
ATOM   3785  HB2 LEU   276     -22.234  23.781 -26.621  1.00  0.00           H  
ATOM   3786  HB3 LEU   276     -22.075  22.657 -25.317  1.00  0.00           H  
ATOM   3787  HG  LEU   276     -19.469  22.677 -25.809  1.00  0.00           H  
ATOM   3788 HD11 LEU   276     -19.280  23.639 -28.202  1.00  0.00           H  
ATOM   3789 HD12 LEU   276     -20.511  24.828 -27.930  1.00  0.00           H  
ATOM   3790 HD13 LEU   276     -19.027  24.929 -27.109  1.00  0.00           H  
ATOM   3791 HD21 LEU   276     -21.405  25.012 -25.140  1.00  0.00           H  
ATOM   3792 HD22 LEU   276     -20.567  24.091 -23.973  1.00  0.00           H  
ATOM   3793 HD23 LEU   276     -19.489  25.181 -25.000  1.00  0.00           H  
ATOM   3794  N   TYR   277     -22.341  19.941 -26.034  1.00  0.00           N  
ATOM   3795  CA  TYR   277     -21.847  18.836 -25.251  1.00  0.00           C  
ATOM   3796  CB  TYR   277     -21.039  19.403 -24.076  1.00  0.00           C  
ATOM   3797  CG  TYR   277     -20.535  18.406 -23.108  1.00  0.00           C  
ATOM   3798  CD1 TYR   277     -19.362  17.810 -23.402  1.00  0.00           C  
ATOM   3799  CE1 TYR   277     -18.683  16.956 -22.545  1.00  0.00           C  
ATOM   3800  CZ  TYR   277     -19.379  16.613 -21.344  1.00  0.00           C  
ATOM   3801  OH  TYR   277     -18.701  15.646 -20.588  1.00  0.00           O  
ATOM   3802  CD2 TYR   277     -21.214  18.108 -21.863  1.00  0.00           C  
ATOM   3803  CE2 TYR   277     -20.616  17.146 -21.016  1.00  0.00           C  
ATOM   3804  C   TYR   277     -23.079  18.011 -24.838  1.00  0.00           C  
ATOM   3805  O   TYR   277     -24.190  18.562 -24.596  1.00  0.00           O  
ATOM   3806  H   TYR   277     -23.222  20.339 -25.822  1.00  0.00           H  
ATOM   3807  HA  TYR   277     -21.247  18.131 -25.852  1.00  0.00           H  
ATOM   3808  HB2 TYR   277     -20.137  19.892 -24.524  1.00  0.00           H  
ATOM   3809  HB3 TYR   277     -21.627  20.121 -23.489  1.00  0.00           H  
ATOM   3810  HD1 TYR   277     -18.747  18.013 -24.254  1.00  0.00           H  
ATOM   3811  HD2 TYR   277     -22.134  18.601 -21.662  1.00  0.00           H  
ATOM   3812  HE1 TYR   277     -17.667  16.592 -22.728  1.00  0.00           H  
ATOM   3813  HE2 TYR   277     -21.156  16.891 -20.121  1.00  0.00           H  
ATOM   3814  HH  TYR   277     -19.079  15.667 -19.673  1.00  0.00           H  
ATOM   3815  N   THR   278     -22.943  16.669 -24.727  1.00  0.00           N  
ATOM   3816  CA  THR   278     -23.885  15.706 -24.224  1.00  0.00           C  
ATOM   3817  CB  THR   278     -24.651  14.761 -25.234  1.00  0.00           C  
ATOM   3818  OG1 THR   278     -23.710  13.823 -25.818  1.00  0.00           O  
ATOM   3819  CG2 THR   278     -25.228  15.543 -26.403  1.00  0.00           C  
ATOM   3820  C   THR   278     -23.176  15.027 -23.107  1.00  0.00           C  
ATOM   3821  O   THR   278     -22.044  14.706 -23.140  1.00  0.00           O  
ATOM   3822  H   THR   278     -22.029  16.267 -25.009  1.00  0.00           H  
ATOM   3823  HA  THR   278     -24.643  16.186 -23.717  1.00  0.00           H  
ATOM   3824  HB  THR   278     -25.502  14.165 -24.732  1.00  0.00           H  
ATOM   3825 HG21 THR   278     -25.972  16.310 -26.042  1.00  0.00           H  
ATOM   3826 HG22 THR   278     -24.381  16.065 -26.924  1.00  0.00           H  
ATOM   3827 HG23 THR   278     -25.723  14.820 -27.119  1.00  0.00           H  
ATOM   3828  HG1 THR   278     -23.196  14.342 -26.436  1.00  0.00           H  
ATOM   3829  N   ARG   279     -23.882  14.918 -21.997  1.00  0.00           N  
ATOM   3830  CA  ARG   279     -23.546  14.180 -20.811  1.00  0.00           C  
ATOM   3831  CB  ARG   279     -24.613  14.472 -19.677  1.00  0.00           C  
ATOM   3832  CG  ARG   279     -24.431  15.862 -19.066  1.00  0.00           C  
ATOM   3833  CD  ARG   279     -25.445  16.344 -18.073  1.00  0.00           C  
ATOM   3834  NE  ARG   279     -25.616  15.496 -16.892  1.00  0.00           N  
ATOM   3835  CZ  ARG   279     -26.324  15.862 -15.816  1.00  0.00           C  
ATOM   3836  NH1 ARG   279     -26.599  17.165 -15.536  1.00  0.00           N  
ATOM   3837  NH2 ARG   279     -26.750  15.001 -14.950  1.00  0.00           N1+
ATOM   3838  C   ARG   279     -23.615  12.670 -21.239  1.00  0.00           C  
ATOM   3839  O   ARG   279     -24.525  12.286 -22.032  1.00  0.00           O  
ATOM   3840  H   ARG   279     -24.848  15.246 -22.038  1.00  0.00           H  
ATOM   3841  HA  ARG   279     -22.517  14.353 -20.499  1.00  0.00           H  
ATOM   3842  HB2 ARG   279     -25.652  14.416 -20.136  1.00  0.00           H  
ATOM   3843  HB3 ARG   279     -24.443  13.688 -18.898  1.00  0.00           H  
ATOM   3844  HG2 ARG   279     -24.390  16.608 -19.846  1.00  0.00           H  
ATOM   3845  HG3 ARG   279     -23.477  15.923 -18.555  1.00  0.00           H  
ATOM   3846  HD2 ARG   279     -26.286  16.463 -18.735  1.00  0.00           H  
ATOM   3847  HD3 ARG   279     -24.966  17.366 -17.842  1.00  0.00           H  
ATOM   3848  HE  ARG   279     -25.500  14.542 -16.989  1.00  0.00           H  
ATOM   3849 HH11 ARG   279     -26.154  17.852 -16.165  1.00  0.00           H  
ATOM   3850 HH12 ARG   279     -27.437  17.380 -14.925  1.00  0.00           H  
ATOM   3851 HH21 ARG   279     -27.385  15.380 -14.227  1.00  0.00           H  
ATOM   3852 HH22 ARG   279     -26.349  14.096 -14.903  1.00  0.00           H  
ATOM   3853  N   ASP   280     -22.851  11.861 -20.461  1.00  0.00           N  
ATOM   3854  CA  ASP   280     -22.943  10.378 -20.273  1.00  0.00           C  
ATOM   3855  CB  ASP   280     -23.998   9.893 -19.191  1.00  0.00           C  
ATOM   3856  CG  ASP   280     -23.474  10.379 -17.943  1.00  0.00           C  
ATOM   3857  OD1 ASP   280     -23.005   9.545 -17.121  1.00  0.00           O  
ATOM   3858  OD2 ASP   280     -23.582  11.590 -17.587  1.00  0.00           O1-
ATOM   3859  C   ASP   280     -23.141   9.670 -21.537  1.00  0.00           C  
ATOM   3860  O   ASP   280     -22.525  10.057 -22.557  1.00  0.00           O  
ATOM   3861  H   ASP   280     -22.140  12.297 -19.920  1.00  0.00           H  
ATOM   3862  HA  ASP   280     -21.958  10.122 -19.998  1.00  0.00           H  
ATOM   3863  HB2 ASP   280     -24.006   8.788 -19.134  1.00  0.00           H  
ATOM   3864  HB3 ASP   280     -24.963  10.366 -19.528  1.00  0.00           H  
ATOM   3865  N   GLY   281     -24.044   8.666 -21.625  1.00  0.00           N  
ATOM   3866  CA  GLY   281     -24.492   8.079 -22.928  1.00  0.00           C  
ATOM   3867  C   GLY   281     -23.382   7.258 -23.476  1.00  0.00           C  
ATOM   3868  O   GLY   281     -22.511   6.714 -22.808  1.00  0.00           O  
ATOM   3869  H   GLY   281     -24.484   8.275 -20.837  1.00  0.00           H  
ATOM   3870  HA2 GLY   281     -25.355   7.360 -22.779  1.00  0.00           H  
ATOM   3871  HA3 GLY   281     -24.705   8.907 -23.563  1.00  0.00           H  
ATOM   3872  N   ASN   282     -23.451   7.039 -24.774  1.00  0.00           N  
ATOM   3873  CA  ASN   282     -22.373   6.350 -25.476  1.00  0.00           C  
ATOM   3874  CB  ASN   282     -22.911   5.026 -26.050  1.00  0.00           C  
ATOM   3875  CG  ASN   282     -23.986   5.304 -27.092  1.00  0.00           C  
ATOM   3876  OD1 ASN   282     -24.194   6.400 -27.468  1.00  0.00           O  
ATOM   3877  ND2 ASN   282     -24.569   4.178 -27.512  1.00  0.00           N  
ATOM   3878  C   ASN   282     -21.703   7.349 -26.489  1.00  0.00           C  
ATOM   3879  O   ASN   282     -21.033   6.958 -27.457  1.00  0.00           O  
ATOM   3880  H   ASN   282     -24.189   7.423 -25.337  1.00  0.00           H  
ATOM   3881  HA  ASN   282     -21.551   6.086 -24.870  1.00  0.00           H  
ATOM   3882  HB2 ASN   282     -23.441   4.471 -25.269  1.00  0.00           H  
ATOM   3883  HB3 ASN   282     -22.147   4.382 -26.470  1.00  0.00           H  
ATOM   3884 HD21 ASN   282     -24.459   3.294 -27.047  1.00  0.00           H  
ATOM   3885 HD22 ASN   282     -25.252   4.244 -28.239  1.00  0.00           H  
ATOM   3886  N   ALA   283     -21.974   8.640 -26.249  1.00  0.00           N  
ATOM   3887  CA  ALA   283     -21.678   9.689 -27.294  1.00  0.00           C  
ATOM   3888  CB  ALA   283     -22.661  10.872 -26.979  1.00  0.00           C  
ATOM   3889  C   ALA   283     -20.220  10.174 -27.251  1.00  0.00           C  
ATOM   3890  O   ALA   283     -19.745  10.653 -28.265  1.00  0.00           O  
ATOM   3891  H   ALA   283     -22.481   9.029 -25.455  1.00  0.00           H  
ATOM   3892  HA  ALA   283     -21.824   9.225 -28.354  1.00  0.00           H  
ATOM   3893  HB1 ALA   283     -23.712  10.537 -27.134  1.00  0.00           H  
ATOM   3894  HB2 ALA   283     -22.532  11.251 -25.908  1.00  0.00           H  
ATOM   3895  HB3 ALA   283     -22.376  11.720 -27.653  1.00  0.00           H  
ATOM   3896  N   ASP   284     -19.492  10.045 -26.118  1.00  0.00           N  
ATOM   3897  CA  ASP   284     -18.138  10.545 -25.832  1.00  0.00           C  
ATOM   3898  CB  ASP   284     -17.020   9.853 -26.694  1.00  0.00           C  
ATOM   3899  CG  ASP   284     -17.160   8.329 -26.746  1.00  0.00           C  
ATOM   3900  OD1 ASP   284     -17.083   7.671 -25.665  1.00  0.00           O  
ATOM   3901  OD2 ASP   284     -17.313   7.764 -27.860  1.00  0.00           O1-
ATOM   3902  C   ASP   284     -18.049  12.081 -25.841  1.00  0.00           C  
ATOM   3903  O   ASP   284     -17.131  12.631 -26.452  1.00  0.00           O  
ATOM   3904  H   ASP   284     -20.005   9.664 -25.331  1.00  0.00           H  
ATOM   3905  HA  ASP   284     -17.875  10.218 -24.853  1.00  0.00           H  
ATOM   3906  HB2 ASP   284     -16.045   9.949 -26.226  1.00  0.00           H  
ATOM   3907  HB3 ASP   284     -16.961  10.357 -27.739  1.00  0.00           H  
ATOM   3908  N   GLY   285     -18.936  12.812 -25.191  1.00  0.00           N  
ATOM   3909  CA  GLY   285     -19.047  14.270 -25.126  1.00  0.00           C  
ATOM   3910  C   GLY   285     -19.593  14.930 -26.339  1.00  0.00           C  
ATOM   3911  O   GLY   285     -19.751  16.139 -26.444  1.00  0.00           O  
ATOM   3912  H   GLY   285     -19.605  12.258 -24.705  1.00  0.00           H  
ATOM   3913  HA2 GLY   285     -19.671  14.502 -24.366  1.00  0.00           H  
ATOM   3914  HA3 GLY   285     -17.998  14.591 -24.956  1.00  0.00           H  
ATOM   3915  N   LYS   286     -19.877  14.167 -27.419  1.00  0.00           N  
ATOM   3916  CA  LYS   286     -20.215  14.639 -28.762  1.00  0.00           C  
ATOM   3917  CB  LYS   286     -20.019  13.532 -29.843  1.00  0.00           C  
ATOM   3918  CG  LYS   286     -18.604  13.184 -30.147  1.00  0.00           C  
ATOM   3919  CD  LYS   286     -18.616  11.946 -31.098  1.00  0.00           C  
ATOM   3920  CE  LYS   286     -17.409  10.999 -30.861  1.00  0.00           C  
ATOM   3921  NZ  LYS   286     -17.613   9.564 -31.281  1.00  0.00           N1+
ATOM   3922  C   LYS   286     -21.626  15.263 -28.788  1.00  0.00           C  
ATOM   3923  O   LYS   286     -22.548  14.665 -28.220  1.00  0.00           O  
ATOM   3924  H   LYS   286     -19.750  13.200 -27.362  1.00  0.00           H  
ATOM   3925  HA  LYS   286     -19.483  15.451 -29.019  1.00  0.00           H  
ATOM   3926  HB2 LYS   286     -20.533  12.637 -29.439  1.00  0.00           H  
ATOM   3927  HB3 LYS   286     -20.567  13.791 -30.818  1.00  0.00           H  
ATOM   3928  HG2 LYS   286     -18.026  14.052 -30.577  1.00  0.00           H  
ATOM   3929  HG3 LYS   286     -18.209  13.016 -29.183  1.00  0.00           H  
ATOM   3930  HD2 LYS   286     -18.791  12.244 -32.154  1.00  0.00           H  
ATOM   3931  HD3 LYS   286     -19.560  11.446 -31.022  1.00  0.00           H  
ATOM   3932  HE2 LYS   286     -17.203  10.935 -29.786  1.00  0.00           H  
ATOM   3933  HE3 LYS   286     -16.548  11.370 -31.390  1.00  0.00           H  
ATOM   3934  HZ1 LYS   286     -18.528   9.232 -30.921  1.00  0.00           H  
ATOM   3935  HZ2 LYS   286     -17.686   9.330 -32.278  1.00  0.00           H  
ATOM   3936  HZ3 LYS   286     -16.754   9.116 -30.919  1.00  0.00           H  
ATOM   3937  N   PRO   287     -21.863  16.470 -29.318  1.00  0.00           N  
ATOM   3938  CD  PRO   287     -20.846  17.144 -30.104  1.00  0.00           C  
ATOM   3939  CA  PRO   287     -23.083  17.227 -29.242  1.00  0.00           C  
ATOM   3940  CB  PRO   287     -22.801  18.508 -29.961  1.00  0.00           C  
ATOM   3941  CG  PRO   287     -21.638  18.178 -30.909  1.00  0.00           C  
ATOM   3942  C   PRO   287     -24.357  16.568 -29.725  1.00  0.00           C  
ATOM   3943  O   PRO   287     -24.280  15.634 -30.566  1.00  0.00           O  
ATOM   3944  HA  PRO   287     -23.211  17.319 -28.203  1.00  0.00           H  
ATOM   3945  HB2 PRO   287     -23.637  18.957 -30.514  1.00  0.00           H  
ATOM   3946  HB3 PRO   287     -22.310  19.266 -29.270  1.00  0.00           H  
ATOM   3947  HG2 PRO   287     -21.124  19.141 -31.162  1.00  0.00           H  
ATOM   3948  HG3 PRO   287     -22.183  17.716 -31.782  1.00  0.00           H  
ATOM   3949  HD2 PRO   287     -20.017  17.642 -29.449  1.00  0.00           H  
ATOM   3950  HD3 PRO   287     -20.294  16.555 -30.899  1.00  0.00           H  
ATOM   3951  N   CYS   288     -25.544  17.068 -29.268  1.00  0.00           N  
ATOM   3952  CA  CYS   288     -26.847  16.599 -29.749  1.00  0.00           C  
ATOM   3953  CB  CYS   288     -28.094  17.278 -29.051  1.00  0.00           C  
ATOM   3954  SG  CYS   288     -28.387  16.807 -27.356  1.00  0.00           S  
ATOM   3955  C   CYS   288     -26.970  16.901 -31.163  1.00  0.00           C  
ATOM   3956  O   CYS   288     -26.531  17.971 -31.739  1.00  0.00           O  
ATOM   3957  H   CYS   288     -25.538  17.809 -28.526  1.00  0.00           H  
ATOM   3958  HA  CYS   288     -26.952  15.479 -29.608  1.00  0.00           H  
ATOM   3959  HB2 CYS   288     -28.997  17.002 -29.661  1.00  0.00           H  
ATOM   3960  HB3 CYS   288     -27.906  18.340 -29.007  1.00  0.00           H  
ATOM   3961  N   GLN   289     -27.600  16.055 -31.991  1.00  0.00           N  
ATOM   3962  CA  GLN   289     -27.736  16.163 -33.420  1.00  0.00           C  
ATOM   3963  CB  GLN   289     -26.996  14.972 -34.207  1.00  0.00           C  
ATOM   3964  CG  GLN   289     -27.128  14.830 -35.766  1.00  0.00           C  
ATOM   3965  CD  GLN   289     -26.722  16.141 -36.396  1.00  0.00           C  
ATOM   3966  NE2 GLN   289     -25.598  16.661 -36.220  1.00  0.00           N  
ATOM   3967  OE1 GLN   289     -27.741  16.894 -36.973  1.00  0.00           O  
ATOM   3968  C   GLN   289     -29.260  16.186 -33.707  1.00  0.00           C  
ATOM   3969  O   GLN   289     -29.972  15.186 -33.474  1.00  0.00           O  
ATOM   3970  H   GLN   289     -27.830  15.196 -31.532  1.00  0.00           H  
ATOM   3971  HA  GLN   289     -27.331  17.096 -33.789  1.00  0.00           H  
ATOM   3972  HB2 GLN   289     -25.933  15.126 -33.993  1.00  0.00           H  
ATOM   3973  HB3 GLN   289     -27.283  14.036 -33.745  1.00  0.00           H  
ATOM   3974  HG2 GLN   289     -28.175  14.567 -36.051  1.00  0.00           H  
ATOM   3975  HG3 GLN   289     -26.403  14.054 -36.184  1.00  0.00           H  
ATOM   3976 HE21 GLN   289     -24.852  16.123 -35.802  1.00  0.00           H  
ATOM   3977 HE22 GLN   289     -25.436  17.619 -36.496  1.00  0.00           H  
ATOM   3978  N   PHE   290     -29.781  17.258 -34.428  1.00  0.00           N  
ATOM   3979  CA  PHE   290     -31.215  17.554 -34.692  1.00  0.00           C  
ATOM   3980  CB  PHE   290     -31.647  18.895 -34.103  1.00  0.00           C  
ATOM   3981  CG  PHE   290     -31.420  18.914 -32.590  1.00  0.00           C  
ATOM   3982  CD1 PHE   290     -32.181  18.067 -31.805  1.00  0.00           C  
ATOM   3983  CE1 PHE   290     -31.938  18.063 -30.383  1.00  0.00           C  
ATOM   3984  CZ  PHE   290     -30.913  18.851 -29.823  1.00  0.00           C  
ATOM   3985  CD2 PHE   290     -30.432  19.744 -32.006  1.00  0.00           C  
ATOM   3986  CE2 PHE   290     -30.075  19.598 -30.604  1.00  0.00           C  
ATOM   3987  C   PHE   290     -31.594  17.647 -36.212  1.00  0.00           C  
ATOM   3988  O   PHE   290     -30.732  18.086 -36.946  1.00  0.00           O  
ATOM   3989  H   PHE   290     -29.181  17.992 -34.653  1.00  0.00           H  
ATOM   3990  HA  PHE   290     -31.825  16.772 -34.332  1.00  0.00           H  
ATOM   3991  HB2 PHE   290     -31.048  19.735 -34.677  1.00  0.00           H  
ATOM   3992  HB3 PHE   290     -32.616  18.991 -34.376  1.00  0.00           H  
ATOM   3993  HD1 PHE   290     -32.930  17.519 -32.274  1.00  0.00           H  
ATOM   3994  HD2 PHE   290     -29.740  20.275 -32.645  1.00  0.00           H  
ATOM   3995  HE1 PHE   290     -32.462  17.517 -29.697  1.00  0.00           H  
ATOM   3996  HE2 PHE   290     -29.290  20.187 -30.166  1.00  0.00           H  
ATOM   3997  HZ  PHE   290     -30.790  18.855 -28.729  1.00  0.00           H  
ATOM   3998  N   PRO   291     -32.825  17.296 -36.683  1.00  0.00           N  
ATOM   3999  CD  PRO   291     -33.205  17.512 -38.094  1.00  0.00           C  
ATOM   4000  CA  PRO   291     -33.888  16.575 -35.971  1.00  0.00           C  
ATOM   4001  CB  PRO   291     -35.172  16.629 -36.815  1.00  0.00           C  
ATOM   4002  CG  PRO   291     -34.754  17.519 -38.011  1.00  0.00           C  
ATOM   4003  C   PRO   291     -33.538  15.135 -35.850  1.00  0.00           C  
ATOM   4004  O   PRO   291     -33.085  14.627 -36.883  1.00  0.00           O  
ATOM   4005  HA  PRO   291     -33.977  17.044 -34.970  1.00  0.00           H  
ATOM   4006  HB2 PRO   291     -35.466  15.658 -37.222  1.00  0.00           H  
ATOM   4007  HB3 PRO   291     -35.943  17.154 -36.160  1.00  0.00           H  
ATOM   4008  HG2 PRO   291     -35.135  18.601 -37.894  1.00  0.00           H  
ATOM   4009  HG3 PRO   291     -35.089  17.065 -38.914  1.00  0.00           H  
ATOM   4010  HD2 PRO   291     -32.954  18.529 -38.541  1.00  0.00           H  
ATOM   4011  HD3 PRO   291     -32.740  16.714 -38.745  1.00  0.00           H  
ATOM   4012  N   PHE   292     -33.779  14.359 -34.769  1.00  0.00           N  
ATOM   4013  CA  PHE   292     -33.621  12.947 -34.779  1.00  0.00           C  
ATOM   4014  CB  PHE   292     -32.690  12.463 -33.679  1.00  0.00           C  
ATOM   4015  CG  PHE   292     -33.046  12.701 -32.203  1.00  0.00           C  
ATOM   4016  CD1 PHE   292     -33.764  11.676 -31.589  1.00  0.00           C  
ATOM   4017  CE1 PHE   292     -34.282  11.884 -30.283  1.00  0.00           C  
ATOM   4018  CZ  PHE   292     -33.972  13.050 -29.596  1.00  0.00           C  
ATOM   4019  CD2 PHE   292     -32.684  13.844 -31.477  1.00  0.00           C  
ATOM   4020  CE2 PHE   292     -33.263  14.072 -30.165  1.00  0.00           C  
ATOM   4021  C   PHE   292     -35.053  12.363 -34.714  1.00  0.00           C  
ATOM   4022  O   PHE   292     -35.959  13.060 -34.293  1.00  0.00           O  
ATOM   4023  H   PHE   292     -34.210  14.752 -33.935  1.00  0.00           H  
ATOM   4024  HA  PHE   292     -33.276  12.635 -35.764  1.00  0.00           H  
ATOM   4025  HB2 PHE   292     -32.367  11.485 -33.802  1.00  0.00           H  
ATOM   4026  HB3 PHE   292     -31.717  12.927 -33.884  1.00  0.00           H  
ATOM   4027  HD1 PHE   292     -34.156  10.827 -32.162  1.00  0.00           H  
ATOM   4028  HD2 PHE   292     -32.044  14.646 -31.890  1.00  0.00           H  
ATOM   4029  HE1 PHE   292     -34.836  11.053 -29.845  1.00  0.00           H  
ATOM   4030  HE2 PHE   292     -33.017  14.967 -29.667  1.00  0.00           H  
ATOM   4031  HZ  PHE   292     -34.290  13.210 -28.587  1.00  0.00           H  
ATOM   4032  N   ILE   293     -35.299  11.088 -35.097  1.00  0.00           N  
ATOM   4033  CA  ILE   293     -36.551  10.355 -34.976  1.00  0.00           C  
ATOM   4034  CB  ILE   293     -37.053   9.664 -36.179  1.00  0.00           C  
ATOM   4035  CG2 ILE   293     -38.415   8.956 -35.940  1.00  0.00           C  
ATOM   4036  CG1 ILE   293     -37.208  10.509 -37.507  1.00  0.00           C  
ATOM   4037  CD1 ILE   293     -38.167  11.645 -37.319  1.00  0.00           C  
ATOM   4038  C   ILE   293     -36.420   9.473 -33.717  1.00  0.00           C  
ATOM   4039  O   ILE   293     -35.518   8.625 -33.620  1.00  0.00           O  
ATOM   4040  H   ILE   293     -34.551  10.508 -35.423  1.00  0.00           H  
ATOM   4041  HA  ILE   293     -37.331  11.063 -34.715  1.00  0.00           H  
ATOM   4042  HB  ILE   293     -36.281   8.864 -36.409  1.00  0.00           H  
ATOM   4043 HG12 ILE   293     -36.223  10.817 -37.998  1.00  0.00           H  
ATOM   4044 HG13 ILE   293     -37.658   9.872 -38.210  1.00  0.00           H  
ATOM   4045 HG21 ILE   293     -38.196   8.096 -35.272  1.00  0.00           H  
ATOM   4046 HG22 ILE   293     -39.181   9.520 -35.417  1.00  0.00           H  
ATOM   4047 HG23 ILE   293     -38.798   8.566 -36.906  1.00  0.00           H  
ATOM   4048 HD11 ILE   293     -39.011  11.287 -36.738  1.00  0.00           H  
ATOM   4049 HD12 ILE   293     -37.688  12.408 -36.801  1.00  0.00           H  
ATOM   4050 HD13 ILE   293     -38.540  11.993 -38.245  1.00  0.00           H  
ATOM   4051  N   PHE   294     -37.368   9.396 -32.792  1.00  0.00           N  
ATOM   4052  CA  PHE   294     -37.539   8.316 -31.838  1.00  0.00           C  
ATOM   4053  CB  PHE   294     -36.980   8.613 -30.418  1.00  0.00           C  
ATOM   4054  CG  PHE   294     -36.983   7.459 -29.412  1.00  0.00           C  
ATOM   4055  CD1 PHE   294     -36.296   6.268 -29.733  1.00  0.00           C  
ATOM   4056  CE1 PHE   294     -36.504   5.136 -28.916  1.00  0.00           C  
ATOM   4057  CZ  PHE   294     -37.390   5.143 -27.863  1.00  0.00           C  
ATOM   4058  CD2 PHE   294     -37.893   7.424 -28.364  1.00  0.00           C  
ATOM   4059  CE2 PHE   294     -38.087   6.297 -27.592  1.00  0.00           C  
ATOM   4060  C   PHE   294     -38.993   7.927 -31.738  1.00  0.00           C  
ATOM   4061  O   PHE   294     -39.921   8.728 -31.548  1.00  0.00           O  
ATOM   4062  H   PHE   294     -38.093  10.166 -32.849  1.00  0.00           H  
ATOM   4063  HA  PHE   294     -36.866   7.528 -32.169  1.00  0.00           H  
ATOM   4064  HB2 PHE   294     -35.917   8.878 -30.443  1.00  0.00           H  
ATOM   4065  HB3 PHE   294     -37.398   9.558 -30.024  1.00  0.00           H  
ATOM   4066  HD1 PHE   294     -35.610   6.185 -30.588  1.00  0.00           H  
ATOM   4067  HD2 PHE   294     -38.421   8.320 -28.169  1.00  0.00           H  
ATOM   4068  HE1 PHE   294     -35.951   4.195 -29.172  1.00  0.00           H  
ATOM   4069  HE2 PHE   294     -38.753   6.314 -26.739  1.00  0.00           H  
ATOM   4070  HZ  PHE   294     -37.767   4.247 -27.314  1.00  0.00           H  
ATOM   4071  N   GLN   295     -39.160   6.625 -31.978  1.00  0.00           N  
ATOM   4072  CA  GLN   295     -40.501   5.978 -32.017  1.00  0.00           C  
ATOM   4073  CB  GLN   295     -41.047   5.856 -30.530  1.00  0.00           C  
ATOM   4074  CG  GLN   295     -40.311   4.871 -29.664  1.00  0.00           C  
ATOM   4075  CD  GLN   295     -40.634   3.405 -30.109  1.00  0.00           C  
ATOM   4076  OE1 GLN   295     -40.024   2.682 -30.858  1.00  0.00           O  
ATOM   4077  NE2 GLN   295     -41.762   2.821 -29.522  1.00  0.00           N  
ATOM   4078  C   GLN   295     -41.556   6.738 -32.866  1.00  0.00           C  
ATOM   4079  O   GLN   295     -42.636   7.007 -32.342  1.00  0.00           O  
ATOM   4080  H   GLN   295     -38.322   5.983 -31.935  1.00  0.00           H  
ATOM   4081  HA  GLN   295     -40.431   4.996 -32.381  1.00  0.00           H  
ATOM   4082  HB2 GLN   295     -41.183   6.769 -29.967  1.00  0.00           H  
ATOM   4083  HB3 GLN   295     -42.089   5.493 -30.624  1.00  0.00           H  
ATOM   4084  HG2 GLN   295     -40.495   5.028 -28.609  1.00  0.00           H  
ATOM   4085  HG3 GLN   295     -39.224   5.069 -29.763  1.00  0.00           H  
ATOM   4086 HE21 GLN   295     -42.431   3.396 -29.035  1.00  0.00           H  
ATOM   4087 HE22 GLN   295     -41.878   1.840 -29.560  1.00  0.00           H  
ATOM   4088  N   GLY   296     -41.142   7.112 -34.099  1.00  0.00           N  
ATOM   4089  CA  GLY   296     -42.129   7.633 -34.998  1.00  0.00           C  
ATOM   4090  C   GLY   296     -42.195   9.131 -34.926  1.00  0.00           C  
ATOM   4091  O   GLY   296     -42.445   9.784 -35.942  1.00  0.00           O  
ATOM   4092  H   GLY   296     -40.202   6.955 -34.386  1.00  0.00           H  
ATOM   4093  HA2 GLY   296     -41.960   7.256 -36.077  1.00  0.00           H  
ATOM   4094  HA3 GLY   296     -43.088   7.265 -34.677  1.00  0.00           H  
ATOM   4095  N   GLN   297     -41.887   9.781 -33.782  1.00  0.00           N  
ATOM   4096  CA  GLN   297     -41.877  11.207 -33.623  1.00  0.00           C  
ATOM   4097  CB  GLN   297     -42.144  11.539 -32.158  1.00  0.00           C  
ATOM   4098  CG  GLN   297     -43.435  10.975 -31.512  1.00  0.00           C  
ATOM   4099  CD  GLN   297     -43.460  11.214 -29.990  1.00  0.00           C  
ATOM   4100  NE2 GLN   297     -43.735  10.221 -29.289  1.00  0.00           N  
ATOM   4101  OE1 GLN   297     -43.241  12.429 -29.429  1.00  0.00           O  
ATOM   4102  C   GLN   297     -40.501  11.808 -33.745  1.00  0.00           C  
ATOM   4103  O   GLN   297     -39.496  11.188 -33.453  1.00  0.00           O  
ATOM   4104  H   GLN   297     -41.571   9.267 -32.972  1.00  0.00           H  
ATOM   4105  HA  GLN   297     -42.581  11.705 -34.300  1.00  0.00           H  
ATOM   4106  HB2 GLN   297     -41.243  11.360 -31.525  1.00  0.00           H  
ATOM   4107  HB3 GLN   297     -42.363  12.731 -32.106  1.00  0.00           H  
ATOM   4108  HG2 GLN   297     -43.313   9.871 -31.487  1.00  0.00           H  
ATOM   4109  HG3 GLN   297     -44.473  11.290 -31.812  1.00  0.00           H  
ATOM   4110 HE21 GLN   297     -43.895   9.324 -29.725  1.00  0.00           H  
ATOM   4111 HE22 GLN   297     -43.798  10.313 -28.285  1.00  0.00           H  
ATOM   4112  N   SER   298     -40.451  13.073 -34.235  1.00  0.00           N  
ATOM   4113  CA  SER   298     -39.287  13.851 -34.642  1.00  0.00           C  
ATOM   4114  CB  SER   298     -39.514  14.468 -36.046  1.00  0.00           C  
ATOM   4115  OG  SER   298     -38.359  15.147 -36.430  1.00  0.00           O  
ATOM   4116  C   SER   298     -39.026  14.903 -33.644  1.00  0.00           C  
ATOM   4117  O   SER   298     -39.845  15.506 -32.994  1.00  0.00           O  
ATOM   4118  H   SER   298     -41.258  13.654 -34.332  1.00  0.00           H  
ATOM   4119  HA  SER   298     -38.419  13.231 -34.612  1.00  0.00           H  
ATOM   4120  HB2 SER   298     -40.387  15.101 -36.180  1.00  0.00           H  
ATOM   4121  HB3 SER   298     -39.652  13.668 -36.798  1.00  0.00           H  
ATOM   4122  HG  SER   298     -38.384  15.279 -37.337  1.00  0.00           H  
ATOM   4123  N   TYR   299     -37.707  15.014 -33.342  1.00  0.00           N  
ATOM   4124  CA  TYR   299     -37.173  15.719 -32.215  1.00  0.00           C  
ATOM   4125  CB  TYR   299     -36.600  14.741 -31.168  1.00  0.00           C  
ATOM   4126  CG  TYR   299     -37.637  14.040 -30.450  1.00  0.00           C  
ATOM   4127  CD1 TYR   299     -38.522  14.724 -29.554  1.00  0.00           C  
ATOM   4128  CE1 TYR   299     -39.490  14.011 -28.919  1.00  0.00           C  
ATOM   4129  CZ  TYR   299     -39.652  12.624 -29.216  1.00  0.00           C  
ATOM   4130  OH  TYR   299     -40.443  11.905 -28.334  1.00  0.00           O  
ATOM   4131  CD2 TYR   299     -37.847  12.682 -30.700  1.00  0.00           C  
ATOM   4132  CE2 TYR   299     -38.830  11.994 -30.045  1.00  0.00           C  
ATOM   4133  C   TYR   299     -36.059  16.743 -32.528  1.00  0.00           C  
ATOM   4134  O   TYR   299     -34.977  16.377 -32.938  1.00  0.00           O  
ATOM   4135  H   TYR   299     -37.007  14.490 -33.865  1.00  0.00           H  
ATOM   4136  HA  TYR   299     -37.987  16.286 -31.860  1.00  0.00           H  
ATOM   4137  HB2 TYR   299     -35.842  14.059 -31.530  1.00  0.00           H  
ATOM   4138  HB3 TYR   299     -36.140  15.307 -30.301  1.00  0.00           H  
ATOM   4139  HD1 TYR   299     -38.391  15.765 -29.332  1.00  0.00           H  
ATOM   4140  HD2 TYR   299     -37.086  12.101 -31.274  1.00  0.00           H  
ATOM   4141  HE1 TYR   299     -40.103  14.473 -28.195  1.00  0.00           H  
ATOM   4142  HE2 TYR   299     -39.007  10.930 -30.146  1.00  0.00           H  
ATOM   4143  HH  TYR   299     -41.349  12.179 -28.492  1.00  0.00           H  
ATOM   4144  N   SER   300     -36.359  18.116 -32.285  1.00  0.00           N  
ATOM   4145  CA  SER   300     -35.468  19.170 -32.552  1.00  0.00           C  
ATOM   4146  CB  SER   300     -35.945  20.328 -33.382  1.00  0.00           C  
ATOM   4147  OG  SER   300     -36.106  19.810 -34.699  1.00  0.00           O  
ATOM   4148  C   SER   300     -35.054  19.775 -31.214  1.00  0.00           C  
ATOM   4149  O   SER   300     -34.611  20.950 -31.117  1.00  0.00           O  
ATOM   4150  H   SER   300     -37.270  18.388 -31.939  1.00  0.00           H  
ATOM   4151  HA  SER   300     -34.521  18.903 -32.998  1.00  0.00           H  
ATOM   4152  HB2 SER   300     -35.341  21.239 -33.494  1.00  0.00           H  
ATOM   4153  HB3 SER   300     -36.969  20.623 -32.909  1.00  0.00           H  
ATOM   4154  HG  SER   300     -36.826  19.110 -34.766  1.00  0.00           H  
ATOM   4155  N   ALA   301     -35.294  19.097 -30.137  1.00  0.00           N  
ATOM   4156  CA  ALA   301     -35.127  19.453 -28.746  1.00  0.00           C  
ATOM   4157  CB  ALA   301     -36.318  20.212 -28.062  1.00  0.00           C  
ATOM   4158  C   ALA   301     -35.012  18.151 -28.003  1.00  0.00           C  
ATOM   4159  O   ALA   301     -35.341  17.087 -28.495  1.00  0.00           O  
ATOM   4160  H   ALA   301     -35.588  18.174 -30.277  1.00  0.00           H  
ATOM   4161  HA  ALA   301     -34.220  20.075 -28.677  1.00  0.00           H  
ATOM   4162  HB1 ALA   301     -36.651  21.142 -28.594  1.00  0.00           H  
ATOM   4163  HB2 ALA   301     -37.226  19.640 -28.155  1.00  0.00           H  
ATOM   4164  HB3 ALA   301     -36.322  20.503 -26.993  1.00  0.00           H  
ATOM   4165  N   CYS   302     -34.479  18.128 -26.772  1.00  0.00           N  
ATOM   4166  CA  CYS   302     -34.368  17.013 -25.813  1.00  0.00           C  
ATOM   4167  CB  CYS   302     -33.487  17.171 -24.556  1.00  0.00           C  
ATOM   4168  SG  CYS   302     -31.819  17.669 -25.109  1.00  0.00           S  
ATOM   4169  C   CYS   302     -35.690  16.458 -25.375  1.00  0.00           C  
ATOM   4170  O   CYS   302     -36.643  17.172 -25.041  1.00  0.00           O  
ATOM   4171  H   CYS   302     -33.916  18.940 -26.572  1.00  0.00           H  
ATOM   4172  HA  CYS   302     -33.963  16.200 -26.386  1.00  0.00           H  
ATOM   4173  HB2 CYS   302     -33.489  16.270 -23.828  1.00  0.00           H  
ATOM   4174  HB3 CYS   302     -33.917  17.960 -23.983  1.00  0.00           H  
ATOM   4175  N   THR   303     -35.757  15.093 -25.258  1.00  0.00           N  
ATOM   4176  CA  THR   303     -37.079  14.447 -24.834  1.00  0.00           C  
ATOM   4177  CB  THR   303     -37.692  13.642 -25.955  1.00  0.00           C  
ATOM   4178  OG1 THR   303     -38.976  13.213 -25.564  1.00  0.00           O  
ATOM   4179  CG2 THR   303     -36.946  12.321 -26.471  1.00  0.00           C  
ATOM   4180  C   THR   303     -36.824  13.652 -23.640  1.00  0.00           C  
ATOM   4181  O   THR   303     -35.712  13.201 -23.447  1.00  0.00           O  
ATOM   4182  H   THR   303     -35.035  14.392 -25.498  1.00  0.00           H  
ATOM   4183  HA  THR   303     -37.897  15.140 -24.575  1.00  0.00           H  
ATOM   4184  HB  THR   303     -37.747  14.339 -26.840  1.00  0.00           H  
ATOM   4185 HG21 THR   303     -35.913  12.466 -26.886  1.00  0.00           H  
ATOM   4186 HG22 THR   303     -36.913  11.494 -25.718  1.00  0.00           H  
ATOM   4187 HG23 THR   303     -37.446  11.825 -27.294  1.00  0.00           H  
ATOM   4188  HG1 THR   303     -39.389  12.712 -26.317  1.00  0.00           H  
ATOM   4189  N   THR   304     -37.774  13.517 -22.687  1.00  0.00           N  
ATOM   4190  CA  THR   304     -37.644  12.619 -21.552  1.00  0.00           C  
ATOM   4191  CB  THR   304     -38.327  13.128 -20.243  1.00  0.00           C  
ATOM   4192  OG1 THR   304     -39.772  13.266 -20.289  1.00  0.00           O  
ATOM   4193  CG2 THR   304     -37.662  14.430 -19.832  1.00  0.00           C  
ATOM   4194  C   THR   304     -38.359  11.326 -21.886  1.00  0.00           C  
ATOM   4195  O   THR   304     -38.241  10.361 -21.051  1.00  0.00           O  
ATOM   4196  H   THR   304     -38.608  14.060 -22.947  1.00  0.00           H  
ATOM   4197  HA  THR   304     -36.559  12.498 -21.441  1.00  0.00           H  
ATOM   4198  HB  THR   304     -38.171  12.427 -19.388  1.00  0.00           H  
ATOM   4199 HG21 THR   304     -36.580  14.240 -19.680  1.00  0.00           H  
ATOM   4200 HG22 THR   304     -37.919  15.157 -20.661  1.00  0.00           H  
ATOM   4201 HG23 THR   304     -38.099  14.782 -18.906  1.00  0.00           H  
ATOM   4202  HG1 THR   304     -40.076  12.658 -20.946  1.00  0.00           H  
ATOM   4203  N   ASP   305     -38.976  11.227 -23.060  1.00  0.00           N  
ATOM   4204  CA  ASP   305     -39.732  10.057 -23.450  1.00  0.00           C  
ATOM   4205  CB  ASP   305     -40.813  10.455 -24.540  1.00  0.00           C  
ATOM   4206  CG  ASP   305     -41.764  11.532 -23.954  1.00  0.00           C  
ATOM   4207  OD1 ASP   305     -43.038  11.307 -24.080  1.00  0.00           O  
ATOM   4208  OD2 ASP   305     -41.261  12.556 -23.498  1.00  0.00           O1-
ATOM   4209  C   ASP   305     -38.860   8.819 -23.862  1.00  0.00           C  
ATOM   4210  O   ASP   305     -37.804   8.973 -24.468  1.00  0.00           O  
ATOM   4211  H   ASP   305     -39.103  11.904 -23.730  1.00  0.00           H  
ATOM   4212  HA  ASP   305     -40.307   9.761 -22.593  1.00  0.00           H  
ATOM   4213  HB2 ASP   305     -41.360   9.496 -24.783  1.00  0.00           H  
ATOM   4214  HB3 ASP   305     -40.351  10.773 -25.432  1.00  0.00           H  
ATOM   4215  N   GLY   306     -39.425   7.618 -23.655  1.00  0.00           N  
ATOM   4216  CA  GLY   306     -38.679   6.397 -23.946  1.00  0.00           C  
ATOM   4217  C   GLY   306     -37.840   5.911 -22.828  1.00  0.00           C  
ATOM   4218  O   GLY   306     -36.874   5.119 -22.981  1.00  0.00           O  
ATOM   4219  H   GLY   306     -40.348   7.538 -23.275  1.00  0.00           H  
ATOM   4220  HA2 GLY   306     -39.389   5.611 -24.285  1.00  0.00           H  
ATOM   4221  HA3 GLY   306     -38.027   6.643 -24.782  1.00  0.00           H  
ATOM   4222  N   ARG   307     -38.054   6.426 -21.595  1.00  0.00           N  
ATOM   4223  CA  ARG   307     -37.247   6.097 -20.475  1.00  0.00           C  
ATOM   4224  CB  ARG   307     -36.131   7.149 -20.231  1.00  0.00           C  
ATOM   4225  CG  ARG   307     -35.184   7.507 -21.406  1.00  0.00           C  
ATOM   4226  CD  ARG   307     -33.971   8.305 -20.890  1.00  0.00           C  
ATOM   4227  NE  ARG   307     -33.109   7.420 -19.965  1.00  0.00           N  
ATOM   4228  CZ  ARG   307     -32.308   6.363 -20.320  1.00  0.00           C  
ATOM   4229  NH1 ARG   307     -32.041   5.978 -21.580  1.00  0.00           N  
ATOM   4230  NH2 ARG   307     -31.651   5.792 -19.335  1.00  0.00           N1+
ATOM   4231  C   ARG   307     -38.058   5.877 -19.185  1.00  0.00           C  
ATOM   4232  O   ARG   307     -39.067   6.554 -18.992  1.00  0.00           O  
ATOM   4233  H   ARG   307     -38.783   7.106 -21.394  1.00  0.00           H  
ATOM   4234  HA  ARG   307     -36.673   5.182 -20.619  1.00  0.00           H  
ATOM   4235  HB2 ARG   307     -36.620   8.060 -19.933  1.00  0.00           H  
ATOM   4236  HB3 ARG   307     -35.469   6.737 -19.456  1.00  0.00           H  
ATOM   4237  HG2 ARG   307     -35.721   8.053 -22.246  1.00  0.00           H  
ATOM   4238  HG3 ARG   307     -34.806   6.558 -21.885  1.00  0.00           H  
ATOM   4239  HD2 ARG   307     -34.281   9.308 -20.439  1.00  0.00           H  
ATOM   4240  HD3 ARG   307     -33.335   8.489 -21.819  1.00  0.00           H  
ATOM   4241  HE  ARG   307     -33.267   7.519 -18.930  1.00  0.00           H  
ATOM   4242 HH11 ARG   307     -32.655   6.282 -22.300  1.00  0.00           H  
ATOM   4243 HH12 ARG   307     -31.279   5.328 -21.716  1.00  0.00           H  
ATOM   4244 HH21 ARG   307     -30.758   5.299 -19.557  1.00  0.00           H  
ATOM   4245 HH22 ARG   307     -32.000   5.980 -18.352  1.00  0.00           H  
ATOM   4246  N   SER   308     -37.693   5.018 -18.255  1.00  0.00           N  
ATOM   4247  CA  SER   308     -38.238   4.865 -16.948  1.00  0.00           C  
ATOM   4248  CB  SER   308     -37.976   3.377 -16.549  1.00  0.00           C  
ATOM   4249  OG  SER   308     -38.510   2.500 -17.559  1.00  0.00           O  
ATOM   4250  C   SER   308     -37.623   5.773 -15.911  1.00  0.00           C  
ATOM   4251  O   SER   308     -38.251   6.204 -14.937  1.00  0.00           O  
ATOM   4252  H   SER   308     -36.894   4.510 -18.520  1.00  0.00           H  
ATOM   4253  HA  SER   308     -39.329   5.012 -16.982  1.00  0.00           H  
ATOM   4254  HB2 SER   308     -38.111   3.115 -15.505  1.00  0.00           H  
ATOM   4255  HB3 SER   308     -36.877   3.055 -16.770  1.00  0.00           H  
ATOM   4256  HG  SER   308     -38.456   3.016 -18.426  1.00  0.00           H  
ATOM   4257  N   ASP   309     -36.315   6.076 -16.094  1.00  0.00           N  
ATOM   4258  CA  ASP   309     -35.639   7.070 -15.269  1.00  0.00           C  
ATOM   4259  CB  ASP   309     -34.104   6.867 -15.302  1.00  0.00           C  
ATOM   4260  CG  ASP   309     -33.368   6.933 -16.591  1.00  0.00           C  
ATOM   4261  OD1 ASP   309     -34.077   7.199 -17.585  1.00  0.00           O  
ATOM   4262  OD2 ASP   309     -32.124   6.677 -16.686  1.00  0.00           O1-
ATOM   4263  C   ASP   309     -36.100   8.501 -15.497  1.00  0.00           C  
ATOM   4264  O   ASP   309     -36.482   9.165 -14.515  1.00  0.00           O  
ATOM   4265  H   ASP   309     -35.741   5.715 -16.796  1.00  0.00           H  
ATOM   4266  HA  ASP   309     -36.043   7.006 -14.265  1.00  0.00           H  
ATOM   4267  HB2 ASP   309     -33.780   5.962 -14.802  1.00  0.00           H  
ATOM   4268  HB3 ASP   309     -33.684   7.676 -14.659  1.00  0.00           H  
ATOM   4269  N   GLY   310     -36.205   8.837 -16.782  1.00  0.00           N  
ATOM   4270  CA  GLY   310     -36.945  10.017 -17.196  1.00  0.00           C  
ATOM   4271  C   GLY   310     -36.052  11.190 -17.397  1.00  0.00           C  
ATOM   4272  O   GLY   310     -36.450  12.306 -17.270  1.00  0.00           O  
ATOM   4273  H   GLY   310     -35.861   8.318 -17.572  1.00  0.00           H  
ATOM   4274  HA2 GLY   310     -37.439   9.634 -18.074  1.00  0.00           H  
ATOM   4275  HA3 GLY   310     -37.706  10.251 -16.393  1.00  0.00           H  
ATOM   4276  N   TYR   311     -34.763  10.931 -17.687  1.00  0.00           N  
ATOM   4277  CA  TYR   311     -33.864  12.020 -17.944  1.00  0.00           C  
ATOM   4278  CB  TYR   311     -32.383  11.559 -17.767  1.00  0.00           C  
ATOM   4279  CG  TYR   311     -32.066  11.341 -16.347  1.00  0.00           C  
ATOM   4280  CD1 TYR   311     -31.693  10.053 -15.913  1.00  0.00           C  
ATOM   4281  CE1 TYR   311     -31.341   9.937 -14.570  1.00  0.00           C  
ATOM   4282  CZ  TYR   311     -31.390  10.955 -13.636  1.00  0.00           C  
ATOM   4283  OH  TYR   311     -31.129  10.622 -12.277  1.00  0.00           O  
ATOM   4284  CD2 TYR   311     -32.124  12.508 -15.456  1.00  0.00           C  
ATOM   4285  CE2 TYR   311     -31.780  12.277 -14.088  1.00  0.00           C  
ATOM   4286  C   TYR   311     -33.986  12.581 -19.313  1.00  0.00           C  
ATOM   4287  O   TYR   311     -34.330  11.859 -20.264  1.00  0.00           O  
ATOM   4288  H   TYR   311     -34.405  10.056 -17.857  1.00  0.00           H  
ATOM   4289  HA  TYR   311     -34.126  12.758 -17.224  1.00  0.00           H  
ATOM   4290  HB2 TYR   311     -32.177  10.625 -18.398  1.00  0.00           H  
ATOM   4291  HB3 TYR   311     -31.700  12.363 -18.239  1.00  0.00           H  
ATOM   4292  HD1 TYR   311     -31.569   9.270 -16.612  1.00  0.00           H  
ATOM   4293  HD2 TYR   311     -32.229  13.500 -15.904  1.00  0.00           H  
ATOM   4294  HE1 TYR   311     -31.046   9.006 -14.260  1.00  0.00           H  
ATOM   4295  HE2 TYR   311     -31.697  13.111 -13.441  1.00  0.00           H  
ATOM   4296  HH  TYR   311     -31.396  11.469 -11.849  1.00  0.00           H  
ATOM   4297  N   ARG   312     -33.853  13.909 -19.549  1.00  0.00           N  
ATOM   4298  CA  ARG   312     -33.701  14.554 -20.863  1.00  0.00           C  
ATOM   4299  CB  ARG   312     -33.455  16.061 -20.693  1.00  0.00           C  
ATOM   4300  CG  ARG   312     -34.678  16.718 -20.012  1.00  0.00           C  
ATOM   4301  CD  ARG   312     -34.677  18.183 -20.146  1.00  0.00           C  
ATOM   4302  NE  ARG   312     -33.334  18.653 -19.658  1.00  0.00           N  
ATOM   4303  CZ  ARG   312     -32.718  19.802 -20.080  1.00  0.00           C  
ATOM   4304  NH1 ARG   312     -33.362  20.566 -20.918  1.00  0.00           N  
ATOM   4305  NH2 ARG   312     -31.446  20.031 -19.690  1.00  0.00           N1+
ATOM   4306  C   ARG   312     -32.500  14.062 -21.739  1.00  0.00           C  
ATOM   4307  O   ARG   312     -31.363  14.243 -21.442  1.00  0.00           O  
ATOM   4308  H   ARG   312     -33.813  14.534 -18.762  1.00  0.00           H  
ATOM   4309  HA  ARG   312     -34.647  14.443 -21.379  1.00  0.00           H  
ATOM   4310  HB2 ARG   312     -32.487  16.285 -20.181  1.00  0.00           H  
ATOM   4311  HB3 ARG   312     -33.359  16.609 -21.651  1.00  0.00           H  
ATOM   4312  HG2 ARG   312     -34.708  16.335 -18.986  1.00  0.00           H  
ATOM   4313  HG3 ARG   312     -35.643  16.342 -20.394  1.00  0.00           H  
ATOM   4314  HD2 ARG   312     -35.389  18.632 -19.465  1.00  0.00           H  
ATOM   4315  HD3 ARG   312     -34.806  18.304 -21.238  1.00  0.00           H  
ATOM   4316  HE  ARG   312     -32.814  18.085 -18.946  1.00  0.00           H  
ATOM   4317 HH11 ARG   312     -33.051  21.469 -21.256  1.00  0.00           H  
ATOM   4318 HH12 ARG   312     -34.345  20.471 -20.923  1.00  0.00           H  
ATOM   4319 HH21 ARG   312     -31.021  19.344 -19.093  1.00  0.00           H  
ATOM   4320 HH22 ARG   312     -31.028  20.849 -20.129  1.00  0.00           H  
ATOM   4321  N   TRP   313     -32.784  13.450 -22.907  1.00  0.00           N  
ATOM   4322  CA  TRP   313     -31.788  12.867 -23.779  1.00  0.00           C  
ATOM   4323  CB  TRP   313     -31.799  11.328 -23.652  1.00  0.00           C  
ATOM   4324  CG  TRP   313     -33.027  10.507 -24.175  1.00  0.00           C  
ATOM   4325  CD1 TRP   313     -34.300  10.529 -23.757  1.00  0.00           C  
ATOM   4326  NE1 TRP   313     -35.086   9.608 -24.393  1.00  0.00           N  
ATOM   4327  CE2 TRP   313     -34.334   9.054 -25.411  1.00  0.00           C  
ATOM   4328  CD2 TRP   313     -32.983   9.572 -25.276  1.00  0.00           C  
ATOM   4329  CE3 TRP   313     -31.993   9.203 -26.201  1.00  0.00           C  
ATOM   4330  CZ3 TRP   313     -32.364   8.304 -27.219  1.00  0.00           C  
ATOM   4331  CZ2 TRP   313     -34.656   8.227 -26.365  1.00  0.00           C  
ATOM   4332  CH2 TRP   313     -33.704   7.832 -27.267  1.00  0.00           C  
ATOM   4333  C   TRP   313     -31.978  13.322 -25.232  1.00  0.00           C  
ATOM   4334  O   TRP   313     -33.023  13.847 -25.658  1.00  0.00           O  
ATOM   4335  H   TRP   313     -33.809  13.414 -23.073  1.00  0.00           H  
ATOM   4336  HA  TRP   313     -30.837  13.284 -23.548  1.00  0.00           H  
ATOM   4337  HB2 TRP   313     -30.899  10.892 -24.219  1.00  0.00           H  
ATOM   4338  HB3 TRP   313     -31.724  11.212 -22.565  1.00  0.00           H  
ATOM   4339  HD1 TRP   313     -34.713  10.973 -22.874  1.00  0.00           H  
ATOM   4340  HE1 TRP   313     -36.092   9.470 -24.355  1.00  0.00           H  
ATOM   4341  HE3 TRP   313     -30.947   9.522 -26.269  1.00  0.00           H  
ATOM   4342  HZ2 TRP   313     -35.668   7.869 -26.483  1.00  0.00           H  
ATOM   4343  HZ3 TRP   313     -31.634   8.059 -27.964  1.00  0.00           H  
ATOM   4344  HH2 TRP   313     -34.064   7.183 -28.089  1.00  0.00           H  
ATOM   4345  N   CYS   314     -30.950  13.028 -26.029  1.00  0.00           N  
ATOM   4346  CA  CYS   314     -30.991  13.265 -27.465  1.00  0.00           C  
ATOM   4347  CB  CYS   314     -30.415  14.702 -27.842  1.00  0.00           C  
ATOM   4348  SG  CYS   314     -28.662  14.811 -27.499  1.00  0.00           S  
ATOM   4349  C   CYS   314     -30.250  12.199 -28.225  1.00  0.00           C  
ATOM   4350  O   CYS   314     -29.546  11.297 -27.699  1.00  0.00           O  
ATOM   4351  H   CYS   314     -30.070  12.575 -25.722  1.00  0.00           H  
ATOM   4352  HA  CYS   314     -32.008  13.111 -27.718  1.00  0.00           H  
ATOM   4353  HB2 CYS   314     -30.942  15.540 -27.279  1.00  0.00           H  
ATOM   4354  HB3 CYS   314     -30.604  14.952 -28.899  1.00  0.00           H  
ATOM   4355  N   ALA   315     -30.333  12.184 -29.574  1.00  0.00           N  
ATOM   4356  CA  ALA   315     -29.394  11.303 -30.294  1.00  0.00           C  
ATOM   4357  CB  ALA   315     -30.175  10.521 -31.326  1.00  0.00           C  
ATOM   4358  C   ALA   315     -28.225  12.125 -30.850  1.00  0.00           C  
ATOM   4359  O   ALA   315     -28.325  13.343 -31.069  1.00  0.00           O  
ATOM   4360  H   ALA   315     -30.848  12.885 -30.061  1.00  0.00           H  
ATOM   4361  HA  ALA   315     -28.908  10.591 -29.667  1.00  0.00           H  
ATOM   4362  HB1 ALA   315     -31.041  10.121 -30.717  1.00  0.00           H  
ATOM   4363  HB2 ALA   315     -30.679  11.238 -32.010  1.00  0.00           H  
ATOM   4364  HB3 ALA   315     -29.547   9.854 -31.896  1.00  0.00           H  
ATOM   4365  N   THR   316     -27.077  11.468 -30.990  1.00  0.00           N  
ATOM   4366  CA  THR   316     -25.770  12.207 -31.182  1.00  0.00           C  
ATOM   4367  CB  THR   316     -24.854  12.064 -29.921  1.00  0.00           C  
ATOM   4368  OG1 THR   316     -24.670  10.714 -29.607  1.00  0.00           O  
ATOM   4369  CG2 THR   316     -25.416  12.783 -28.728  1.00  0.00           C  
ATOM   4370  C   THR   316     -25.079  11.816 -32.442  1.00  0.00           C  
ATOM   4371  O   THR   316     -23.875  12.175 -32.732  1.00  0.00           O  
ATOM   4372  H   THR   316     -26.995  10.575 -30.657  1.00  0.00           H  
ATOM   4373  HA  THR   316     -25.874  13.281 -31.248  1.00  0.00           H  
ATOM   4374  HB  THR   316     -23.783  12.422 -30.169  1.00  0.00           H  
ATOM   4375 HG21 THR   316     -25.496  13.887 -28.951  1.00  0.00           H  
ATOM   4376 HG22 THR   316     -26.439  12.453 -28.519  1.00  0.00           H  
ATOM   4377 HG23 THR   316     -24.793  12.603 -27.820  1.00  0.00           H  
ATOM   4378  HG1 THR   316     -24.025  10.625 -28.893  1.00  0.00           H  
ATOM   4379  N   THR   317     -25.832  11.015 -33.310  1.00  0.00           N  
ATOM   4380  CA  THR   317     -25.412  10.787 -34.641  1.00  0.00           C  
ATOM   4381  CB  THR   317     -24.872   9.369 -34.784  1.00  0.00           C  
ATOM   4382  OG1 THR   317     -24.436   9.194 -36.075  1.00  0.00           O  
ATOM   4383  CG2 THR   317     -26.019   8.305 -34.607  1.00  0.00           C  
ATOM   4384  C   THR   317     -26.566  10.974 -35.532  1.00  0.00           C  
ATOM   4385  O   THR   317     -27.718  10.936 -35.052  1.00  0.00           O  
ATOM   4386  H   THR   317     -26.772  10.742 -33.100  1.00  0.00           H  
ATOM   4387  HA  THR   317     -24.652  11.507 -34.947  1.00  0.00           H  
ATOM   4388  HB  THR   317     -24.080   9.071 -34.040  1.00  0.00           H  
ATOM   4389 HG21 THR   317     -26.553   8.439 -33.588  1.00  0.00           H  
ATOM   4390 HG22 THR   317     -26.859   8.389 -35.294  1.00  0.00           H  
ATOM   4391 HG23 THR   317     -25.729   7.257 -34.548  1.00  0.00           H  
ATOM   4392  HG1 THR   317     -23.646   8.590 -36.028  1.00  0.00           H  
ATOM   4393  N   ALA   318     -26.363  11.314 -36.779  1.00  0.00           N  
ATOM   4394  CA  ALA   318     -27.510  11.466 -37.680  1.00  0.00           C  
ATOM   4395  CB  ALA   318     -27.081  12.487 -38.781  1.00  0.00           C  
ATOM   4396  C   ALA   318     -27.934  10.145 -38.327  1.00  0.00           C  
ATOM   4397  O   ALA   318     -28.901  10.066 -39.037  1.00  0.00           O  
ATOM   4398  H   ALA   318     -25.450  11.527 -37.086  1.00  0.00           H  
ATOM   4399  HA  ALA   318     -28.369  11.803 -37.140  1.00  0.00           H  
ATOM   4400  HB1 ALA   318     -26.567  13.401 -38.324  1.00  0.00           H  
ATOM   4401  HB2 ALA   318     -26.341  11.969 -39.451  1.00  0.00           H  
ATOM   4402  HB3 ALA   318     -27.983  12.814 -39.336  1.00  0.00           H  
ATOM   4403  N   ASN   319     -27.131   9.122 -38.137  1.00  0.00           N  
ATOM   4404  CA  ASN   319     -27.204   7.808 -38.596  1.00  0.00           C  
ATOM   4405  CB  ASN   319     -25.923   7.223 -39.196  1.00  0.00           C  
ATOM   4406  CG  ASN   319     -25.551   8.138 -40.356  1.00  0.00           C  
ATOM   4407  OD1 ASN   319     -26.388   8.540 -41.145  1.00  0.00           O  
ATOM   4408  ND2 ASN   319     -24.253   8.536 -40.395  1.00  0.00           N  
ATOM   4409  C   ASN   319     -27.681   7.064 -37.463  1.00  0.00           C  
ATOM   4410  O   ASN   319     -27.028   6.110 -36.983  1.00  0.00           O  
ATOM   4411  H   ASN   319     -26.487   9.328 -37.417  1.00  0.00           H  
ATOM   4412  HA  ASN   319     -28.017   7.797 -39.359  1.00  0.00           H  
ATOM   4413  HB2 ASN   319     -26.045   6.189 -39.432  1.00  0.00           H  
ATOM   4414  HB3 ASN   319     -25.193   7.268 -38.374  1.00  0.00           H  
ATOM   4415 HD21 ASN   319     -23.628   8.254 -39.631  1.00  0.00           H  
ATOM   4416 HD22 ASN   319     -24.045   9.161 -41.163  1.00  0.00           H  
ATOM   4417  N   TYR   320     -28.864   7.469 -36.983  1.00  0.00           N  
ATOM   4418  CA  TYR   320     -29.381   7.020 -35.689  1.00  0.00           C  
ATOM   4419  CB  TYR   320     -30.593   7.923 -35.203  1.00  0.00           C  
ATOM   4420  CG  TYR   320     -30.970   7.541 -33.730  1.00  0.00           C  
ATOM   4421  CD1 TYR   320     -29.988   7.165 -32.744  1.00  0.00           C  
ATOM   4422  CE1 TYR   320     -30.305   6.637 -31.496  1.00  0.00           C  
ATOM   4423  CZ  TYR   320     -31.668   6.645 -31.196  1.00  0.00           C  
ATOM   4424  OH  TYR   320     -32.059   6.183 -29.948  1.00  0.00           O  
ATOM   4425  CD2 TYR   320     -32.251   7.567 -33.306  1.00  0.00           C  
ATOM   4426  CE2 TYR   320     -32.653   7.056 -32.075  1.00  0.00           C  
ATOM   4427  C   TYR   320     -29.747   5.559 -35.725  1.00  0.00           C  
ATOM   4428  O   TYR   320     -29.532   4.801 -34.796  1.00  0.00           O  
ATOM   4429  H   TYR   320     -29.289   8.286 -37.445  1.00  0.00           H  
ATOM   4430  HA  TYR   320     -28.575   7.034 -34.967  1.00  0.00           H  
ATOM   4431  HB2 TYR   320     -30.346   8.996 -35.248  1.00  0.00           H  
ATOM   4432  HB3 TYR   320     -31.426   7.807 -35.939  1.00  0.00           H  
ATOM   4433  HD1 TYR   320     -28.886   6.977 -33.027  1.00  0.00           H  
ATOM   4434  HD2 TYR   320     -33.077   7.952 -33.916  1.00  0.00           H  
ATOM   4435  HE1 TYR   320     -29.525   6.363 -30.789  1.00  0.00           H  
ATOM   4436  HE2 TYR   320     -33.634   7.043 -31.732  1.00  0.00           H  
ATOM   4437  HH  TYR   320     -33.036   6.327 -29.987  1.00  0.00           H  
ATOM   4438  N   ASP   321     -30.421   5.123 -36.886  1.00  0.00           N  
ATOM   4439  CA  ASP   321     -30.700   3.755 -37.093  1.00  0.00           C  
ATOM   4440  CB  ASP   321     -31.517   3.728 -38.402  1.00  0.00           C  
ATOM   4441  CG  ASP   321     -31.890   2.336 -38.891  1.00  0.00           C  
ATOM   4442  OD1 ASP   321     -31.015   1.500 -39.285  1.00  0.00           O  
ATOM   4443  OD2 ASP   321     -33.116   2.050 -38.995  1.00  0.00           O1-
ATOM   4444  C   ASP   321     -29.438   2.852 -37.176  1.00  0.00           C  
ATOM   4445  O   ASP   321     -29.319   1.875 -36.415  1.00  0.00           O  
ATOM   4446  H   ASP   321     -30.634   5.735 -37.649  1.00  0.00           H  
ATOM   4447  HA  ASP   321     -31.332   3.355 -36.296  1.00  0.00           H  
ATOM   4448  HB2 ASP   321     -30.979   4.121 -39.232  1.00  0.00           H  
ATOM   4449  HB3 ASP   321     -32.458   4.322 -38.213  1.00  0.00           H  
ATOM   4450  N   ARG   322     -28.507   3.435 -37.875  1.00  0.00           N  
ATOM   4451  CA  ARG   322     -27.317   2.687 -38.112  1.00  0.00           C  
ATOM   4452  CB  ARG   322     -26.534   3.333 -39.273  1.00  0.00           C  
ATOM   4453  CG  ARG   322     -25.641   2.273 -39.891  1.00  0.00           C  
ATOM   4454  CD  ARG   322     -24.623   3.054 -40.818  1.00  0.00           C  
ATOM   4455  NE  ARG   322     -23.732   3.921 -39.990  1.00  0.00           N  
ATOM   4456  CZ  ARG   322     -22.879   4.800 -40.514  1.00  0.00           C  
ATOM   4457  NH1 ARG   322     -22.820   4.969 -41.851  1.00  0.00           N  
ATOM   4458  NH2 ARG   322     -22.186   5.564 -39.715  1.00  0.00           N1+
ATOM   4459  C   ARG   322     -26.366   2.410 -36.960  1.00  0.00           C  
ATOM   4460  O   ARG   322     -25.883   1.275 -36.846  1.00  0.00           O  
ATOM   4461  H   ARG   322     -28.621   4.393 -38.126  1.00  0.00           H  
ATOM   4462  HA  ARG   322     -27.611   1.689 -38.417  1.00  0.00           H  
ATOM   4463  HB2 ARG   322     -27.285   3.518 -40.075  1.00  0.00           H  
ATOM   4464  HB3 ARG   322     -26.046   4.284 -39.009  1.00  0.00           H  
ATOM   4465  HG2 ARG   322     -26.197   1.442 -40.319  1.00  0.00           H  
ATOM   4466  HG3 ARG   322     -25.009   1.825 -39.109  1.00  0.00           H  
ATOM   4467  HD2 ARG   322     -25.107   3.709 -41.555  1.00  0.00           H  
ATOM   4468  HD3 ARG   322     -23.939   2.259 -41.275  1.00  0.00           H  
ATOM   4469  HE  ARG   322     -23.675   3.842 -38.924  1.00  0.00           H  
ATOM   4470 HH11 ARG   322     -21.947   5.298 -42.233  1.00  0.00           H  
ATOM   4471 HH12 ARG   322     -23.504   4.499 -42.439  1.00  0.00           H  
ATOM   4472 HH21 ARG   322     -21.847   6.438 -39.995  1.00  0.00           H  
ATOM   4473 HH22 ARG   322     -22.413   5.570 -38.719  1.00  0.00           H  
ATOM   4474  N   ASP   323     -26.122   3.412 -36.168  1.00  0.00           N  
ATOM   4475  CA  ASP   323     -24.999   3.475 -35.243  1.00  0.00           C  
ATOM   4476  CB  ASP   323     -24.068   4.673 -35.503  1.00  0.00           C  
ATOM   4477  CG  ASP   323     -23.196   4.623 -36.767  1.00  0.00           C  
ATOM   4478  OD1 ASP   323     -22.899   5.736 -37.196  1.00  0.00           O  
ATOM   4479  OD2 ASP   323     -23.128   3.549 -37.391  1.00  0.00           O1-
ATOM   4480  C   ASP   323     -25.476   3.654 -33.818  1.00  0.00           C  
ATOM   4481  O   ASP   323     -24.692   3.461 -32.858  1.00  0.00           O  
ATOM   4482  H   ASP   323     -26.702   4.133 -36.475  1.00  0.00           H  
ATOM   4483  HA  ASP   323     -24.590   2.496 -35.106  1.00  0.00           H  
ATOM   4484  HB2 ASP   323     -23.334   4.878 -34.640  1.00  0.00           H  
ATOM   4485  HB3 ASP   323     -24.740   5.515 -35.591  1.00  0.00           H  
ATOM   4486  N   LYS   324     -26.804   3.954 -33.594  1.00  0.00           N  
ATOM   4487  CA  LYS   324     -27.309   3.916 -32.213  1.00  0.00           C  
ATOM   4488  CB  LYS   324     -27.313   2.456 -31.774  1.00  0.00           C  
ATOM   4489  CG  LYS   324     -28.444   2.164 -30.699  1.00  0.00           C  
ATOM   4490  CD  LYS   324     -28.607   0.652 -30.406  1.00  0.00           C  
ATOM   4491  CE  LYS   324     -29.284   0.320 -29.073  1.00  0.00           C  
ATOM   4492  NZ  LYS   324     -30.771   0.417 -29.201  1.00  0.00           N1+
ATOM   4493  C   LYS   324     -26.701   4.853 -31.185  1.00  0.00           C  
ATOM   4494  O   LYS   324     -26.784   4.634 -29.968  1.00  0.00           O  
ATOM   4495  H   LYS   324     -27.497   3.881 -34.344  1.00  0.00           H  
ATOM   4496  HA  LYS   324     -28.300   4.277 -32.348  1.00  0.00           H  
ATOM   4497  HB2 LYS   324     -27.587   1.860 -32.639  1.00  0.00           H  
ATOM   4498  HB3 LYS   324     -26.340   2.136 -31.326  1.00  0.00           H  
ATOM   4499  HG2 LYS   324     -28.043   2.507 -29.639  1.00  0.00           H  
ATOM   4500  HG3 LYS   324     -29.432   2.612 -31.016  1.00  0.00           H  
ATOM   4501  HD2 LYS   324     -27.579   0.213 -30.447  1.00  0.00           H  
ATOM   4502  HD3 LYS   324     -29.017   0.077 -31.210  1.00  0.00           H  
ATOM   4503  HE2 LYS   324     -28.982   1.050 -28.256  1.00  0.00           H  
ATOM   4504  HE3 LYS   324     -29.012  -0.669 -28.797  1.00  0.00           H  
ATOM   4505  HZ1 LYS   324     -31.162   0.947 -30.024  1.00  0.00           H  
ATOM   4506  HZ2 LYS   324     -31.186  -0.557 -29.293  1.00  0.00           H  
ATOM   4507  HZ3 LYS   324     -31.139   0.832 -28.295  1.00  0.00           H  
ATOM   4508  N   LEU   325     -26.074   6.003 -31.638  1.00  0.00           N  
ATOM   4509  CA  LEU   325     -25.495   7.000 -30.738  1.00  0.00           C  
ATOM   4510  CB  LEU   325     -24.366   7.991 -31.285  1.00  0.00           C  
ATOM   4511  CG  LEU   325     -23.106   7.216 -31.678  1.00  0.00           C  
ATOM   4512  CD1 LEU   325     -22.064   8.249 -32.156  1.00  0.00           C  
ATOM   4513  CD2 LEU   325     -22.563   6.310 -30.533  1.00  0.00           C  
ATOM   4514  C   LEU   325     -26.485   7.811 -29.815  1.00  0.00           C  
ATOM   4515  O   LEU   325     -27.544   8.167 -30.266  1.00  0.00           O  
ATOM   4516  H   LEU   325     -25.975   6.119 -32.639  1.00  0.00           H  
ATOM   4517  HA  LEU   325     -25.003   6.426 -29.929  1.00  0.00           H  
ATOM   4518  HB2 LEU   325     -24.759   8.648 -32.085  1.00  0.00           H  
ATOM   4519  HB3 LEU   325     -24.053   8.625 -30.472  1.00  0.00           H  
ATOM   4520  HG  LEU   325     -23.307   6.584 -32.577  1.00  0.00           H  
ATOM   4521 HD11 LEU   325     -22.440   8.936 -33.009  1.00  0.00           H  
ATOM   4522 HD12 LEU   325     -21.661   8.770 -31.248  1.00  0.00           H  
ATOM   4523 HD13 LEU   325     -21.124   7.736 -32.424  1.00  0.00           H  
ATOM   4524 HD21 LEU   325     -22.514   6.994 -29.674  1.00  0.00           H  
ATOM   4525 HD22 LEU   325     -23.306   5.446 -30.353  1.00  0.00           H  
ATOM   4526 HD23 LEU   325     -21.553   5.879 -30.787  1.00  0.00           H  
ATOM   4527  N   PHE   326     -26.185   7.969 -28.598  1.00  0.00           N  
ATOM   4528  CA  PHE   326     -27.027   8.869 -27.851  1.00  0.00           C  
ATOM   4529  CB  PHE   326     -28.299   8.167 -27.329  1.00  0.00           C  
ATOM   4530  CG  PHE   326     -28.202   7.266 -26.186  1.00  0.00           C  
ATOM   4531  CD1 PHE   326     -28.667   7.826 -24.920  1.00  0.00           C  
ATOM   4532  CE1 PHE   326     -28.478   7.041 -23.814  1.00  0.00           C  
ATOM   4533  CZ  PHE   326     -27.748   5.846 -23.772  1.00  0.00           C  
ATOM   4534  CD2 PHE   326     -27.442   6.069 -26.179  1.00  0.00           C  
ATOM   4535  CE2 PHE   326     -27.188   5.400 -25.004  1.00  0.00           C  
ATOM   4536  C   PHE   326     -26.421   9.475 -26.669  1.00  0.00           C  
ATOM   4537  O   PHE   326     -25.429   8.980 -26.101  1.00  0.00           O  
ATOM   4538  H   PHE   326     -25.396   7.464 -28.104  1.00  0.00           H  
ATOM   4539  HA  PHE   326     -27.258   9.700 -28.485  1.00  0.00           H  
ATOM   4540  HB2 PHE   326     -29.085   8.948 -27.128  1.00  0.00           H  
ATOM   4541  HB3 PHE   326     -28.741   7.611 -28.230  1.00  0.00           H  
ATOM   4542  HD1 PHE   326     -29.138   8.832 -24.903  1.00  0.00           H  
ATOM   4543  HD2 PHE   326     -27.092   5.651 -27.173  1.00  0.00           H  
ATOM   4544  HE1 PHE   326     -28.941   7.384 -22.902  1.00  0.00           H  
ATOM   4545  HE2 PHE   326     -26.827   4.346 -25.066  1.00  0.00           H  
ATOM   4546  HZ  PHE   326     -27.810   5.209 -22.941  1.00  0.00           H  
ATOM   4547  N   GLY   327     -26.944  10.675 -26.234  1.00  0.00           N  
ATOM   4548  CA  GLY   327     -26.356  11.553 -25.234  1.00  0.00           C  
ATOM   4549  C   GLY   327     -27.454  12.035 -24.295  1.00  0.00           C  
ATOM   4550  O   GLY   327     -28.606  12.135 -24.633  1.00  0.00           O  
ATOM   4551  H   GLY   327     -27.879  10.896 -26.670  1.00  0.00           H  
ATOM   4552  HA2 GLY   327     -25.431  11.226 -24.694  1.00  0.00           H  
ATOM   4553  HA3 GLY   327     -26.255  12.358 -25.783  1.00  0.00           H  
ATOM   4554  N   PHE   328     -26.998  12.495 -23.089  1.00  0.00           N  
ATOM   4555  CA  PHE   328     -27.909  13.196 -22.238  1.00  0.00           C  
ATOM   4556  CB  PHE   328     -27.992  12.704 -20.731  1.00  0.00           C  
ATOM   4557  CG  PHE   328     -28.386  11.234 -20.590  1.00  0.00           C  
ATOM   4558  CD1 PHE   328     -29.666  10.841 -20.222  1.00  0.00           C  
ATOM   4559  CE1 PHE   328     -29.944   9.504 -20.059  1.00  0.00           C  
ATOM   4560  CZ  PHE   328     -28.935   8.509 -20.351  1.00  0.00           C  
ATOM   4561  CD2 PHE   328     -27.398  10.266 -20.923  1.00  0.00           C  
ATOM   4562  CE2 PHE   328     -27.711   8.897 -20.844  1.00  0.00           C  
ATOM   4563  C   PHE   328     -27.637  14.699 -22.166  1.00  0.00           C  
ATOM   4564  O   PHE   328     -26.537  15.133 -22.461  1.00  0.00           O  
ATOM   4565  H   PHE   328     -26.026  12.339 -22.812  1.00  0.00           H  
ATOM   4566  HA  PHE   328     -28.879  13.193 -22.637  1.00  0.00           H  
ATOM   4567  HB2 PHE   328     -27.091  12.926 -20.146  1.00  0.00           H  
ATOM   4568  HB3 PHE   328     -28.864  13.250 -20.302  1.00  0.00           H  
ATOM   4569  HD1 PHE   328     -30.433  11.654 -20.078  1.00  0.00           H  
ATOM   4570  HD2 PHE   328     -26.377  10.517 -21.128  1.00  0.00           H  
ATOM   4571  HE1 PHE   328     -30.958   9.145 -19.791  1.00  0.00           H  
ATOM   4572  HE2 PHE   328     -27.047   8.068 -21.119  1.00  0.00           H  
ATOM   4573  HZ  PHE   328     -29.093   7.473 -20.320  1.00  0.00           H  
ATOM   4574  N   CYS   329     -28.690  15.536 -22.120  1.00  0.00           N  
ATOM   4575  CA  CYS   329     -28.619  16.955 -22.399  1.00  0.00           C  
ATOM   4576  CB  CYS   329     -29.974  17.484 -22.809  1.00  0.00           C  
ATOM   4577  SG  CYS   329     -30.579  16.467 -24.209  1.00  0.00           S  
ATOM   4578  C   CYS   329     -28.186  17.826 -21.186  1.00  0.00           C  
ATOM   4579  O   CYS   329     -28.797  17.638 -20.138  1.00  0.00           O  
ATOM   4580  H   CYS   329     -29.597  15.089 -21.902  1.00  0.00           H  
ATOM   4581  HA  CYS   329     -27.947  17.084 -23.220  1.00  0.00           H  
ATOM   4582  HB2 CYS   329     -29.898  18.565 -23.147  1.00  0.00           H  
ATOM   4583  HB3 CYS   329     -30.675  17.439 -21.877  1.00  0.00           H  
ATOM   4584  N   PRO   330     -27.187  18.743 -21.262  1.00  0.00           N  
ATOM   4585  CD  PRO   330     -26.333  18.895 -22.425  1.00  0.00           C  
ATOM   4586  CA  PRO   330     -26.848  19.593 -20.123  1.00  0.00           C  
ATOM   4587  CB  PRO   330     -25.515  20.218 -20.553  1.00  0.00           C  
ATOM   4588  CG  PRO   330     -24.990  19.424 -21.764  1.00  0.00           C  
ATOM   4589  C   PRO   330     -27.865  20.590 -19.617  1.00  0.00           C  
ATOM   4590  O   PRO   330     -28.265  21.429 -20.398  1.00  0.00           O  
ATOM   4591  HA  PRO   330     -26.698  18.960 -19.300  1.00  0.00           H  
ATOM   4592  HB2 PRO   330     -25.755  21.187 -20.879  1.00  0.00           H  
ATOM   4593  HB3 PRO   330     -24.743  20.200 -19.809  1.00  0.00           H  
ATOM   4594  HG2 PRO   330     -24.353  18.586 -21.518  1.00  0.00           H  
ATOM   4595  HG3 PRO   330     -24.360  20.087 -22.425  1.00  0.00           H  
ATOM   4596  HD2 PRO   330     -26.776  19.738 -22.985  1.00  0.00           H  
ATOM   4597  HD3 PRO   330     -26.147  17.976 -22.964  1.00  0.00           H  
ATOM   4598  N   THR   331     -28.122  20.619 -18.323  1.00  0.00           N  
ATOM   4599  CA  THR   331     -28.899  21.724 -17.643  1.00  0.00           C  
ATOM   4600  CB  THR   331     -29.153  21.426 -16.160  1.00  0.00           C  
ATOM   4601  OG1 THR   331     -27.931  21.121 -15.433  1.00  0.00           O  
ATOM   4602  CG2 THR   331     -29.874  20.109 -15.955  1.00  0.00           C  
ATOM   4603  C   THR   331     -28.181  23.093 -17.757  1.00  0.00           C  
ATOM   4604  O   THR   331     -27.128  23.280 -17.127  1.00  0.00           O  
ATOM   4605  H   THR   331     -27.722  20.009 -17.655  1.00  0.00           H  
ATOM   4606  HA  THR   331     -29.933  21.750 -18.138  1.00  0.00           H  
ATOM   4607  HB  THR   331     -29.618  22.244 -15.597  1.00  0.00           H  
ATOM   4608 HG21 THR   331     -30.892  20.070 -16.497  1.00  0.00           H  
ATOM   4609 HG22 THR   331     -29.214  19.262 -16.320  1.00  0.00           H  
ATOM   4610 HG23 THR   331     -30.195  19.977 -14.819  1.00  0.00           H  
ATOM   4611  HG1 THR   331     -27.302  21.778 -15.744  1.00  0.00           H  
ATOM   4612  N   ARG   332     -28.844  24.022 -18.459  1.00  0.00           N  
ATOM   4613  CA  ARG   332     -28.664  25.420 -18.253  1.00  0.00           C  
ATOM   4614  CB  ARG   332     -29.296  26.271 -19.438  1.00  0.00           C  
ATOM   4615  CG  ARG   332     -28.624  26.077 -20.845  1.00  0.00           C  
ATOM   4616  CD  ARG   332     -27.243  26.442 -21.023  1.00  0.00           C  
ATOM   4617  NE  ARG   332     -27.149  27.912 -20.754  1.00  0.00           N  
ATOM   4618  CZ  ARG   332     -26.583  28.335 -19.647  1.00  0.00           C  
ATOM   4619  NH1 ARG   332     -25.975  27.695 -18.722  1.00  0.00           N  
ATOM   4620  NH2 ARG   332     -26.639  29.623 -19.418  1.00  0.00           N1+
ATOM   4621  C   ARG   332     -29.234  25.940 -16.919  1.00  0.00           C  
ATOM   4622  O   ARG   332     -30.068  26.798 -16.824  1.00  0.00           O  
ATOM   4623  H   ARG   332     -29.696  23.753 -18.901  1.00  0.00           H  
ATOM   4624  HA  ARG   332     -27.632  25.598 -18.141  1.00  0.00           H  
ATOM   4625  HB2 ARG   332     -30.323  25.929 -19.503  1.00  0.00           H  
ATOM   4626  HB3 ARG   332     -29.324  27.370 -19.236  1.00  0.00           H  
ATOM   4627  HG2 ARG   332     -29.285  26.617 -21.607  1.00  0.00           H  
ATOM   4628  HG3 ARG   332     -28.579  25.004 -21.136  1.00  0.00           H  
ATOM   4629  HD2 ARG   332     -26.711  26.281 -22.049  1.00  0.00           H  
ATOM   4630  HD3 ARG   332     -26.615  25.826 -20.272  1.00  0.00           H  
ATOM   4631  HE  ARG   332     -27.480  28.529 -21.398  1.00  0.00           H  
ATOM   4632 HH11 ARG   332     -25.792  28.170 -17.804  1.00  0.00           H  
ATOM   4633 HH12 ARG   332     -25.571  26.816 -18.890  1.00  0.00           H  
ATOM   4634 HH21 ARG   332     -26.536  29.986 -18.448  1.00  0.00           H  
ATOM   4635 HH22 ARG   332     -27.227  30.263 -19.937  1.00  0.00           H  
ATOM   4636  N   ALA   333     -28.585  25.402 -15.847  1.00  0.00           N  
ATOM   4637  CA  ALA   333     -28.983  25.675 -14.441  1.00  0.00           C  
ATOM   4638  CB  ALA   333     -28.078  24.961 -13.441  1.00  0.00           C  
ATOM   4639  C   ALA   333     -28.986  27.190 -14.071  1.00  0.00           C  
ATOM   4640  O   ALA   333     -29.805  27.650 -13.246  1.00  0.00           O  
ATOM   4641  H   ALA   333     -27.802  24.782 -15.984  1.00  0.00           H  
ATOM   4642  HA  ALA   333     -30.065  25.289 -14.286  1.00  0.00           H  
ATOM   4643  HB1 ALA   333     -27.739  23.940 -13.747  1.00  0.00           H  
ATOM   4644  HB2 ALA   333     -27.192  25.652 -13.226  1.00  0.00           H  
ATOM   4645  HB3 ALA   333     -28.569  24.801 -12.481  1.00  0.00           H  
ATOM   4646  N   ASP   334     -28.047  27.979 -14.512  1.00  0.00           N  
ATOM   4647  CA  ASP   334     -27.868  29.358 -14.130  1.00  0.00           C  
ATOM   4648  CB  ASP   334     -26.407  29.683 -14.502  1.00  0.00           C  
ATOM   4649  CG  ASP   334     -26.069  29.476 -15.905  1.00  0.00           C  
ATOM   4650  OD1 ASP   334     -26.563  30.129 -16.821  1.00  0.00           O  
ATOM   4651  OD2 ASP   334     -25.352  28.455 -16.179  1.00  0.00           O1-
ATOM   4652  C   ASP   334     -29.019  30.274 -14.689  1.00  0.00           C  
ATOM   4653  O   ASP   334     -29.445  31.247 -14.103  1.00  0.00           O  
ATOM   4654  H   ASP   334     -27.436  27.491 -15.160  1.00  0.00           H  
ATOM   4655  HA  ASP   334     -27.985  29.362 -13.046  1.00  0.00           H  
ATOM   4656  HB2 ASP   334     -25.781  28.901 -13.895  1.00  0.00           H  
ATOM   4657  HB3 ASP   334     -26.017  30.659 -14.123  1.00  0.00           H  
ATOM   4658  N   SER   335     -29.510  29.839 -15.866  1.00  0.00           N  
ATOM   4659  CA  SER   335     -30.484  30.586 -16.701  1.00  0.00           C  
ATOM   4660  CB  SER   335     -29.881  30.833 -18.023  1.00  0.00           C  
ATOM   4661  OG  SER   335     -28.643  31.450 -18.013  1.00  0.00           O  
ATOM   4662  C   SER   335     -31.885  29.904 -16.827  1.00  0.00           C  
ATOM   4663  O   SER   335     -32.734  30.267 -17.659  1.00  0.00           O  
ATOM   4664  H   SER   335     -29.065  29.055 -16.266  1.00  0.00           H  
ATOM   4665  HA  SER   335     -30.624  31.576 -16.231  1.00  0.00           H  
ATOM   4666  HB2 SER   335     -30.542  31.596 -18.527  1.00  0.00           H  
ATOM   4667  HB3 SER   335     -29.908  29.842 -18.601  1.00  0.00           H  
ATOM   4668  HG  SER   335     -28.008  30.975 -17.397  1.00  0.00           H  
ATOM   4669  N   THR   336     -32.215  28.903 -15.970  1.00  0.00           N  
ATOM   4670  CA  THR   336     -33.589  28.277 -15.906  1.00  0.00           C  
ATOM   4671  CB  THR   336     -33.589  26.768 -15.764  1.00  0.00           C  
ATOM   4672  OG1 THR   336     -32.850  26.299 -16.911  1.00  0.00           O  
ATOM   4673  CG2 THR   336     -35.034  26.152 -15.759  1.00  0.00           C  
ATOM   4674  C   THR   336     -34.231  28.820 -14.658  1.00  0.00           C  
ATOM   4675  O   THR   336     -33.816  28.539 -13.539  1.00  0.00           O  
ATOM   4676  H   THR   336     -31.649  28.713 -15.152  1.00  0.00           H  
ATOM   4677  HA  THR   336     -34.254  28.522 -16.757  1.00  0.00           H  
ATOM   4678  HB  THR   336     -32.992  26.486 -14.913  1.00  0.00           H  
ATOM   4679 HG21 THR   336     -35.603  26.481 -14.857  1.00  0.00           H  
ATOM   4680 HG22 THR   336     -35.478  26.478 -16.742  1.00  0.00           H  
ATOM   4681 HG23 THR   336     -35.023  25.042 -15.677  1.00  0.00           H  
ATOM   4682  HG1 THR   336     -31.925  26.617 -16.827  1.00  0.00           H  
ATOM   4683  N   VAL   337     -35.356  29.522 -14.797  1.00  0.00           N  
ATOM   4684  CA  VAL   337     -35.996  30.256 -13.722  1.00  0.00           C  
ATOM   4685  CB  VAL   337     -36.978  31.293 -14.149  1.00  0.00           C  
ATOM   4686  CG1 VAL   337     -36.420  32.023 -15.399  1.00  0.00           C  
ATOM   4687  CG2 VAL   337     -38.299  30.667 -14.531  1.00  0.00           C  
ATOM   4688  C   VAL   337     -36.595  29.361 -12.627  1.00  0.00           C  
ATOM   4689  O   VAL   337     -37.189  28.343 -12.975  1.00  0.00           O  
ATOM   4690  H   VAL   337     -35.889  29.526 -15.640  1.00  0.00           H  
ATOM   4691  HA  VAL   337     -35.223  30.869 -13.232  1.00  0.00           H  
ATOM   4692  HB  VAL   337     -37.080  32.129 -13.469  1.00  0.00           H  
ATOM   4693 HG11 VAL   337     -35.374  32.296 -15.273  1.00  0.00           H  
ATOM   4694 HG12 VAL   337     -36.492  31.397 -16.321  1.00  0.00           H  
ATOM   4695 HG13 VAL   337     -37.069  32.864 -15.667  1.00  0.00           H  
ATOM   4696 HG21 VAL   337     -38.091  29.737 -15.180  1.00  0.00           H  
ATOM   4697 HG22 VAL   337     -39.000  30.434 -13.737  1.00  0.00           H  
ATOM   4698 HG23 VAL   337     -38.963  31.360 -15.167  1.00  0.00           H  
ATOM   4699  N   MET   338     -36.495  29.740 -11.359  1.00  0.00           N  
ATOM   4700  CA  MET   338     -37.199  29.115 -10.240  1.00  0.00           C  
ATOM   4701  CB  MET   338     -36.241  28.580  -9.240  1.00  0.00           C  
ATOM   4702  CG  MET   338     -34.918  29.433  -8.924  1.00  0.00           C  
ATOM   4703  SD  MET   338     -34.064  28.779  -7.613  1.00  0.00           S
[truncated: 2,611,970 more chars]
