# Supplementary material for: Structural characterisation of inhibitory and non-inhibitory MMP-9–TIMP-1 complexes and implications for regulatory mechanisms of MMP-9
Source: Sci Rep. 2021 Jun 28;11:13376. doi: 10.1038/s41598-021-92881-x (PMC8238946; doi:10.1038/s41598-021-92881-x)
Supplement: Supplementary file 1 — Supplementary Information. [file 41598_2021_92881_MOESM1_ESM.zip › final.pdb]

REMARK  99                                                                      
REMARK  99 MOE v2018.01 (Chemical Computing Group ULC) Sat Dec 14 12:44:13 2019 
HELIX    1   1 ARG M  134  SER M  149  1               Generated by MOE   16
HELIX    2   2 ALA M  333  SER M  335  5               Generated by MOE    3
HELIX    3   3 LEU M  395  LEU M  407  1               Generated by MOE   13
HELIX    4   4 LYS M  433  LEU M  442  1               Generated by MOE   10
HELIX    5   5 LEU M  601  LEU M  604  5               Generated by MOE    4
HELIX    6   6 VAL M  650  MET M  653  1               Generated by MOE    4
HELIX    7   7 VAL M  697  TYR M  699  5               Generated by MOE    3
HELIX    8   8 ILE M  701  GLN M  703  5               Generated by MOE    3
HELIX    9   9 PRO T    8  CYS T   13  1               Generated by MOE    6
HELIX   10  10 MET T   66  CYS T   70  3               Generated by MOE    5
HELIX   11  11 LEU T  110  THR T  117  1               Generated by MOE    8
HELIX   12  12 THR T  121  CYS T  124  5               Generated by MOE    4
HELIX   13  13 ASP T  149  LEU T  152  1               Generated by MOE    4
HELIX   14  14 GLN T  160  ARG T  162  5               Generated by MOE    3
SHEET    1       ASN M 120  ILE M 125                  Generated by MOE
SHEET    2       THR M 155  ARG M 158                  Generated by MOE
SHEET    3       ILE M 166  PHE M 170                  Generated by MOE
SHEET    4       LEU M 187  ALA M 191                  Generated by MOE
SHEET    5       ALA M 202  PHE M 204                  Generated by MOE
SHEET    6       TRP M 210  SER M 211                  Generated by MOE
SHEET    7       PHE M 222  GLY M 223                  Generated by MOE
SHEET    8       PHE M 234  PHE M 236                  Generated by MOE
SHEET    9       ARG M 239  TYR M 241                  Generated by MOE
SHEET   10       TRP M 255  SER M 257                  Generated by MOE
SHEET   11       PHE M 268  PHE M 270                  Generated by MOE
SHEET   12       PHE M 292  PHE M 294                  Generated by MOE
SHEET   13       GLN M 297  TYR M 299                  Generated by MOE
SHEET   14       TRP M 313  ALA M 315                  Generated by MOE
SHEET   15       PHE M 326  PHE M 328                  Generated by MOE
SHEET   16       PHE M 351  PHE M 351                  Generated by MOE
SHEET   17       THR M 352  THR M 352                  Generated by MOE
SHEET   18       GLU M 357  TYR M 358                  Generated by MOE
SHEET   19       TRP M 372  ALA M 374                  Generated by MOE
SHEET   20       TRP M 385  PHE M 387                  Generated by MOE
SHEET   21       TYR M 393  SER M 394                  Generated by MOE
SHEET   22       ALA M 523  ILE M 527                  Generated by MOE
SHEET   23       GLN M 530  LYS M 535                  Generated by MOE
SHEET   24       LYS M 538  PHE M 542                  Generated by MOE
SHEET   25       GLN M 551  LEU M 555                  Generated by MOE
SHEET   26       SER M 569  GLU M 573                  Generated by MOE
SHEET   27       LYS M 578  SER M 583                  Generated by MOE
SHEET   28       GLN M 586  TYR M 590                  Generated by MOE
SHEET   29       ARG M 599  ARG M 600                  Generated by MOE
SHEET   30       GLY M 615  GLY M 615                  Generated by MOE
SHEET   31       ALA M 616  LEU M 617                  Generated by MOE
SHEET   32       MET M 624  SER M 628                  Generated by MOE
SHEET   33       ARG M 631  ASP M 636                  Generated by MOE
SHEET   34       MET M 641  GLU M 649                  Generated by MOE
SHEET   35       ASP M 663  ASP M 663                  Generated by MOE
SHEET   36       VAL M 664  VAL M 664                  Generated by MOE
SHEET   37       PHE M 665  PHE M 667                  Generated by MOE
SHEET   38       LYS M 670  GLN M 675                  Generated by MOE
SHEET   39       PHE M 678  SER M 683                  Generated by MOE
SHEET   40       GLN M 693  TYR M 696                  Generated by MOE
SHEET   41       THR T   2  THR T   2                  Generated by MOE
SHEET   42       CYS T   3  CYS T   3                  Generated by MOE
SHEET   43       LEU T  17  PHE T  23                  Generated by MOE
SHEET   44       GLU T  28  VAL T  29                  Generated by MOE
SHEET   45       TYR T  35  LYS T  47                  Generated by MOE
SHEET   46       PHE T  60  VAL T  61                  Generated by MOE
SHEET   47       TYR T  62  TYR T  62                  Generated by MOE
SHEET   48       THR T  63  PRO T  64                  Generated by MOE
SHEET   49       PHE T  83  GLN T  90                  Generated by MOE
SHEET   50       LEU T  93  LEU T  94                  Generated by MOE
SHEET   51       HSD T  95  HSD T  95                  Generated by MOE
SHEET   52       VAL T 102  PRO T 104                  Generated by MOE
SHEET   53       VAL T 129  PRO T 131                  Generated by MOE
SHEET   54       CYS T 137  LYS T 138                  Generated by MOE
SHEET   55       CYS T 145  TRP T 147                  Generated by MOE
SHEET   56       LEU T 164  GLU T 170                  Generated by MOE
SHEET   57       LEU T 173  SER T 178                  Generated by MOE
SSBOND   1 CYS M  230    CYS M  256			     1555   1555  1.95
SSBOND   2 CYS M  244    CYS M  271			     1555   1555  2.05
SSBOND   3 CYS M  288    CYS M  314			     1555   1555  2.12
SSBOND   4 CYS M  302    CYS M  329			     1555   1555  2.02
SSBOND   5 CYS M  347    CYS M  373			     1555   1555  1.99
SSBOND   6 CYS M  361    CYS M  388			     1555   1555  1.96
SSBOND   7 CYS M  516    CYS M  704			     1555   1555  1.99
SSBOND   8 CYS T    1    CYS T   70			     1555   1555  2.00
SSBOND   9 CYS T    3    CYS T   99			     1555   1555  1.99
SSBOND  10 CYS T   13    CYS T  124			     1555   1555  2.03
SSBOND  11 CYS T  127    CYS T  174			     1555   1555  2.02
SSBOND  12 CYS T  132    CYS T  137			     1555   1555  2.05
SSBOND  13 CYS T  145    CYS T  166			     1555   1555  2.07
ATOM      1  N   PHE M 107     -31.627  17.548   0.773  0.00  0.00           N1+
ATOM      2  CA  PHE M 107     -30.784  18.743   0.648  0.00  0.00           C  
ATOM      3  CB  PHE M 107     -30.467  19.137  -0.913  0.00  0.00           C  
ATOM      4  CG  PHE M 107     -29.719  18.098  -1.542  0.00  0.00           C  
ATOM      5  CD1 PHE M 107     -28.326  18.059  -1.323  0.00  0.00           C  
ATOM      6  CE1 PHE M 107     -27.552  17.179  -2.061  0.00  0.00           C  
ATOM      7  CZ  PHE M 107     -28.110  16.437  -3.080  0.00  0.00           C  
ATOM      8  CD2 PHE M 107     -30.273  17.321  -2.561  0.00  0.00           C  
ATOM      9  CE2 PHE M 107     -29.539  16.463  -3.301  0.00  0.00           C  
ATOM     10  C   PHE M 107     -31.475  19.983   1.290  0.00  0.00           C  
ATOM     11  O   PHE M 107     -32.253  20.744   0.650  0.00  0.00           O  
ATOM     12  H1  PHE M 107     -31.088  16.655   0.550  0.00  0.00           H  
ATOM     13  H2  PHE M 107     -32.375  17.642   0.097  0.00  0.00           H  
ATOM     14  H3  PHE M 107     -32.042  17.493   1.764  0.00  0.00           H  
ATOM     15  HA  PHE M 107     -29.851  18.610   1.131  0.00  0.00           H  
ATOM     16  HB2 PHE M 107     -29.984  20.130  -1.018  0.00  0.00           H  
ATOM     17  HB3 PHE M 107     -31.419  19.242  -1.486  0.00  0.00           H  
ATOM     18  HD1 PHE M 107     -27.957  18.619  -0.528  0.00  0.00           H  
ATOM     19  HD2 PHE M 107     -31.342  17.512  -2.817  0.00  0.00           H  
ATOM     20  HE1 PHE M 107     -26.551  17.029  -1.726  0.00  0.00           H  
ATOM     21  HE2 PHE M 107     -30.027  15.859  -4.047  0.00  0.00           H  
ATOM     22  HZ  PHE M 107     -27.493  15.741  -3.618  0.00  0.00           H  
ATOM     23  N   GLN M 108     -31.146  20.295   2.552  0.00  0.00           N  
ATOM     24  CA  GLN M 108     -31.351  21.523   3.280  0.00  0.00           C  
ATOM     25  CB  GLN M 108     -32.605  21.345   4.166  0.00  0.00           C  
ATOM     26  CG  GLN M 108     -32.933  22.701   4.918  0.00  0.00           C  
ATOM     27  CD  GLN M 108     -34.385  22.590   5.406  0.00  0.00           C  
ATOM     28  OE1 GLN M 108     -34.539  22.182   6.549  0.00  0.00           O  
ATOM     29  NE2 GLN M 108     -35.335  22.937   4.496  0.00  0.00           N  
ATOM     30  C   GLN M 108     -30.132  22.013   4.024  0.00  0.00           C  
ATOM     31  O   GLN M 108     -29.904  23.202   4.100  0.00  0.00           O  
ATOM     32  H   GLN M 108     -30.768  19.541   3.043  0.00  0.00           H  
ATOM     33  HA  GLN M 108     -31.451  22.283   2.501  0.00  0.00           H  
ATOM     34  HB2 GLN M 108     -32.517  20.517   4.881  0.00  0.00           H  
ATOM     35  HB3 GLN M 108     -33.476  21.029   3.542  0.00  0.00           H  
ATOM     36  HG2 GLN M 108     -32.860  23.552   4.176  0.00  0.00           H  
ATOM     37  HG3 GLN M 108     -32.291  22.831   5.816  0.00  0.00           H  
ATOM     38 HE21 GLN M 108     -36.242  22.630   4.612  0.00  0.00           H  
ATOM     39 HE22 GLN M 108     -35.101  23.076   3.512  0.00  0.00           H  
ATOM     40  N   THR M 109     -29.243  21.127   4.462  0.00  0.00           N  
ATOM     41  CA  THR M 109     -27.935  21.406   5.083  0.00  0.00           C  
ATOM     42  CB  THR M 109     -27.362  20.228   5.838  0.00  0.00           C  
ATOM     43  OG1 THR M 109     -28.305  19.666   6.808  0.00  0.00           O  
ATOM     44  CG2 THR M 109     -26.149  20.553   6.640  0.00  0.00           C  
ATOM     45  C   THR M 109     -26.816  21.654   4.063  0.00  0.00           C  
ATOM     46  O   THR M 109     -25.821  22.391   4.333  0.00  0.00           O  
ATOM     47  H   THR M 109     -29.552  20.170   4.422  0.00  0.00           H  
ATOM     48  HA  THR M 109     -27.979  22.304   5.788  0.00  0.00           H  
ATOM     49  HB  THR M 109     -27.201  19.394   5.153  0.00  0.00           H  
ATOM     50 HG21 THR M 109     -25.833  19.610   7.237  0.00  0.00           H  
ATOM     51 HG22 THR M 109     -26.319  21.350   7.324  0.00  0.00           H  
ATOM     52 HG23 THR M 109     -25.286  20.716   5.993  0.00  0.00           H  
ATOM     53  HG1 THR M 109     -27.875  18.898   7.285  0.00  0.00           H  
ATOM     54  N   PHE M 110     -27.017  21.037   2.936  0.00  0.00           N  
ATOM     55  CA  PHE M 110     -26.225  21.043   1.709  0.00  0.00           C  
ATOM     56  CB  PHE M 110     -25.470  19.600   1.504  0.00  0.00           C  
ATOM     57  CG  PHE M 110     -24.574  19.450   2.693  0.00  0.00           C  
ATOM     58  CD1 PHE M 110     -24.769  18.515   3.690  0.00  0.00           C  
ATOM     59  CE1 PHE M 110     -23.849  18.497   4.776  0.00  0.00           C  
ATOM     60  CZ  PHE M 110     -22.812  19.363   4.839  0.00  0.00           C  
ATOM     61  CD2 PHE M 110     -23.547  20.342   2.717  0.00  0.00           C  
ATOM     62  CE2 PHE M 110     -22.653  20.322   3.777  0.00  0.00           C  
ATOM     63  C   PHE M 110     -27.164  21.332   0.569  0.00  0.00           C  
ATOM     64  O   PHE M 110     -28.290  20.899   0.519  0.00  0.00           O  
ATOM     65  H   PHE M 110     -27.943  20.700   2.846  0.00  0.00           H  
ATOM     66  HA  PHE M 110     -25.497  21.828   1.705  0.00  0.00           H  
ATOM     67  HB2 PHE M 110     -24.960  19.733   0.528  0.00  0.00           H  
ATOM     68  HB3 PHE M 110     -26.189  18.760   1.397  0.00  0.00           H  
ATOM     69  HD1 PHE M 110     -25.682  17.943   3.613  0.00  0.00           H  
ATOM     70  HD2 PHE M 110     -23.384  21.146   1.918  0.00  0.00           H  
ATOM     71  HE1 PHE M 110     -24.034  17.902   5.680  0.00  0.00           H  
ATOM     72  HE2 PHE M 110     -21.811  21.047   3.779  0.00  0.00           H  
ATOM     73  HZ  PHE M 110     -22.148  19.366   5.733  0.00  0.00           H  
ATOM     74  N   GLU M 111     -26.705  22.207  -0.299  0.00  0.00           N  
ATOM     75  CA  GLU M 111     -27.397  22.460  -1.531  0.00  0.00           C  
ATOM     76  CB  GLU M 111     -26.996  23.865  -1.912  0.00  0.00           C  
ATOM     77  CG  GLU M 111     -27.687  24.509  -3.178  0.00  0.00           C  
ATOM     78  CD  GLU M 111     -27.557  25.973  -3.170  0.00  0.00           C  
ATOM     79  OE1 GLU M 111     -28.602  26.673  -2.992  0.00  0.00           O  
ATOM     80  OE2 GLU M 111     -26.423  26.503  -3.355  0.00  0.00           O1-
ATOM     81  C   GLU M 111     -26.951  21.493  -2.577  0.00  0.00           C  
ATOM     82  O   GLU M 111     -25.807  21.065  -2.573  0.00  0.00           O  
ATOM     83  H   GLU M 111     -25.910  22.761  -0.085  0.00  0.00           H  
ATOM     84  HA  GLU M 111     -28.467  22.447  -1.451  0.00  0.00           H  
ATOM     85  HB2 GLU M 111     -25.929  23.862  -2.082  0.00  0.00           H  
ATOM     86  HB3 GLU M 111     -27.253  24.488  -0.996  0.00  0.00           H  
ATOM     87  HG2 GLU M 111     -28.696  24.189  -3.306  0.00  0.00           H  
ATOM     88  HG3 GLU M 111     -27.170  24.103  -4.081  0.00  0.00           H  
ATOM     89  N   GLY M 112     -27.819  21.301  -3.609  0.00  0.00           N  
ATOM     90  CA  GLY M 112     -27.545  20.420  -4.689  0.00  0.00           C  
ATOM     91  C   GLY M 112     -28.752  19.576  -5.133  0.00  0.00           C  
ATOM     92  O   GLY M 112     -29.797  19.573  -4.445  0.00  0.00           O  
ATOM     93  H   GLY M 112     -28.614  21.948  -3.567  0.00  0.00           H  
ATOM     94  HA2 GLY M 112     -26.808  19.627  -4.400  0.00  0.00           H  
ATOM     95  HA3 GLY M 112     -27.175  20.930  -5.594  0.00  0.00           H  
ATOM     96  N   ASP M 113     -28.541  18.910  -6.314  0.00  0.00           N  
ATOM     97  CA  ASP M 113     -29.487  17.931  -6.861  0.00  0.00           C  
ATOM     98  CB  ASP M 113     -29.512  18.148  -8.335  0.00  0.00           C  
ATOM     99  CG  ASP M 113     -30.222  19.433  -8.746  0.00  0.00           C  
ATOM    100  OD1 ASP M 113     -29.908  20.029  -9.814  0.00  0.00           O  
ATOM    101  OD2 ASP M 113     -31.059  19.955  -7.989  0.00  0.00           O1-
ATOM    102  C   ASP M 113     -29.033  16.412  -6.832  0.00  0.00           C  
ATOM    103  O   ASP M 113     -27.974  16.048  -6.381  0.00  0.00           O  
ATOM    104  H   ASP M 113     -27.760  18.971  -6.853  0.00  0.00           H  
ATOM    105  HA  ASP M 113     -30.451  18.082  -6.443  0.00  0.00           H  
ATOM    106  HB2 ASP M 113     -30.143  17.324  -8.817  0.00  0.00           H  
ATOM    107  HB3 ASP M 113     -28.422  18.274  -8.761  0.00  0.00           H  
ATOM    108  N   LEU M 114     -29.872  15.419  -7.255  0.00  0.00           N  
ATOM    109  CA  LEU M 114     -29.517  14.029  -7.400  0.00  0.00           C  
ATOM    110  CB  LEU M 114     -30.825  13.253  -7.632  0.00  0.00           C  
ATOM    111  CG  LEU M 114     -30.771  11.724  -7.709  0.00  0.00           C  
ATOM    112  CD1 LEU M 114     -30.265  11.098  -6.399  0.00  0.00           C  
ATOM    113  CD2 LEU M 114     -32.139  11.063  -8.113  0.00  0.00           C  
ATOM    114  C   LEU M 114     -28.503  13.840  -8.596  0.00  0.00           C  
ATOM    115  O   LEU M 114     -27.508  13.115  -8.468  0.00  0.00           O  
ATOM    116  H   LEU M 114     -30.824  15.607  -7.438  0.00  0.00           H  
ATOM    117  HA  LEU M 114     -29.055  13.599  -6.492  0.00  0.00           H  
ATOM    118  HB2 LEU M 114     -31.350  13.524  -8.526  0.00  0.00           H  
ATOM    119  HB3 LEU M 114     -31.578  13.578  -6.907  0.00  0.00           H  
ATOM    120  HG  LEU M 114     -30.011  11.582  -8.468  0.00  0.00           H  
ATOM    121 HD11 LEU M 114     -30.186  10.001  -6.406  0.00  0.00           H  
ATOM    122 HD12 LEU M 114     -31.019  11.270  -5.542  0.00  0.00           H  
ATOM    123 HD13 LEU M 114     -29.267  11.449  -6.160  0.00  0.00           H  
ATOM    124 HD21 LEU M 114     -32.957  11.410  -7.425  0.00  0.00           H  
ATOM    125 HD22 LEU M 114     -32.158   9.986  -8.250  0.00  0.00           H  
ATOM    126 HD23 LEU M 114     -32.405  11.413  -9.151  0.00  0.00           H  
ATOM    127  N   LYS M 115     -28.848  14.421  -9.751  0.00  0.00           N  
ATOM    128  CA  LYS M 115     -28.071  14.153 -10.925  0.00  0.00           C  
ATOM    129  CB  LYS M 115     -28.565  12.857 -11.675  0.00  0.00           C  
ATOM    130  CG  LYS M 115     -30.045  12.761 -12.304  0.00  0.00           C  
ATOM    131  CD  LYS M 115     -30.235  11.333 -12.886  0.00  0.00           C  
ATOM    132  CE  LYS M 115     -31.466  11.047 -13.731  0.00  0.00           C  
ATOM    133  NZ  LYS M 115     -31.377   9.690 -14.286  0.00  0.00           N1+
ATOM    134  C   LYS M 115     -27.984  15.312 -11.891  0.00  0.00           C  
ATOM    135  O   LYS M 115     -28.838  16.257 -11.821  0.00  0.00           O  
ATOM    136  H   LYS M 115     -29.693  14.887  -9.895  0.00  0.00           H  
ATOM    137  HA  LYS M 115     -27.056  14.014 -10.505  0.00  0.00           H  
ATOM    138  HB2 LYS M 115     -28.471  12.033 -11.042  0.00  0.00           H  
ATOM    139  HB3 LYS M 115     -27.830  12.597 -12.469  0.00  0.00           H  
ATOM    140  HG2 LYS M 115     -30.241  13.455 -13.069  0.00  0.00           H  
ATOM    141  HG3 LYS M 115     -30.819  12.953 -11.590  0.00  0.00           H  
ATOM    142  HD2 LYS M 115     -30.269  10.563 -12.060  0.00  0.00           H  
ATOM    143  HD3 LYS M 115     -29.359  11.149 -13.520  0.00  0.00           H  
ATOM    144  HE2 LYS M 115     -31.587  11.735 -14.525  0.00  0.00           H  
ATOM    145  HE3 LYS M 115     -32.361  11.084 -13.113  0.00  0.00           H  
ATOM    146  HZ1 LYS M 115     -32.190   9.286 -14.800  0.00  0.00           H  
ATOM    147  HZ2 LYS M 115     -31.170   9.016 -13.488  0.00  0.00           H  
ATOM    148  HZ3 LYS M 115     -30.551   9.609 -15.031  0.00  0.00           H  
ATOM    149  N   TRP M 116     -26.948  15.358 -12.767  0.00  0.00           N  
ATOM    150  CA  TRP M 116     -26.807  16.345 -13.848  0.00  0.00           C  
ATOM    151  CB  TRP M 116     -25.430  16.254 -14.541  0.00  0.00           C  
ATOM    152  CG  TRP M 116     -24.231  16.396 -13.663  0.00  0.00           C  
ATOM    153  CD1 TRP M 116     -23.303  15.521 -13.224  0.00  0.00           C  
ATOM    154  NE1 TRP M 116     -22.455  16.155 -12.363  0.00  0.00           N  
ATOM    155  CE2 TRP M 116     -22.820  17.485 -12.334  0.00  0.00           C  
ATOM    156  CD2 TRP M 116     -23.909  17.672 -13.133  0.00  0.00           C  
ATOM    157  CE3 TRP M 116     -24.387  18.942 -13.399  0.00  0.00           C  
ATOM    158  CZ3 TRP M 116     -23.692  20.011 -12.819  0.00  0.00           C  
ATOM    159  CZ2 TRP M 116     -22.229  18.517 -11.670  0.00  0.00           C  
ATOM    160  CH2 TRP M 116     -22.598  19.791 -11.981  0.00  0.00           C  
ATOM    161  C   TRP M 116     -27.984  16.318 -14.813  0.00  0.00           C  
ATOM    162  O   TRP M 116     -28.584  15.284 -15.170  0.00  0.00           O  
ATOM    163  H   TRP M 116     -26.339  14.590 -12.793  0.00  0.00           H  
ATOM    164  HA  TRP M 116     -26.812  17.281 -13.359  0.00  0.00           H  
ATOM    165  HB2 TRP M 116     -25.288  16.911 -15.419  0.00  0.00           H  
ATOM    166  HB3 TRP M 116     -25.399  15.152 -14.790  0.00  0.00           H  
ATOM    167  HD1 TRP M 116     -23.303  14.475 -13.432  0.00  0.00           H  
ATOM    168  HE1 TRP M 116     -21.835  15.805 -11.714  0.00  0.00           H  
ATOM    169  HE3 TRP M 116     -25.119  19.198 -14.114  0.00  0.00           H  
ATOM    170  HZ2 TRP M 116     -21.455  18.341 -10.928  0.00  0.00           H  
ATOM    171  HZ3 TRP M 116     -24.051  21.008 -12.890  0.00  0.00           H  
ATOM    172  HH2 TRP M 116     -22.059  20.666 -11.598  0.00  0.00           H  
ATOM    173  N   HSD M 117     -28.399  17.538 -15.260  0.00  0.00           N  
ATOM    174  CA  HSD M 117     -29.466  17.724 -16.207  0.00  0.00           C  
ATOM    175  CB  HSD M 117     -30.285  19.023 -15.957  0.00  0.00           C  
ATOM    176  ND1 HSD M 117     -32.501  18.453 -17.001  0.00  0.00           N  
ATOM    177  CG  HSD M 117     -31.395  19.270 -16.902  0.00  0.00           C  
ATOM    178  CE1 HSD M 117     -33.185  18.917 -18.016  0.00  0.00           C  
ATOM    179  NE2 HSD M 117     -32.639  19.890 -18.638  0.00  0.00           N  
ATOM    180  CD2 HSD M 117     -31.528  20.178 -17.901  0.00  0.00           C  
ATOM    181  C   HSD M 117     -29.026  17.573 -17.647  0.00  0.00           C  
ATOM    182  O   HSD M 117     -29.594  16.949 -18.502  0.00  0.00           O  
ATOM    183  H   HSD M 117     -27.850  18.320 -14.926  0.00  0.00           H  
ATOM    184  HA  HSD M 117     -30.094  16.905 -16.036  0.00  0.00           H  
ATOM    185  HB2 HSD M 117     -29.651  19.953 -16.035  0.00  0.00           H  
ATOM    186  HB3 HSD M 117     -30.629  18.977 -14.859  0.00  0.00           H  
ATOM    187  HD1 HSD M 117     -32.722  17.682 -16.423  0.00  0.00           H  
ATOM    188  HD2 HSD M 117     -30.786  20.783 -18.382  0.00  0.00           H  
ATOM    189  HE1 HSD M 117     -34.205  18.515 -18.315  0.00  0.00           H  
ATOM    190  N   HSD M 118     -27.844  18.138 -17.935  0.00  0.00           N  
ATOM    191  CA  HSD M 118     -27.260  18.167 -19.301  0.00  0.00           C  
ATOM    192  CB  HSD M 118     -26.187  19.290 -19.509  0.00  0.00           C  
ATOM    193  ND1 HSD M 118     -27.505  21.265 -18.730  0.00  0.00           N  
ATOM    194  CG  HSD M 118     -26.822  20.565 -19.733  0.00  0.00           C  
ATOM    195  CE1 HSD M 118     -27.943  22.392 -19.270  0.00  0.00           C  
ATOM    196  NE2 HSD M 118     -27.710  22.444 -20.604  0.00  0.00           N  
ATOM    197  CD2 HSD M 118     -26.979  21.277 -20.927  0.00  0.00           C  
ATOM    198  C   HSD M 118     -26.500  16.899 -19.639  0.00  0.00           C  
ATOM    199  O   HSD M 118     -26.077  16.237 -18.728  0.00  0.00           O  
ATOM    200  H   HSD M 118     -27.328  18.507 -17.164  0.00  0.00           H  
ATOM    201  HA  HSD M 118     -28.002  18.199 -20.089  0.00  0.00           H  
ATOM    202  HB2 HSD M 118     -25.413  19.170 -20.299  0.00  0.00           H  
ATOM    203  HB3 HSD M 118     -25.666  19.510 -18.588  0.00  0.00           H  
ATOM    204  HD1 HSD M 118     -27.489  20.987 -17.731  0.00  0.00           H  
ATOM    205  HD2 HSD M 118     -26.766  20.944 -21.933  0.00  0.00           H  
ATOM    206  HE1 HSD M 118     -28.490  23.200 -18.822  0.00  0.00           H  
ATOM    207  N   HSD M 119     -26.338  16.483 -20.913  0.00  0.00           N  
ATOM    208  CA  HSD M 119     -25.565  15.283 -21.256  0.00  0.00           C  
ATOM    209  CB  HSD M 119     -26.125  14.581 -22.528  0.00  0.00           C  
ATOM    210  ND1 HSD M 119     -28.522  14.471 -22.063  0.00  0.00           N  
ATOM    211  CG  HSD M 119     -27.316  13.767 -22.187  0.00  0.00           C  
ATOM    212  CE1 HSD M 119     -29.481  13.458 -21.944  0.00  0.00           C  
ATOM    213  NE2 HSD M 119     -28.979  12.269 -22.077  0.00  0.00           N  
ATOM    214  CD2 HSD M 119     -27.581  12.503 -22.189  0.00  0.00           C  
ATOM    215  C   HSD M 119     -24.147  15.527 -21.547  0.00  0.00           C  
ATOM    216  O   HSD M 119     -23.311  14.586 -21.611  0.00  0.00           O  
ATOM    217  H   HSD M 119     -26.818  16.953 -21.666  0.00  0.00           H  
ATOM    218  HA  HSD M 119     -25.584  14.451 -20.456  0.00  0.00           H  
ATOM    219  HB2 HSD M 119     -25.424  13.911 -23.109  0.00  0.00           H  
ATOM    220  HB3 HSD M 119     -26.440  15.434 -23.197  0.00  0.00           H  
ATOM    221  HD1 HSD M 119     -28.675  15.508 -22.071  0.00  0.00           H  
ATOM    222  HD2 HSD M 119     -26.961  11.594 -22.384  0.00  0.00           H  
ATOM    223  HE1 HSD M 119     -30.597  13.671 -21.808  0.00  0.00           H  
ATOM    224  N   ASN M 120     -23.712  16.820 -21.709  0.00  0.00           N  
ATOM    225  CA  ASN M 120     -22.311  17.064 -21.699  0.00  0.00           C  
ATOM    226  CB  ASN M 120     -22.049  17.947 -22.938  0.00  0.00           C  
ATOM    227  CG  ASN M 120     -20.540  18.375 -23.155  0.00  0.00           C  
ATOM    228  OD1 ASN M 120     -20.324  19.611 -23.180  0.00  0.00           O  
ATOM    229  ND2 ASN M 120     -19.631  17.408 -23.259  0.00  0.00           N  
ATOM    230  C   ASN M 120     -21.910  17.804 -20.372  0.00  0.00           C  
ATOM    231  O   ASN M 120     -22.493  18.823 -19.975  0.00  0.00           O  
ATOM    232  H   ASN M 120     -24.328  17.564 -21.630  0.00  0.00           H  
ATOM    233  HA  ASN M 120     -21.744  16.151 -21.751  0.00  0.00           H  
ATOM    234  HB2 ASN M 120     -22.620  18.855 -22.766  0.00  0.00           H  
ATOM    235  HB3 ASN M 120     -22.380  17.437 -23.809  0.00  0.00           H  
ATOM    236 HD21 ASN M 120     -18.619  17.562 -23.202  0.00  0.00           H  
ATOM    237 HD22 ASN M 120     -19.897  16.474 -23.401  0.00  0.00           H  
ATOM    238  N   ILE M 121     -20.941  17.240 -19.651  0.00  0.00           N  
ATOM    239  CA  ILE M 121     -20.556  17.810 -18.391  0.00  0.00           C  
ATOM    240  CB  ILE M 121     -20.549  16.797 -17.263  0.00  0.00           C  
ATOM    241  CG2 ILE M 121     -19.762  17.319 -16.007  0.00  0.00           C  
ATOM    242  CG1 ILE M 121     -21.929  16.444 -16.836  0.00  0.00           C  
ATOM    243  CD1 ILE M 121     -21.928  15.028 -16.294  0.00  0.00           C  
ATOM    244  C   ILE M 121     -19.132  18.366 -18.661  0.00  0.00           C  
ATOM    245  O   ILE M 121     -18.194  17.691 -19.075  0.00  0.00           O  
ATOM    246  H   ILE M 121     -20.513  16.342 -19.900  0.00  0.00           H  
ATOM    247  HA  ILE M 121     -21.188  18.656 -18.154  0.00  0.00           H  
ATOM    248  HB  ILE M 121     -20.034  15.936 -17.780  0.00  0.00           H  
ATOM    249 HG12 ILE M 121     -22.683  16.623 -17.677  0.00  0.00           H  
ATOM    250 HG13 ILE M 121     -22.353  17.107 -16.052  0.00  0.00           H  
ATOM    251 HG21 ILE M 121     -19.718  16.627 -15.216  0.00  0.00           H  
ATOM    252 HG22 ILE M 121     -20.327  18.193 -15.501  0.00  0.00           H  
ATOM    253 HG23 ILE M 121     -18.724  17.547 -16.166  0.00  0.00           H  
ATOM    254 HD11 ILE M 121     -21.410  14.946 -15.352  0.00  0.00           H  
ATOM    255 HD12 ILE M 121     -22.986  14.693 -16.147  0.00  0.00           H  
ATOM    256 HD13 ILE M 121     -21.443  14.274 -17.014  0.00  0.00           H  
ATOM    257  N   THR M 122     -18.996  19.673 -18.337  0.00  0.00           N  
ATOM    258  CA  THR M 122     -17.797  20.449 -18.677  0.00  0.00           C  
ATOM    259  CB  THR M 122     -18.168  21.802 -19.281  0.00  0.00           C  
ATOM    260  OG1 THR M 122     -19.005  22.558 -18.428  0.00  0.00           O  
ATOM    261  CG2 THR M 122     -18.921  21.791 -20.641  0.00  0.00           C  
ATOM    262  C   THR M 122     -16.990  20.738 -17.385  0.00  0.00           C  
ATOM    263  O   THR M 122     -17.465  20.832 -16.267  0.00  0.00           O  
ATOM    264  H   THR M 122     -19.751  20.171 -17.912  0.00  0.00           H  
ATOM    265  HA  THR M 122     -17.240  19.906 -19.381  0.00  0.00           H  
ATOM    266  HB  THR M 122     -17.242  22.407 -19.343  0.00  0.00           H  
ATOM    267 HG21 THR M 122     -18.428  20.985 -21.306  0.00  0.00           H  
ATOM    268 HG22 THR M 122     -18.783  22.733 -21.056  0.00  0.00           H  
ATOM    269 HG23 THR M 122     -19.976  21.624 -20.458  0.00  0.00           H  
ATOM    270  HG1 THR M 122     -19.898  22.075 -18.296  0.00  0.00           H  
ATOM    271  N   TYR M 123     -15.685  20.750 -17.517  0.00  0.00           N  
ATOM    272  CA  TYR M 123     -14.812  20.980 -16.445  0.00  0.00           C  
ATOM    273  CB  TYR M 123     -14.252  19.717 -15.741  0.00  0.00           C  
ATOM    274  CG  TYR M 123     -13.432  18.790 -16.653  0.00  0.00           C  
ATOM    275  CD1 TYR M 123     -13.953  17.842 -17.548  0.00  0.00           C  
ATOM    276  CE1 TYR M 123     -13.173  16.937 -18.279  0.00  0.00           C  
ATOM    277  CZ  TYR M 123     -11.816  17.096 -18.184  0.00  0.00           C  
ATOM    278  OH  TYR M 123     -10.949  16.294 -18.967  0.00  0.00           O  
ATOM    279  CD2 TYR M 123     -12.042  18.753 -16.446  0.00  0.00           C  
ATOM    280  CE2 TYR M 123     -11.183  17.930 -17.256  0.00  0.00           C  
ATOM    281  C   TYR M 123     -13.607  21.984 -16.699  0.00  0.00           C  
ATOM    282  O   TYR M 123     -13.095  22.138 -17.833  0.00  0.00           O  
ATOM    283  H   TYR M 123     -15.177  20.413 -18.385  0.00  0.00           H  
ATOM    284  HA  TYR M 123     -15.385  21.492 -15.665  0.00  0.00           H  
ATOM    285  HB2 TYR M 123     -15.110  19.153 -15.350  0.00  0.00           H  
ATOM    286  HB3 TYR M 123     -13.708  20.101 -14.787  0.00  0.00           H  
ATOM    287  HD1 TYR M 123     -14.999  17.860 -17.712  0.00  0.00           H  
ATOM    288  HD2 TYR M 123     -11.529  19.386 -15.818  0.00  0.00           H  
ATOM    289  HE1 TYR M 123     -13.514  16.267 -18.961  0.00  0.00           H  
ATOM    290  HE2 TYR M 123     -10.120  18.006 -17.220  0.00  0.00           H  
ATOM    291  HH  TYR M 123     -10.036  16.423 -18.678  0.00  0.00           H  
ATOM    292  N   TRP M 124     -13.232  22.759 -15.675  0.00  0.00           N  
ATOM    293  CA  TRP M 124     -12.161  23.716 -15.661  0.00  0.00           C  
ATOM    294  CB  TRP M 124     -12.702  25.160 -15.803  0.00  0.00           C  
ATOM    295  CG  TRP M 124     -11.755  26.381 -15.900  0.00  0.00           C  
ATOM    296  CD1 TRP M 124     -10.861  26.803 -16.823  0.00  0.00           C  
ATOM    297  NE1 TRP M 124     -10.190  27.948 -16.420  0.00  0.00           N  
ATOM    298  CE2 TRP M 124     -10.613  28.266 -15.096  0.00  0.00           C  
ATOM    299  CD2 TRP M 124     -11.665  27.340 -14.809  0.00  0.00           C  
ATOM    300  CE3 TRP M 124     -12.270  27.377 -13.597  0.00  0.00           C  
ATOM    301  CZ3 TRP M 124     -11.937  28.365 -12.690  0.00  0.00           C  
ATOM    302  CZ2 TRP M 124     -10.140  29.153 -14.178  0.00  0.00           C  
ATOM    303  CH2 TRP M 124     -10.834  29.230 -12.937  0.00  0.00           C  
ATOM    304  C   TRP M 124     -11.281  23.457 -14.455  0.00  0.00           C  
ATOM    305  O   TRP M 124     -11.697  23.528 -13.323  0.00  0.00           O  
ATOM    306  H   TRP M 124     -13.477  22.628 -14.805  0.00  0.00           H  
ATOM    307  HA  TRP M 124     -11.468  23.572 -16.485  0.00  0.00           H  
ATOM    308  HB2 TRP M 124     -13.440  25.280 -14.999  0.00  0.00           H  
ATOM    309  HB3 TRP M 124     -13.223  25.220 -16.804  0.00  0.00           H  
ATOM    310  HD1 TRP M 124     -10.739  26.334 -17.803  0.00  0.00           H  
ATOM    311  HE1 TRP M 124      -9.563  28.509 -16.846  0.00  0.00           H  
ATOM    312  HE3 TRP M 124     -13.050  26.625 -13.450  0.00  0.00           H  
ATOM    313  HZ2 TRP M 124      -9.223  29.733 -14.291  0.00  0.00           H  
ATOM    314  HZ3 TRP M 124     -12.471  28.372 -11.722  0.00  0.00           H  
ATOM    315  HH2 TRP M 124     -10.582  29.924 -12.180  0.00  0.00           H  
ATOM    316  N   ILE M 125      -9.982  23.284 -14.748  0.00  0.00           N  
ATOM    317  CA  ILE M 125      -8.959  23.328 -13.752  0.00  0.00           C  
ATOM    318  CB  ILE M 125      -7.718  22.501 -14.111  0.00  0.00           C  
ATOM    319  CG2 ILE M 125      -6.881  22.489 -12.812  0.00  0.00           C  
ATOM    320  CG1 ILE M 125      -8.052  21.022 -14.571  0.00  0.00           C  
ATOM    321  CD1 ILE M 125      -6.790  20.168 -14.902  0.00  0.00           C  
ATOM    322  C   ILE M 125      -8.549  24.759 -13.391  0.00  0.00           C  
ATOM    323  O   ILE M 125      -8.112  25.534 -14.279  0.00  0.00           O  
ATOM    324  H   ILE M 125      -9.754  23.238 -15.739  0.00  0.00           H  
ATOM    325  HA  ILE M 125      -9.427  22.811 -12.916  0.00  0.00           H  
ATOM    326  HB  ILE M 125      -7.210  22.987 -14.941  0.00  0.00           H  
ATOM    327 HG12 ILE M 125      -8.693  21.128 -15.509  0.00  0.00           H  
ATOM    328 HG13 ILE M 125      -8.603  20.488 -13.750  0.00  0.00           H  
ATOM    329 HG21 ILE M 125      -6.114  21.647 -12.855  0.00  0.00           H  
ATOM    330 HG22 ILE M 125      -7.575  22.260 -11.974  0.00  0.00           H  
ATOM    331 HG23 ILE M 125      -6.363  23.468 -12.657  0.00  0.00           H  
ATOM    332 HD11 ILE M 125      -6.120  19.916 -14.060  0.00  0.00           H  
ATOM    333 HD12 ILE M 125      -7.061  19.135 -15.315  0.00  0.00           H  
ATOM    334 HD13 ILE M 125      -6.159  20.502 -15.778  0.00  0.00           H  
ATOM    335  N   GLN M 126      -8.859  25.159 -12.148  0.00  0.00           N  
ATOM    336  CA  GLN M 126      -8.585  26.446 -11.522  0.00  0.00           C  
ATOM    337  CB  GLN M 126      -9.675  26.738 -10.466  0.00  0.00           C  
ATOM    338  CG  GLN M 126      -9.426  28.028  -9.598  0.00  0.00           C  
ATOM    339  CD  GLN M 126     -10.681  28.427  -8.801  0.00  0.00           C  
ATOM    340  OE1 GLN M 126     -11.214  29.497  -8.939  0.00  0.00           O  
ATOM    341  NE2 GLN M 126     -11.053  27.570  -7.823  0.00  0.00           N  
ATOM    342  C   GLN M 126      -7.122  26.601 -11.101  0.00  0.00           C  
ATOM    343  O   GLN M 126      -6.506  27.624 -11.420  0.00  0.00           O  
ATOM    344  H   GLN M 126      -9.344  24.482 -11.537  0.00  0.00           H  
ATOM    345  HA  GLN M 126      -8.727  27.163 -12.344  0.00  0.00           H  
ATOM    346  HB2 GLN M 126      -9.791  25.901  -9.786  0.00  0.00           H  
ATOM    347  HB3 GLN M 126     -10.583  26.868 -11.075  0.00  0.00           H  
ATOM    348  HG2 GLN M 126      -9.196  28.844 -10.333  0.00  0.00           H  
ATOM    349  HG3 GLN M 126      -8.568  27.899  -8.888  0.00  0.00           H  
ATOM    350 HE21 GLN M 126     -11.842  27.811  -7.393  0.00  0.00           H  
ATOM    351 HE22 GLN M 126     -10.475  26.775  -7.486  0.00  0.00           H  
ATOM    352  N   ASN M 127      -6.475  25.564 -10.534  0.00  0.00           N  
ATOM    353  CA  ASN M 127      -5.036  25.675 -10.263  0.00  0.00           C  
ATOM    354  CB  ASN M 127      -4.702  26.280  -8.863  0.00  0.00           C  
ATOM    355  CG  ASN M 127      -5.585  25.747  -7.814  0.00  0.00           C  
ATOM    356  OD1 ASN M 127      -5.449  24.594  -7.410  0.00  0.00           O  
ATOM    357  ND2 ASN M 127      -6.512  26.581  -7.227  0.00  0.00           N  
ATOM    358  C   ASN M 127      -4.342  24.364 -10.336  0.00  0.00           C  
ATOM    359  O   ASN M 127      -4.974  23.347 -10.394  0.00  0.00           O  
ATOM    360  H   ASN M 127      -7.068  24.923 -10.105  0.00  0.00           H  
ATOM    361  HA  ASN M 127      -4.602  26.239 -11.137  0.00  0.00           H  
ATOM    362  HB2 ASN M 127      -4.692  27.407  -8.973  0.00  0.00           H  
ATOM    363  HB3 ASN M 127      -3.715  26.047  -8.533  0.00  0.00           H  
ATOM    364 HD21 ASN M 127      -6.867  26.101  -6.438  0.00  0.00           H  
ATOM    365 HD22 ASN M 127      -6.604  27.559  -7.431  0.00  0.00           H  
ATOM    366  N   TYR M 128      -2.969  24.465 -10.417  0.00  0.00           N  
ATOM    367  CA  TYR M 128      -2.159  23.297 -10.613  0.00  0.00           C  
ATOM    368  CB  TYR M 128      -1.266  23.526 -11.792  0.00  0.00           C  
ATOM    369  CG  TYR M 128      -2.056  23.862 -12.981  0.00  0.00           C  
ATOM    370  CD1 TYR M 128      -2.468  22.848 -13.846  0.00  0.00           C  
ATOM    371  CE1 TYR M 128      -3.263  23.087 -14.980  0.00  0.00           C  
ATOM    372  CZ  TYR M 128      -3.579  24.467 -15.374  0.00  0.00           C  
ATOM    373  OH  TYR M 128      -4.142  24.715 -16.564  0.00  0.00           O  
ATOM    374  CD2 TYR M 128      -2.371  25.205 -13.359  0.00  0.00           C  
ATOM    375  CE2 TYR M 128      -3.055  25.491 -14.566  0.00  0.00           C  
ATOM    376  C   TYR M 128      -1.259  22.908  -9.368  0.00  0.00           C  
ATOM    377  O   TYR M 128      -0.922  23.848  -8.626  0.00  0.00           O  
ATOM    378  H   TYR M 128      -2.420  25.312 -10.288  0.00  0.00           H  
ATOM    379  HA  TYR M 128      -2.749  22.402 -10.695  0.00  0.00           H  
ATOM    380  HB2 TYR M 128      -0.787  22.505 -11.879  0.00  0.00           H  
ATOM    381  HB3 TYR M 128      -0.588  24.338 -11.635  0.00  0.00           H  
ATOM    382  HD1 TYR M 128      -2.371  21.844 -13.546  0.00  0.00           H  
ATOM    383  HD2 TYR M 128      -2.147  26.096 -12.802  0.00  0.00           H  
ATOM    384  HE1 TYR M 128      -3.670  22.250 -15.502  0.00  0.00           H  
ATOM    385  HE2 TYR M 128      -3.235  26.475 -14.856  0.00  0.00           H  
ATOM    386  HH  TYR M 128      -4.004  25.681 -16.667  0.00  0.00           H  
ATOM    387  N   SER M 129      -0.852  21.612  -9.123  0.00  0.00           N  
ATOM    388  CA  SER M 129      -0.002  21.137  -8.019  0.00  0.00           C  
ATOM    389  CB  SER M 129      -0.341  19.714  -7.544  0.00  0.00           C  
ATOM    390  OG  SER M 129       0.531  19.172  -6.515  0.00  0.00           O  
ATOM    391  C   SER M 129       1.472  21.198  -8.373  0.00  0.00           C  
ATOM    392  O   SER M 129       1.848  20.830  -9.465  0.00  0.00           O  
ATOM    393  H   SER M 129      -1.191  20.915  -9.735  0.00  0.00           H  
ATOM    394  HA  SER M 129      -0.235  21.826  -7.158  0.00  0.00           H  
ATOM    395  HB2 SER M 129      -0.124  19.036  -8.449  0.00  0.00           H  
ATOM    396  HB3 SER M 129      -1.432  19.691  -7.265  0.00  0.00           H  
ATOM    397  HG  SER M 129       0.101  19.382  -5.634  0.00  0.00           H  
ATOM    398  N   GLU M 130       2.314  21.641  -7.454  0.00  0.00           N  
ATOM    399  CA  GLU M 130       3.712  21.585  -7.638  0.00  0.00           C  
ATOM    400  CB  GLU M 130       4.338  22.424  -6.529  0.00  0.00           C  
ATOM    401  CG  GLU M 130       4.068  21.895  -5.116  0.00  0.00           C  
ATOM    402  CD  GLU M 130       4.690  22.713  -3.990  0.00  0.00           C  
ATOM    403  OE1 GLU M 130       5.344  22.065  -3.138  0.00  0.00           O  
ATOM    404  OE2 GLU M 130       4.590  23.972  -3.887  0.00  0.00           O1-
ATOM    405  C   GLU M 130       4.320  20.140  -7.735  0.00  0.00           C  
ATOM    406  O   GLU M 130       5.407  19.981  -8.356  0.00  0.00           O  
ATOM    407  H   GLU M 130       2.053  21.771  -6.445  0.00  0.00           H  
ATOM    408  HA  GLU M 130       4.021  22.103  -8.553  0.00  0.00           H  
ATOM    409  HB2 GLU M 130       3.773  23.380  -6.518  0.00  0.00           H  
ATOM    410  HB3 GLU M 130       5.421  22.660  -6.701  0.00  0.00           H  
ATOM    411  HG2 GLU M 130       4.643  20.911  -5.153  0.00  0.00           H  
ATOM    412  HG3 GLU M 130       3.046  21.579  -4.957  0.00  0.00           H  
ATOM    413  N   ASP M 131       3.596  19.122  -7.189  0.00  0.00           N  
ATOM    414  CA  ASP M 131       4.126  17.742  -7.084  0.00  0.00           C  
ATOM    415  CB  ASP M 131       3.180  16.740  -6.400  0.00  0.00           C  
ATOM    416  CG  ASP M 131       2.801  17.064  -5.046  0.00  0.00           C  
ATOM    417  OD1 ASP M 131       3.198  18.072  -4.426  0.00  0.00           O  
ATOM    418  OD2 ASP M 131       1.951  16.327  -4.456  0.00  0.00           O1-
ATOM    419  C   ASP M 131       4.304  17.228  -8.509  0.00  0.00           C  
ATOM    420  O   ASP M 131       5.310  16.636  -8.832  0.00  0.00           O  
ATOM    421  H   ASP M 131       2.725  19.304  -6.736  0.00  0.00           H  
ATOM    422  HA  ASP M 131       5.028  17.718  -6.608  0.00  0.00           H  
ATOM    423  HB2 ASP M 131       3.487  15.620  -6.522  0.00  0.00           H  
ATOM    424  HB3 ASP M 131       2.193  16.568  -7.009  0.00  0.00           H  
ATOM    425  N   LEU M 132       3.283  17.413  -9.334  0.00  0.00           N  
ATOM    426  CA  LEU M 132       3.164  16.834 -10.644  0.00  0.00           C  
ATOM    427  CB  LEU M 132       1.810  15.990 -10.757  0.00  0.00           C  
ATOM    428  CG  LEU M 132       1.675  14.773  -9.921  0.00  0.00           C  
ATOM    429  CD1 LEU M 132       0.236  14.266 -10.106  0.00  0.00           C  
ATOM    430  CD2 LEU M 132       2.718  13.611 -10.087  0.00  0.00           C  
ATOM    431  C   LEU M 132       3.326  17.948 -11.752  0.00  0.00           C  
ATOM    432  O   LEU M 132       2.949  19.081 -11.522  0.00  0.00           O  
ATOM    433  H   LEU M 132       2.520  17.861  -8.982  0.00  0.00           H  
ATOM    434  HA  LEU M 132       3.992  16.187 -10.816  0.00  0.00           H  
ATOM    435  HB2 LEU M 132       1.646  15.716 -11.803  0.00  0.00           H  
ATOM    436  HB3 LEU M 132       1.016  16.666 -10.397  0.00  0.00           H  
ATOM    437  HG  LEU M 132       1.804  15.217  -8.882  0.00  0.00           H  
ATOM    438 HD11 LEU M 132      -0.032  13.370  -9.424  0.00  0.00           H  
ATOM    439 HD12 LEU M 132      -0.058  14.064 -11.144  0.00  0.00           H  
ATOM    440 HD13 LEU M 132      -0.498  14.962  -9.665  0.00  0.00           H  
ATOM    441 HD21 LEU M 132       2.240  12.669  -9.861  0.00  0.00           H  
ATOM    442 HD22 LEU M 132       3.685  13.661  -9.394  0.00  0.00           H  
ATOM    443 HD23 LEU M 132       3.035  13.618 -11.144  0.00  0.00           H  
ATOM    444  N   PRO M 133       3.786  17.658 -12.968  0.00  0.00           N  
ATOM    445  CD  PRO M 133       4.732  16.622 -13.164  0.00  0.00           C  
ATOM    446  CA  PRO M 133       3.561  18.459 -14.173  0.00  0.00           C  
ATOM    447  CB  PRO M 133       4.354  17.673 -15.243  0.00  0.00           C  
ATOM    448  CG  PRO M 133       5.388  16.837 -14.496  0.00  0.00           C  
ATOM    449  C   PRO M 133       2.103  18.521 -14.582  0.00  0.00           C  
ATOM    450  O   PRO M 133       1.293  17.673 -14.294  0.00  0.00           O  
ATOM    451  HA  PRO M 133       3.931  19.433 -13.908  0.00  0.00           H  
ATOM    452  HB2 PRO M 133       4.702  18.341 -16.024  0.00  0.00           H  
ATOM    453  HB3 PRO M 133       3.768  16.852 -15.795  0.00  0.00           H  
ATOM    454  HG2 PRO M 133       6.106  17.627 -14.548  0.00  0.00           H  
ATOM    455  HG3 PRO M 133       5.725  15.962 -15.021  0.00  0.00           H  
ATOM    456  HD2 PRO M 133       5.607  16.473 -12.426  0.00  0.00           H  
ATOM    457  HD3 PRO M 133       4.168  15.633 -13.196  0.00  0.00           H  
ATOM    458  N   ARG M 134       1.816  19.597 -15.347  0.00  0.00           N  
ATOM    459  CA  ARG M 134       0.430  19.966 -15.802  0.00  0.00           C  
ATOM    460  CB  ARG M 134       0.398  21.412 -16.385  0.00  0.00           C  
ATOM    461  CG  ARG M 134       0.779  22.549 -15.410  0.00  0.00           C  
ATOM    462  CD  ARG M 134       0.456  24.010 -15.809  0.00  0.00           C  
ATOM    463  NE  ARG M 134       0.741  24.800 -14.577  0.00  0.00           N  
ATOM    464  CZ  ARG M 134       0.529  26.084 -14.396  0.00  0.00           C  
ATOM    465  NH1 ARG M 134      -0.050  26.834 -15.322  0.00  0.00           N  
ATOM    466  NH2 ARG M 134       0.833  26.735 -13.286  0.00  0.00           N1+
ATOM    467  C   ARG M 134      -0.100  18.832 -16.760  0.00  0.00           C  
ATOM    468  O   ARG M 134      -1.275  18.426 -16.729  0.00  0.00           O  
ATOM    469  H   ARG M 134       2.536  20.174 -15.674  0.00  0.00           H  
ATOM    470  HA  ARG M 134      -0.209  19.999 -14.899  0.00  0.00           H  
ATOM    471  HB2 ARG M 134      -0.607  21.662 -16.749  0.00  0.00           H  
ATOM    472  HB3 ARG M 134       1.051  21.387 -17.291  0.00  0.00           H  
ATOM    473  HG2 ARG M 134       1.839  22.343 -15.260  0.00  0.00           H  
ATOM    474  HG3 ARG M 134       0.076  22.350 -14.525  0.00  0.00           H  
ATOM    475  HD2 ARG M 134      -0.573  24.196 -16.147  0.00  0.00           H  
ATOM    476  HD3 ARG M 134       1.172  24.311 -16.655  0.00  0.00           H  
ATOM    477  HE  ARG M 134       1.306  24.377 -13.904  0.00  0.00           H  
ATOM    478 HH11 ARG M 134      -0.493  26.332 -16.057  0.00  0.00           H  
ATOM    479 HH12 ARG M 134      -0.408  27.753 -15.066  0.00  0.00           H  
ATOM    480 HH21 ARG M 134       1.184  26.253 -12.513  0.00  0.00           H  
ATOM    481 HH22 ARG M 134       0.611  27.727 -13.451  0.00  0.00           H  
ATOM    482  N   ALA M 135       0.788  18.189 -17.572  0.00  0.00           N  
ATOM    483  CA  ALA M 135       0.437  17.166 -18.562  0.00  0.00           C  
ATOM    484  CB  ALA M 135       1.690  16.868 -19.385  0.00  0.00           C  
ATOM    485  C   ALA M 135       0.002  15.888 -17.861  0.00  0.00           C  
ATOM    486  O   ALA M 135      -0.695  15.098 -18.418  0.00  0.00           O  
ATOM    487  H   ALA M 135       1.699  18.532 -17.623  0.00  0.00           H  
ATOM    488  HA  ALA M 135      -0.390  17.489 -19.157  0.00  0.00           H  
ATOM    489  HB1 ALA M 135       1.480  16.235 -20.250  0.00  0.00           H  
ATOM    490  HB2 ALA M 135       2.514  16.438 -18.847  0.00  0.00           H  
ATOM    491  HB3 ALA M 135       1.972  17.825 -19.823  0.00  0.00           H  
ATOM    492  N   VAL M 136       0.463  15.630 -16.581  0.00  0.00           N  
ATOM    493  CA  VAL M 136       0.042  14.467 -15.751  0.00  0.00           C  
ATOM    494  CB  VAL M 136       1.034  14.193 -14.684  0.00  0.00           C  
ATOM    495  CG1 VAL M 136       0.679  12.937 -13.912  0.00  0.00           C  
ATOM    496  CG2 VAL M 136       2.437  13.957 -15.239  0.00  0.00           C  
ATOM    497  C   VAL M 136      -1.370  14.799 -15.140  0.00  0.00           C  
ATOM    498  O   VAL M 136      -2.256  13.952 -15.108  0.00  0.00           O  
ATOM    499  H   VAL M 136       1.070  16.230 -16.067  0.00  0.00           H  
ATOM    500  HA  VAL M 136      -0.068  13.611 -16.418  0.00  0.00           H  
ATOM    501  HB  VAL M 136       1.026  15.103 -13.955  0.00  0.00           H  
ATOM    502 HG11 VAL M 136       1.562  12.648 -13.295  0.00  0.00           H  
ATOM    503 HG12 VAL M 136       0.450  12.096 -14.593  0.00  0.00           H  
ATOM    504 HG13 VAL M 136      -0.262  13.151 -13.277  0.00  0.00           H  
ATOM    505 HG21 VAL M 136       2.990  14.892 -15.508  0.00  0.00           H  
ATOM    506 HG22 VAL M 136       2.663  13.057 -15.873  0.00  0.00           H  
ATOM    507 HG23 VAL M 136       2.997  13.745 -14.363  0.00  0.00           H  
ATOM    508  N   ILE M 137      -1.555  16.010 -14.694  0.00  0.00           N  
ATOM    509  CA  ILE M 137      -2.803  16.430 -14.021  0.00  0.00           C  
ATOM    510  CB  ILE M 137      -2.664  17.943 -13.502  0.00  0.00           C  
ATOM    511  CG2 ILE M 137      -3.991  18.602 -13.133  0.00  0.00           C  
ATOM    512  CG1 ILE M 137      -1.646  18.123 -12.432  0.00  0.00           C  
ATOM    513  CD1 ILE M 137      -1.909  17.408 -11.109  0.00  0.00           C  
ATOM    514  C   ILE M 137      -4.001  16.307 -14.881  0.00  0.00           C  
ATOM    515  O   ILE M 137      -5.115  15.899 -14.498  0.00  0.00           O  
ATOM    516  H   ILE M 137      -0.780  16.657 -14.720  0.00  0.00           H  
ATOM    517  HA  ILE M 137      -2.928  15.792 -13.174  0.00  0.00           H  
ATOM    518  HB  ILE M 137      -2.197  18.567 -14.328  0.00  0.00           H  
ATOM    519 HG12 ILE M 137      -1.392  19.179 -12.319  0.00  0.00           H  
ATOM    520 HG13 ILE M 137      -0.768  17.709 -12.881  0.00  0.00           H  
ATOM    521 HG21 ILE M 137      -4.576  18.552 -14.032  0.00  0.00           H  
ATOM    522 HG22 ILE M 137      -3.876  19.677 -13.027  0.00  0.00           H  
ATOM    523 HG23 ILE M 137      -4.585  18.109 -12.324  0.00  0.00           H  
ATOM    524 HD11 ILE M 137      -1.186  17.571 -10.358  0.00  0.00           H  
ATOM    525 HD12 ILE M 137      -2.918  17.547 -10.766  0.00  0.00           H  
ATOM    526 HD13 ILE M 137      -1.808  16.324 -11.198  0.00  0.00           H  
ATOM    527  N   ASP M 138      -3.742  16.756 -16.158  0.00  0.00           N  
ATOM    528  CA  ASP M 138      -4.736  16.700 -17.220  0.00  0.00           C  
ATOM    529  CB  ASP M 138      -4.153  17.504 -18.377  0.00  0.00           C  
ATOM    530  CG  ASP M 138      -5.192  17.700 -19.513  0.00  0.00           C  
ATOM    531  OD1 ASP M 138      -5.152  16.953 -20.556  0.00  0.00           O  
ATOM    532  OD2 ASP M 138      -6.133  18.539 -19.377  0.00  0.00           O1-
ATOM    533  C   ASP M 138      -4.975  15.166 -17.575  0.00  0.00           C  
ATOM    534  O   ASP M 138      -6.147  14.837 -17.859  0.00  0.00           O  
ATOM    535  H   ASP M 138      -2.759  16.972 -16.399  0.00  0.00           H  
ATOM    536  HA  ASP M 138      -5.735  17.086 -16.885  0.00  0.00           H  
ATOM    537  HB2 ASP M 138      -3.237  17.135 -18.818  0.00  0.00           H  
ATOM    538  HB3 ASP M 138      -3.998  18.470 -17.938  0.00  0.00           H  
ATOM    539  N   ASP M 139      -3.933  14.184 -17.499  0.00  0.00           N  
ATOM    540  CA  ASP M 139      -4.149  12.760 -17.772  0.00  0.00           C  
ATOM    541  CB  ASP M 139      -2.852  11.974 -17.912  0.00  0.00           C  
ATOM    542  CG  ASP M 139      -3.103  10.637 -18.490  0.00  0.00           C  
ATOM    543  OD1 ASP M 139      -3.919  10.474 -19.481  0.00  0.00           O  
ATOM    544  OD2 ASP M 139      -2.358   9.673 -18.103  0.00  0.00           O1-
ATOM    545  C   ASP M 139      -4.993  12.161 -16.573  0.00  0.00           C  
ATOM    546  O   ASP M 139      -5.903  11.448 -16.717  0.00  0.00           O  
ATOM    547  H   ASP M 139      -2.966  14.458 -17.414  0.00  0.00           H  
ATOM    548  HA  ASP M 139      -4.786  12.706 -18.584  0.00  0.00           H  
ATOM    549  HB2 ASP M 139      -2.258  11.959 -16.942  0.00  0.00           H  
ATOM    550  HB3 ASP M 139      -2.197  12.518 -18.672  0.00  0.00           H  
ATOM    551  N   ALA M 140      -4.590  12.471 -15.382  0.00  0.00           N  
ATOM    552  CA  ALA M 140      -5.286  12.023 -14.177  0.00  0.00           C  
ATOM    553  CB  ALA M 140      -4.495  12.495 -13.045  0.00  0.00           C  
ATOM    554  C   ALA M 140      -6.761  12.416 -13.935  0.00  0.00           C  
ATOM    555  O   ALA M 140      -7.650  11.622 -13.633  0.00  0.00           O  
ATOM    556  H   ALA M 140      -3.781  13.045 -15.291  0.00  0.00           H  
ATOM    557  HA  ALA M 140      -5.184  10.872 -14.118  0.00  0.00           H  
ATOM    558  HB1 ALA M 140      -3.423  12.269 -13.249  0.00  0.00           H  
ATOM    559  HB2 ALA M 140      -4.907  12.008 -12.139  0.00  0.00           H  
ATOM    560  HB3 ALA M 140      -4.705  13.586 -12.992  0.00  0.00           H  
ATOM    561  N   PHE M 141      -7.225  13.674 -14.040  0.00  0.00           N  
ATOM    562  CA  PHE M 141      -8.636  13.942 -14.044  0.00  0.00           C  
ATOM    563  CB  PHE M 141      -8.955  15.406 -13.777  0.00  0.00           C  
ATOM    564  CG  PHE M 141      -8.267  16.026 -12.555  0.00  0.00           C  
ATOM    565  CD1 PHE M 141      -8.152  15.265 -11.361  0.00  0.00           C  
ATOM    566  CE1 PHE M 141      -7.472  15.705 -10.249  0.00  0.00           C  
ATOM    567  CZ  PHE M 141      -6.909  16.952 -10.316  0.00  0.00           C  
ATOM    568  CD2 PHE M 141      -7.841  17.376 -12.468  0.00  0.00           C  
ATOM    569  CE2 PHE M 141      -7.088  17.820 -11.387  0.00  0.00           C  
ATOM    570  C   PHE M 141      -9.421  13.482 -15.278  0.00  0.00           C  
ATOM    571  O   PHE M 141     -10.561  13.025 -15.189  0.00  0.00           O  
ATOM    572  H   PHE M 141      -6.516  14.375 -14.262  0.00  0.00           H  
ATOM    573  HA  PHE M 141      -8.982  13.501 -13.062  0.00  0.00           H  
ATOM    574  HB2 PHE M 141     -10.092  15.633 -13.712  0.00  0.00           H  
ATOM    575  HB3 PHE M 141      -8.571  15.973 -14.631  0.00  0.00           H  
ATOM    576  HD1 PHE M 141      -8.630  14.289 -11.255  0.00  0.00           H  
ATOM    577  HD2 PHE M 141      -7.989  17.978 -13.311  0.00  0.00           H  
ATOM    578  HE1 PHE M 141      -7.311  15.113  -9.389  0.00  0.00           H  
ATOM    579  HE2 PHE M 141      -6.785  18.859 -11.283  0.00  0.00           H  
ATOM    580  HZ  PHE M 141      -6.390  17.364  -9.526  0.00  0.00           H  
ATOM    581  N   ALA M 142      -8.818  13.526 -16.496  0.00  0.00           N  
ATOM    582  CA  ALA M 142      -9.463  13.046 -17.710  0.00  0.00           C  
ATOM    583  CB  ALA M 142      -8.728  13.490 -18.919  0.00  0.00           C  
ATOM    584  C   ALA M 142      -9.616  11.504 -17.741  0.00  0.00           C  
ATOM    585  O   ALA M 142     -10.679  11.013 -18.122  0.00  0.00           O  
ATOM    586  H   ALA M 142      -7.861  13.847 -16.639  0.00  0.00           H  
ATOM    587  HA  ALA M 142     -10.517  13.356 -17.748  0.00  0.00           H  
ATOM    588  HB1 ALA M 142      -7.679  13.258 -18.751  0.00  0.00           H  
ATOM    589  HB2 ALA M 142      -8.913  14.598 -19.082  0.00  0.00           H  
ATOM    590  HB3 ALA M 142      -9.036  12.967 -19.873  0.00  0.00           H  
ATOM    591  N   ARG M 143      -8.602  10.733 -17.286  0.00  0.00           N  
ATOM    592  CA  ARG M 143      -8.801   9.368 -16.991  0.00  0.00           C  
ATOM    593  CB  ARG M 143      -7.505   8.977 -16.253  0.00  0.00           C  
ATOM    594  CG  ARG M 143      -7.328   7.572 -15.784  0.00  0.00           C  
ATOM    595  CD  ARG M 143      -5.781   7.300 -15.782  0.00  0.00           C  
ATOM    596  NE  ARG M 143      -5.793   5.946 -15.028  0.00  0.00           N  
ATOM    597  CZ  ARG M 143      -4.798   5.592 -14.147  0.00  0.00           C  
ATOM    598  NH1 ARG M 143      -3.640   6.181 -14.136  0.00  0.00           N  
ATOM    599  NH2 ARG M 143      -4.920   4.467 -13.375  0.00  0.00           N1+
ATOM    600  C   ARG M 143      -9.926   9.063 -15.888  0.00  0.00           C  
ATOM    601  O   ARG M 143     -10.603   8.094 -15.893  0.00  0.00           O  
ATOM    602  H   ARG M 143      -7.666  11.132 -17.102  0.00  0.00           H  
ATOM    603  HA  ARG M 143      -8.916   8.758 -17.887  0.00  0.00           H  
ATOM    604  HB2 ARG M 143      -7.329   9.692 -15.408  0.00  0.00           H  
ATOM    605  HB3 ARG M 143      -6.689   9.145 -17.004  0.00  0.00           H  
ATOM    606  HG2 ARG M 143      -7.839   6.875 -16.409  0.00  0.00           H  
ATOM    607  HG3 ARG M 143      -7.702   7.525 -14.710  0.00  0.00           H  
ATOM    608  HD2 ARG M 143      -5.276   7.998 -15.056  0.00  0.00           H  
ATOM    609  HD3 ARG M 143      -5.425   7.188 -16.761  0.00  0.00           H  
ATOM    610  HE  ARG M 143      -6.612   5.344 -15.056  0.00  0.00           H  
ATOM    611 HH11 ARG M 143      -3.388   6.873 -14.791  0.00  0.00           H  
ATOM    612 HH12 ARG M 143      -2.802   5.892 -13.621  0.00  0.00           H  
ATOM    613 HH21 ARG M 143      -5.847   3.968 -13.354  0.00  0.00           H  
ATOM    614 HH22 ARG M 143      -4.152   4.210 -12.794  0.00  0.00           H  
ATOM    615  N   ALA M 144     -10.062   9.917 -14.769  0.00  0.00           N  
ATOM    616  CA  ALA M 144     -11.184   9.750 -13.839  0.00  0.00           C  
ATOM    617  CB  ALA M 144     -10.890  10.697 -12.730  0.00  0.00           C  
ATOM    618  C   ALA M 144     -12.604   9.950 -14.406  0.00  0.00           C  
ATOM    619  O   ALA M 144     -13.499   9.157 -14.155  0.00  0.00           O  
ATOM    620  H   ALA M 144      -9.423  10.681 -14.496  0.00  0.00           H  
ATOM    621  HA  ALA M 144     -11.300   8.732 -13.570  0.00  0.00           H  
ATOM    622  HB1 ALA M 144     -11.719  10.789 -11.982  0.00  0.00           H  
ATOM    623  HB2 ALA M 144     -10.729  11.685 -13.119  0.00  0.00           H  
ATOM    624  HB3 ALA M 144     -10.010  10.381 -12.153  0.00  0.00           H  
ATOM    625  N   PHE M 145     -12.784  11.047 -15.226  0.00  0.00           N  
ATOM    626  CA  PHE M 145     -13.999  11.196 -16.021  0.00  0.00           C  
ATOM    627  CB  PHE M 145     -14.113  12.551 -16.787  0.00  0.00           C  
ATOM    628  CG  PHE M 145     -14.254  13.706 -15.833  0.00  0.00           C  
ATOM    629  CD1 PHE M 145     -15.477  13.827 -15.127  0.00  0.00           C  
ATOM    630  CE1 PHE M 145     -15.663  14.838 -14.194  0.00  0.00           C  
ATOM    631  CZ  PHE M 145     -14.605  15.772 -13.965  0.00  0.00           C  
ATOM    632  CD2 PHE M 145     -13.187  14.632 -15.559  0.00  0.00           C  
ATOM    633  CE2 PHE M 145     -13.344  15.629 -14.599  0.00  0.00           C  
ATOM    634  C   PHE M 145     -14.195  10.074 -17.061  0.00  0.00           C  
ATOM    635  O   PHE M 145     -15.303   9.652 -17.214  0.00  0.00           O  
ATOM    636  H   PHE M 145     -12.157  11.838 -15.218  0.00  0.00           H  
ATOM    637  HA  PHE M 145     -14.721  11.057 -15.274  0.00  0.00           H  
ATOM    638  HB2 PHE M 145     -14.982  12.533 -17.544  0.00  0.00           H  
ATOM    639  HB3 PHE M 145     -13.160  12.703 -17.416  0.00  0.00           H  
ATOM    640  HD1 PHE M 145     -16.240  13.130 -15.274  0.00  0.00           H  
ATOM    641  HD2 PHE M 145     -12.263  14.573 -16.129  0.00  0.00           H  
ATOM    642  HE1 PHE M 145     -16.539  14.830 -13.573  0.00  0.00           H  
ATOM    643  HE2 PHE M 145     -12.536  16.313 -14.402  0.00  0.00           H  
ATOM    644  HZ  PHE M 145     -14.776  16.503 -13.142  0.00  0.00           H  
ATOM    645  N   ALA M 146     -13.113   9.600 -17.701  0.00  0.00           N  
ATOM    646  CA  ALA M 146     -13.163   8.462 -18.606  0.00  0.00           C  
ATOM    647  CB  ALA M 146     -11.727   8.279 -19.217  0.00  0.00           C  
ATOM    648  C   ALA M 146     -13.624   7.149 -17.999  0.00  0.00           C  
ATOM    649  O   ALA M 146     -14.422   6.490 -18.630  0.00  0.00           O  
ATOM    650  H   ALA M 146     -12.255  10.070 -17.702  0.00  0.00           H  
ATOM    651  HA  ALA M 146     -13.742   8.722 -19.460  0.00  0.00           H  
ATOM    652  HB1 ALA M 146     -11.394   9.190 -19.749  0.00  0.00           H  
ATOM    653  HB2 ALA M 146     -11.818   7.434 -19.891  0.00  0.00           H  
ATOM    654  HB3 ALA M 146     -11.010   8.063 -18.426  0.00  0.00           H  
ATOM    655  N   LEU M 147     -13.255   6.785 -16.712  0.00  0.00           N  
ATOM    656  CA  LEU M 147     -13.689   5.604 -16.062  0.00  0.00           C  
ATOM    657  CB  LEU M 147     -13.056   5.691 -14.676  0.00  0.00           C  
ATOM    658  CG  LEU M 147     -13.487   4.532 -13.735  0.00  0.00           C  
ATOM    659  CD1 LEU M 147     -12.834   3.182 -14.218  0.00  0.00           C  
ATOM    660  CD2 LEU M 147     -13.392   4.902 -12.263  0.00  0.00           C  
ATOM    661  C   LEU M 147     -15.217   5.607 -16.006  0.00  0.00           C  
ATOM    662  O   LEU M 147     -15.900   4.607 -16.330  0.00  0.00           O  
ATOM    663  H   LEU M 147     -12.614   7.369 -16.165  0.00  0.00           H  
ATOM    664  HA  LEU M 147     -13.359   4.820 -16.681  0.00  0.00           H  
ATOM    665  HB2 LEU M 147     -13.301   6.702 -14.247  0.00  0.00           H  
ATOM    666  HB3 LEU M 147     -11.907   5.675 -14.749  0.00  0.00           H  
ATOM    667  HG  LEU M 147     -14.623   4.364 -13.825  0.00  0.00           H  
ATOM    668 HD11 LEU M 147     -11.788   3.376 -13.953  0.00  0.00           H  
ATOM    669 HD12 LEU M 147     -12.954   2.906 -15.292  0.00  0.00           H  
ATOM    670 HD13 LEU M 147     -13.061   2.317 -13.666  0.00  0.00           H  
ATOM    671 HD21 LEU M 147     -14.167   5.572 -12.022  0.00  0.00           H  
ATOM    672 HD22 LEU M 147     -12.411   5.240 -12.016  0.00  0.00           H  
ATOM    673 HD23 LEU M 147     -13.619   3.986 -11.582  0.00  0.00           H  
ATOM    674  N   TRP M 148     -15.817   6.805 -15.569  0.00  0.00           N  
ATOM    675  CA  TRP M 148     -17.205   6.989 -15.445  0.00  0.00           C  
ATOM    676  CB  TRP M 148     -17.513   8.298 -14.605  0.00  0.00           C  
ATOM    677  CG  TRP M 148     -17.162   8.119 -13.173  0.00  0.00           C  
ATOM    678  CD1 TRP M 148     -16.383   8.955 -12.376  0.00  0.00           C  
ATOM    679  NE1 TRP M 148     -16.210   8.411 -11.191  0.00  0.00           N  
ATOM    680  CE2 TRP M 148     -16.849   7.266 -11.027  0.00  0.00           C  
ATOM    681  CD2 TRP M 148     -17.534   7.004 -12.254  0.00  0.00           C  
ATOM    682  CE3 TRP M 148     -18.545   6.006 -12.329  0.00  0.00           C  
ATOM    683  CZ3 TRP M 148     -18.771   5.236 -11.182  0.00  0.00           C  
ATOM    684  CZ2 TRP M 148     -17.098   6.511  -9.893  0.00  0.00           C  
ATOM    685  CH2 TRP M 148     -18.106   5.545  -9.983  0.00  0.00           C  
ATOM    686  C   TRP M 148     -17.832   7.015 -16.847  0.00  0.00           C  
ATOM    687  O   TRP M 148     -18.933   6.561 -17.080  0.00  0.00           O  
ATOM    688  H   TRP M 148     -15.273   7.549 -15.242  0.00  0.00           H  
ATOM    689  HA  TRP M 148     -17.544   6.109 -14.913  0.00  0.00           H  
ATOM    690  HB2 TRP M 148     -18.622   8.524 -14.641  0.00  0.00           H  
ATOM    691  HB3 TRP M 148     -16.965   9.163 -15.018  0.00  0.00           H  
ATOM    692  HD1 TRP M 148     -15.798   9.697 -12.857  0.00  0.00           H  
ATOM    693  HE1 TRP M 148     -15.572   8.714 -10.465  0.00  0.00           H  
ATOM    694  HE3 TRP M 148     -19.104   5.821 -13.211  0.00  0.00           H  
ATOM    695  HZ2 TRP M 148     -16.636   6.738  -8.955  0.00  0.00           H  
ATOM    696  HZ3 TRP M 148     -19.523   4.459 -11.087  0.00  0.00           H  
ATOM    697  HH2 TRP M 148     -18.204   4.848  -9.156  0.00  0.00           H  
ATOM    698  N   SER M 149     -17.170   7.654 -17.779  0.00  0.00           N  
ATOM    699  CA  SER M 149     -17.645   7.745 -19.169  0.00  0.00           C  
ATOM    700  CB  SER M 149     -16.460   8.231 -20.015  0.00  0.00           C  
ATOM    701  OG  SER M 149     -16.938   8.715 -21.285  0.00  0.00           O  
ATOM    702  C   SER M 149     -18.127   6.499 -19.816  0.00  0.00           C  
ATOM    703  O   SER M 149     -19.166   6.447 -20.543  0.00  0.00           O  
ATOM    704  H   SER M 149     -16.255   7.982 -17.558  0.00  0.00           H  
ATOM    705  HA  SER M 149     -18.491   8.440 -19.230  0.00  0.00           H  
ATOM    706  HB2 SER M 149     -15.684   7.407 -20.185  0.00  0.00           H  
ATOM    707  HB3 SER M 149     -15.968   9.148 -19.578  0.00  0.00           H  
ATOM    708  HG  SER M 149     -16.172   9.163 -21.715  0.00  0.00           H  
ATOM    709  N   ALA M 150     -17.370   5.406 -19.543  0.00  0.00           N  
ATOM    710  CA  ALA M 150     -17.612   4.127 -20.129  0.00  0.00           C  
ATOM    711  CB  ALA M 150     -16.273   3.255 -20.028  0.00  0.00           C  
ATOM    712  C   ALA M 150     -18.655   3.322 -19.350  0.00  0.00           C  
ATOM    713  O   ALA M 150     -19.055   2.261 -19.800  0.00  0.00           O  
ATOM    714  H   ALA M 150     -16.546   5.450 -18.926  0.00  0.00           H  
ATOM    715  HA  ALA M 150     -17.883   4.201 -21.185  0.00  0.00           H  
ATOM    716  HB1 ALA M 150     -15.926   3.270 -18.971  0.00  0.00           H  
ATOM    717  HB2 ALA M 150     -15.524   3.776 -20.633  0.00  0.00           H  
ATOM    718  HB3 ALA M 150     -16.388   2.189 -20.343  0.00  0.00           H  
ATOM    719  N   VAL M 151     -19.133   3.787 -18.232  0.00  0.00           N  
ATOM    720  CA  VAL M 151     -20.239   3.182 -17.504  0.00  0.00           C  
ATOM    721  CB  VAL M 151     -19.833   2.650 -16.133  0.00  0.00           C  
ATOM    722  CG1 VAL M 151     -18.961   1.407 -16.291  0.00  0.00           C  
ATOM    723  CG2 VAL M 151     -19.326   3.751 -15.198  0.00  0.00           C  
ATOM    724  C   VAL M 151     -21.421   4.217 -17.289  0.00  0.00           C  
ATOM    725  O   VAL M 151     -22.333   3.973 -16.457  0.00  0.00           O  
ATOM    726  H   VAL M 151     -18.711   4.710 -17.920  0.00  0.00           H  
ATOM    727  HA  VAL M 151     -20.699   2.369 -18.103  0.00  0.00           H  
ATOM    728  HB  VAL M 151     -20.764   2.217 -15.584  0.00  0.00           H  
ATOM    729 HG11 VAL M 151     -19.448   0.660 -16.906  0.00  0.00           H  
ATOM    730 HG12 VAL M 151     -18.678   0.987 -15.341  0.00  0.00           H  
ATOM    731 HG13 VAL M 151     -18.014   1.768 -16.696  0.00  0.00           H  
ATOM    732 HG21 VAL M 151     -18.272   4.044 -15.457  0.00  0.00           H  
ATOM    733 HG22 VAL M 151     -19.317   3.346 -14.183  0.00  0.00           H  
ATOM    734 HG23 VAL M 151     -20.012   4.608 -15.140  0.00  0.00           H  
ATOM    735  N   THR M 152     -21.474   5.300 -18.098  0.00  0.00           N  
ATOM    736  CA  THR M 152     -22.511   6.335 -18.106  0.00  0.00           C  
ATOM    737  CB  THR M 152     -22.123   7.663 -17.511  0.00  0.00           C  
ATOM    738  OG1 THR M 152     -20.892   8.103 -18.028  0.00  0.00           O  
ATOM    739  CG2 THR M 152     -21.996   7.478 -15.954  0.00  0.00           C  
ATOM    740  C   THR M 152     -22.843   6.632 -19.577  0.00  0.00           C  
ATOM    741  O   THR M 152     -22.088   6.188 -20.431  0.00  0.00           O  
ATOM    742  H   THR M 152     -20.720   5.447 -18.770  0.00  0.00           H  
ATOM    743  HA  THR M 152     -23.428   5.978 -17.720  0.00  0.00           H  
ATOM    744  HB  THR M 152     -22.877   8.381 -17.662  0.00  0.00           H  
ATOM    745 HG21 THR M 152     -22.927   7.079 -15.603  0.00  0.00           H  
ATOM    746 HG22 THR M 152     -21.628   8.256 -15.283  0.00  0.00           H  
ATOM    747 HG23 THR M 152     -21.247   6.660 -15.589  0.00  0.00           H  
ATOM    748  HG1 THR M 152     -20.178   7.573 -17.647  0.00  0.00           H  
ATOM    749  N   PRO M 153     -23.911   7.436 -19.912  0.00  0.00           N  
ATOM    750  CD  PRO M 153     -25.063   7.682 -19.025  0.00  0.00           C  
ATOM    751  CA  PRO M 153     -24.174   7.811 -21.277  0.00  0.00           C  
ATOM    752  CB  PRO M 153     -25.655   7.593 -21.378  0.00  0.00           C  
ATOM    753  CG  PRO M 153     -26.155   8.032 -20.028  0.00  0.00           C  
ATOM    754  C   PRO M 153     -23.808   9.207 -21.485  0.00  0.00           C  
ATOM    755  O   PRO M 153     -24.210   9.779 -22.451  0.00  0.00           O  
ATOM    756  HA  PRO M 153     -23.618   7.151 -21.896  0.00  0.00           H  
ATOM    757  HB2 PRO M 153     -25.876   6.509 -21.493  0.00  0.00           H  
ATOM    758  HB3 PRO M 153     -26.109   8.161 -22.245  0.00  0.00           H  
ATOM    759  HG2 PRO M 153     -27.095   7.556 -19.885  0.00  0.00           H  
ATOM    760  HG3 PRO M 153     -26.353   9.122 -20.130  0.00  0.00           H  
ATOM    761  HD2 PRO M 153     -25.399   6.829 -18.364  0.00  0.00           H  
ATOM    762  HD3 PRO M 153     -24.869   8.609 -18.464  0.00  0.00           H  
ATOM    763  N   LEU M 154     -23.036   9.815 -20.547  0.00  0.00           N  
ATOM    764  CA  LEU M 154     -22.697  11.197 -20.397  0.00  0.00           C  
ATOM    765  CB  LEU M 154     -22.669  11.676 -18.901  0.00  0.00           C  
ATOM    766  CG  LEU M 154     -23.907  11.341 -18.131  0.00  0.00           C  
ATOM    767  CD1 LEU M 154     -23.605  11.288 -16.586  0.00  0.00           C  
ATOM    768  CD2 LEU M 154     -25.086  12.212 -18.606  0.00  0.00           C  
ATOM    769  C   LEU M 154     -21.296  11.489 -21.132  0.00  0.00           C  
ATOM    770  O   LEU M 154     -20.485  10.549 -21.304  0.00  0.00           O  
ATOM    771  H   LEU M 154     -22.616   9.228 -19.837  0.00  0.00           H  
ATOM    772  HA  LEU M 154     -23.496  11.671 -20.929  0.00  0.00           H  
ATOM    773  HB2 LEU M 154     -22.463  12.762 -18.733  0.00  0.00           H  
ATOM    774  HB3 LEU M 154     -21.834  11.111 -18.465  0.00  0.00           H  
ATOM    775  HG  LEU M 154     -24.175  10.307 -18.363  0.00  0.00           H  
ATOM    776 HD11 LEU M 154     -22.649  10.546 -16.448  0.00  0.00           H  
ATOM    777 HD12 LEU M 154     -24.524  10.967 -16.156  0.00  0.00           H  
ATOM    778 HD13 LEU M 154     -23.378  12.311 -16.300  0.00  0.00           H  
ATOM    779 HD21 LEU M 154     -26.004  12.071 -17.970  0.00  0.00           H  
ATOM    780 HD22 LEU M 154     -25.369  12.017 -19.667  0.00  0.00           H  
ATOM    781 HD23 LEU M 154     -24.732  13.246 -18.515  0.00  0.00           H  
ATOM    782  N   THR M 155     -21.056  12.770 -21.661  0.00  0.00           N  
ATOM    783  CA  THR M 155     -19.835  13.217 -22.335  0.00  0.00           C  
ATOM    784  CB  THR M 155     -19.881  13.729 -23.735  0.00  0.00           C  
ATOM    785  OG1 THR M 155     -20.712  14.909 -23.966  0.00  0.00           O  
ATOM    786  CG2 THR M 155     -20.694  12.705 -24.541  0.00  0.00           C  
ATOM    787  C   THR M 155     -19.059  14.279 -21.507  0.00  0.00           C  
ATOM    788  O   THR M 155     -19.581  15.229 -20.914  0.00  0.00           O  
ATOM    789  H   THR M 155     -21.738  13.485 -21.571  0.00  0.00           H  
ATOM    790  HA  THR M 155     -19.265  12.307 -22.436  0.00  0.00           H  
ATOM    791  HB  THR M 155     -18.916  13.891 -24.209  0.00  0.00           H  
ATOM    792 HG21 THR M 155     -21.779  12.669 -24.178  0.00  0.00           H  
ATOM    793 HG22 THR M 155     -20.393  11.584 -24.501  0.00  0.00           H  
ATOM    794 HG23 THR M 155     -20.910  12.945 -25.562  0.00  0.00           H  
ATOM    795  HG1 THR M 155     -20.688  15.051 -24.971  0.00  0.00           H  
ATOM    796  N   PHE M 156     -17.688  14.150 -21.528  0.00  0.00           N  
ATOM    797  CA  PHE M 156     -16.870  15.073 -20.668  0.00  0.00           C  
ATOM    798  CB  PHE M 156     -16.094  14.219 -19.601  0.00  0.00           C  
ATOM    799  CG  PHE M 156     -16.999  13.446 -18.708  0.00  0.00           C  
ATOM    800  CD1 PHE M 156     -17.151  12.042 -18.861  0.00  0.00           C  
ATOM    801  CE1 PHE M 156     -17.973  11.319 -18.019  0.00  0.00           C  
ATOM    802  CZ  PHE M 156     -18.675  11.917 -16.980  0.00  0.00           C  
ATOM    803  CD2 PHE M 156     -17.690  14.129 -17.695  0.00  0.00           C  
ATOM    804  CE2 PHE M 156     -18.530  13.343 -16.855  0.00  0.00           C  
ATOM    805  C   PHE M 156     -15.825  15.837 -21.474  0.00  0.00           C  
ATOM    806  O   PHE M 156     -15.272  15.331 -22.449  0.00  0.00           O  
ATOM    807  H   PHE M 156     -17.228  13.423 -22.084  0.00  0.00           H  
ATOM    808  HA  PHE M 156     -17.460  15.914 -20.256  0.00  0.00           H  
ATOM    809  HB2 PHE M 156     -15.477  14.898 -19.015  0.00  0.00           H  
ATOM    810  HB3 PHE M 156     -15.508  13.470 -20.167  0.00  0.00           H  
ATOM    811  HD1 PHE M 156     -16.561  11.546 -19.602  0.00  0.00           H  
ATOM    812  HD2 PHE M 156     -17.578  15.200 -17.648  0.00  0.00           H  
ATOM    813  HE1 PHE M 156     -18.044  10.296 -18.109  0.00  0.00           H  
ATOM    814  HE2 PHE M 156     -19.117  13.664 -15.996  0.00  0.00           H  
ATOM    815  HZ  PHE M 156     -19.267  11.302 -16.313  0.00  0.00           H  
ATOM    816  N   THR M 157     -15.542  17.019 -21.058  0.00  0.00           N  
ATOM    817  CA  THR M 157     -14.559  17.896 -21.814  0.00  0.00           C  
ATOM    818  CB  THR M 157     -15.173  18.475 -23.145  0.00  0.00           C  
ATOM    819  OG1 THR M 157     -14.178  19.130 -23.956  0.00  0.00           O  
ATOM    820  CG2 THR M 157     -16.337  19.506 -22.909  0.00  0.00           C  
ATOM    821  C   THR M 157     -14.106  18.990 -20.916  0.00  0.00           C  
ATOM    822  O   THR M 157     -14.794  19.426 -19.980  0.00  0.00           O  
ATOM    823  H   THR M 157     -16.133  17.364 -20.309  0.00  0.00           H  
ATOM    824  HA  THR M 157     -13.739  17.270 -22.118  0.00  0.00           H  
ATOM    825  HB  THR M 157     -15.587  17.621 -23.742  0.00  0.00           H  
ATOM    826 HG21 THR M 157     -17.215  19.021 -22.372  0.00  0.00           H  
ATOM    827 HG22 THR M 157     -16.789  20.040 -23.837  0.00  0.00           H  
ATOM    828 HG23 THR M 157     -15.919  20.384 -22.312  0.00  0.00           H  
ATOM    829  HG1 THR M 157     -13.562  18.484 -24.353  0.00  0.00           H  
ATOM    830  N   ARG M 158     -12.934  19.617 -21.305  0.00  0.00           N  
ATOM    831  CA  ARG M 158     -12.189  20.519 -20.556  0.00  0.00           C  
ATOM    832  CB  ARG M 158     -10.709  20.078 -20.418  0.00  0.00           C  
ATOM    833  CG  ARG M 158      -9.875  21.109 -19.599  0.00  0.00           C  
ATOM    834  CD  ARG M 158      -8.392  20.726 -19.508  0.00  0.00           C  
ATOM    835  NE  ARG M 158      -7.739  21.874 -18.840  0.00  0.00           N  
ATOM    836  CZ  ARG M 158      -6.458  21.959 -18.572  0.00  0.00           C  
ATOM    837  NH1 ARG M 158      -5.599  20.981 -18.695  0.00  0.00           N  
ATOM    838  NH2 ARG M 158      -6.052  23.143 -18.090  0.00  0.00           N1+
ATOM    839  C   ARG M 158     -12.328  21.862 -21.290  0.00  0.00           C  
ATOM    840  O   ARG M 158     -11.941  21.990 -22.449  0.00  0.00           O  
ATOM    841  H   ARG M 158     -12.550  19.288 -22.177  0.00  0.00           H  
ATOM    842  HA  ARG M 158     -12.730  20.712 -19.627  0.00  0.00           H  
ATOM    843  HB2 ARG M 158     -10.338  19.911 -21.487  0.00  0.00           H  
ATOM    844  HB3 ARG M 158     -10.687  19.140 -19.794  0.00  0.00           H  
ATOM    845  HG2 ARG M 158     -10.244  21.320 -18.600  0.00  0.00           H  
ATOM    846  HG3 ARG M 158     -10.043  22.106 -20.043  0.00  0.00           H  
ATOM    847  HD2 ARG M 158      -7.981  20.551 -20.523  0.00  0.00           H  
ATOM    848  HD3 ARG M 158      -8.183  19.740 -18.944  0.00  0.00           H  
ATOM    849  HE  ARG M 158      -8.198  22.720 -18.687  0.00  0.00           H  
ATOM    850 HH11 ARG M 158      -5.797  20.077 -19.098  0.00  0.00           H  
ATOM    851 HH12 ARG M 158      -4.694  21.011 -18.306  0.00  0.00           H  
ATOM    852 HH21 ARG M 158      -6.671  23.873 -18.117  0.00  0.00           H  
ATOM    853 HH22 ARG M 158      -5.182  23.395 -17.793  0.00  0.00           H  
ATOM    854  N   VAL M 159     -12.813  22.890 -20.605  0.00  0.00           N  
ATOM    855  CA  VAL M 159     -13.129  24.158 -21.340  0.00  0.00           C  
ATOM    856  CB  VAL M 159     -14.577  24.504 -21.095  0.00  0.00           C  
ATOM    857  CG1 VAL M 159     -15.481  23.350 -21.678  0.00  0.00           C  
ATOM    858  CG2 VAL M 159     -15.033  24.699 -19.684  0.00  0.00           C  
ATOM    859  C   VAL M 159     -12.337  25.272 -20.827  0.00  0.00           C  
ATOM    860  O   VAL M 159     -11.908  25.214 -19.671  0.00  0.00           O  
ATOM    861  H   VAL M 159     -12.904  22.807 -19.581  0.00  0.00           H  
ATOM    862  HA  VAL M 159     -13.078  24.089 -22.398  0.00  0.00           H  
ATOM    863  HB  VAL M 159     -14.917  25.432 -21.669  0.00  0.00           H  
ATOM    864 HG11 VAL M 159     -16.507  23.671 -21.798  0.00  0.00           H  
ATOM    865 HG12 VAL M 159     -15.531  22.450 -21.051  0.00  0.00           H  
ATOM    866 HG13 VAL M 159     -15.263  22.960 -22.690  0.00  0.00           H  
ATOM    867 HG21 VAL M 159     -16.164  24.861 -19.617  0.00  0.00           H  
ATOM    868 HG22 VAL M 159     -14.693  25.722 -19.364  0.00  0.00           H  
ATOM    869 HG23 VAL M 159     -14.758  23.843 -19.044  0.00  0.00           H  
ATOM    870  N   TYR M 160     -12.091  26.296 -21.699  0.00  0.00           N  
ATOM    871  CA  TYR M 160     -11.265  27.414 -21.281  0.00  0.00           C  
ATOM    872  CB  TYR M 160     -10.182  27.650 -22.358  0.00  0.00           C  
ATOM    873  CG  TYR M 160      -9.301  26.317 -22.359  0.00  0.00           C  
ATOM    874  CD1 TYR M 160      -9.309  25.464 -23.425  0.00  0.00           C  
ATOM    875  CE1 TYR M 160      -8.553  24.283 -23.332  0.00  0.00           C  
ATOM    876  CZ  TYR M 160      -7.663  24.051 -22.313  0.00  0.00           C  
ATOM    877  OH  TYR M 160      -6.773  22.968 -22.394  0.00  0.00           O  
ATOM    878  CD2 TYR M 160      -8.379  26.085 -21.325  0.00  0.00           C  
ATOM    879  CE2 TYR M 160      -7.595  24.961 -21.281  0.00  0.00           C  
ATOM    880  C   TYR M 160     -12.032  28.728 -21.032  0.00  0.00           C  
ATOM    881  O   TYR M 160     -11.687  29.509 -20.164  0.00  0.00           O  
ATOM    882  H   TYR M 160     -12.502  26.254 -22.632  0.00  0.00           H  
ATOM    883  HA  TYR M 160     -10.753  27.272 -20.334  0.00  0.00           H  
ATOM    884  HB2 TYR M 160      -9.469  28.431 -22.119  0.00  0.00           H  
ATOM    885  HB3 TYR M 160     -10.607  27.784 -23.361  0.00  0.00           H  
ATOM    886  HD1 TYR M 160      -9.930  25.603 -24.325  0.00  0.00           H  
ATOM    887  HD2 TYR M 160      -8.363  26.663 -20.375  0.00  0.00           H  
ATOM    888  HE1 TYR M 160      -8.560  23.580 -24.140  0.00  0.00           H  
ATOM    889  HE2 TYR M 160      -6.944  24.803 -20.415  0.00  0.00           H  
ATOM    890  HH  TYR M 160      -7.157  22.392 -23.094  0.00  0.00           H  
ATOM    891  N   SER M 161     -12.989  29.042 -21.922  0.00  0.00           N  
ATOM    892  CA  SER M 161     -13.564  30.376 -22.038  0.00  0.00           C  
ATOM    893  CB  SER M 161     -13.468  30.708 -23.552  0.00  0.00           C  
ATOM    894  OG  SER M 161     -13.893  29.584 -24.363  0.00  0.00           O  
ATOM    895  C   SER M 161     -15.021  30.557 -21.531  0.00  0.00           C  
ATOM    896  O   SER M 161     -15.659  31.542 -21.798  0.00  0.00           O  
ATOM    897  H   SER M 161     -13.151  28.520 -22.699  0.00  0.00           H  
ATOM    898  HA  SER M 161     -12.979  31.114 -21.514  0.00  0.00           H  
ATOM    899  HB2 SER M 161     -12.336  30.934 -23.621  0.00  0.00           H  
ATOM    900  HB3 SER M 161     -13.999  31.663 -23.826  0.00  0.00           H  
ATOM    901  HG  SER M 161     -13.969  29.933 -25.245  0.00  0.00           H  
ATOM    902  N   ARG M 162     -15.580  29.501 -20.904  0.00  0.00           N  
ATOM    903  CA  ARG M 162     -16.937  29.627 -20.416  0.00  0.00           C  
ATOM    904  CB  ARG M 162     -17.990  29.078 -21.440  0.00  0.00           C  
ATOM    905  CG  ARG M 162     -17.789  27.717 -21.991  0.00  0.00           C  
ATOM    906  CD  ARG M 162     -19.014  27.309 -22.859  0.00  0.00           C  
ATOM    907  NE  ARG M 162     -18.820  25.950 -23.312  0.00  0.00           N  
ATOM    908  CZ  ARG M 162     -19.708  24.939 -23.307  0.00  0.00           C  
ATOM    909  NH1 ARG M 162     -20.940  25.143 -22.858  0.00  0.00           N  
ATOM    910  NH2 ARG M 162     -19.381  23.708 -23.794  0.00  0.00           N1+
ATOM    911  C   ARG M 162     -16.768  28.982 -19.061  0.00  0.00           C  
ATOM    912  O   ARG M 162     -15.875  28.159 -18.818  0.00  0.00           O  
ATOM    913  H   ARG M 162     -15.066  28.645 -20.760  0.00  0.00           H  
ATOM    914  HA  ARG M 162     -17.231  30.675 -20.273  0.00  0.00           H  
ATOM    915  HB2 ARG M 162     -18.114  29.868 -22.216  0.00  0.00           H  
ATOM    916  HB3 ARG M 162     -18.989  28.976 -20.872  0.00  0.00           H  
ATOM    917  HG2 ARG M 162     -17.529  26.958 -21.169  0.00  0.00           H  
ATOM    918  HG3 ARG M 162     -16.896  27.699 -22.609  0.00  0.00           H  
ATOM    919  HD2 ARG M 162     -19.308  28.108 -23.629  0.00  0.00           H  
ATOM    920  HD3 ARG M 162     -19.836  27.271 -22.162  0.00  0.00           H  
ATOM    921  HE  ARG M 162     -17.923  25.666 -23.713  0.00  0.00           H  
ATOM    922 HH11 ARG M 162     -21.281  26.078 -22.826  0.00  0.00           H  
ATOM    923 HH12 ARG M 162     -21.505  24.400 -22.889  0.00  0.00           H  
ATOM    924 HH21 ARG M 162     -18.572  23.647 -24.368  0.00  0.00           H  
ATOM    925 HH22 ARG M 162     -20.115  23.101 -23.833  0.00  0.00           H  
ATOM    926  N   ASP M 163     -17.659  29.427 -18.134  0.00  0.00           N  
ATOM    927  CA  ASP M 163     -17.609  28.904 -16.798  0.00  0.00           C  
ATOM    928  CB  ASP M 163     -18.638  29.731 -15.921  0.00  0.00           C  
ATOM    929  CG  ASP M 163     -18.084  31.121 -15.753  0.00  0.00           C  
ATOM    930  OD1 ASP M 163     -18.520  32.035 -16.491  0.00  0.00           O  
ATOM    931  OD2 ASP M 163     -17.214  31.354 -14.881  0.00  0.00           O1-
ATOM    932  C   ASP M 163     -18.013  27.386 -16.860  0.00  0.00           C  
ATOM    933  O   ASP M 163     -18.881  27.080 -17.645  0.00  0.00           O  
ATOM    934  H   ASP M 163     -18.353  30.094 -18.412  0.00  0.00           H  
ATOM    935  HA  ASP M 163     -16.531  28.821 -16.545  0.00  0.00           H  
ATOM    936  HB2 ASP M 163     -18.692  29.343 -14.888  0.00  0.00           H  
ATOM    937  HB3 ASP M 163     -19.649  29.829 -16.449  0.00  0.00           H  
ATOM    938  N   ALA M 164     -17.374  26.511 -16.074  0.00  0.00           N  
ATOM    939  CA  ALA M 164     -17.565  25.058 -16.238  0.00  0.00           C  
ATOM    940  CB  ALA M 164     -16.270  24.317 -16.230  0.00  0.00           C  
ATOM    941  C   ALA M 164     -18.527  24.556 -15.160  0.00  0.00           C  
ATOM    942  O   ALA M 164     -18.726  25.195 -14.143  0.00  0.00           O  
ATOM    943  H   ALA M 164     -16.835  26.897 -15.339  0.00  0.00           H  
ATOM    944  HA  ALA M 164     -18.053  24.787 -17.215  0.00  0.00           H  
ATOM    945  HB1 ALA M 164     -15.459  24.862 -16.711  0.00  0.00           H  
ATOM    946  HB2 ALA M 164     -16.348  23.336 -16.722  0.00  0.00           H  
ATOM    947  HB3 ALA M 164     -16.008  24.056 -15.131  0.00  0.00           H  
ATOM    948  N   ASP M 165     -19.255  23.427 -15.392  0.00  0.00           N  
ATOM    949  CA  ASP M 165     -20.072  22.716 -14.473  0.00  0.00           C  
ATOM    950  CB  ASP M 165     -20.730  21.492 -15.076  0.00  0.00           C  
ATOM    951  CG  ASP M 165     -21.545  21.926 -16.219  0.00  0.00           C  
ATOM    952  OD1 ASP M 165     -21.315  21.365 -17.333  0.00  0.00           O  
ATOM    953  OD2 ASP M 165     -22.368  22.854 -16.013  0.00  0.00           O1-
ATOM    954  C   ASP M 165     -19.221  22.212 -13.307  0.00  0.00           C  
ATOM    955  O   ASP M 165     -19.525  22.452 -12.130  0.00  0.00           O  
ATOM    956  H   ASP M 165     -19.237  23.019 -16.336  0.00  0.00           H  
ATOM    957  HA  ASP M 165     -20.730  23.435 -14.047  0.00  0.00           H  
ATOM    958  HB2 ASP M 165     -21.440  21.005 -14.350  0.00  0.00           H  
ATOM    959  HB3 ASP M 165     -19.877  20.777 -15.299  0.00  0.00           H  
ATOM    960  N   ILE M 166     -18.037  21.614 -13.614  0.00  0.00           N  
ATOM    961  CA  ILE M 166     -17.186  21.117 -12.622  0.00  0.00           C  
ATOM    962  CB  ILE M 166     -16.897  19.653 -12.827  0.00  0.00           C  
ATOM    963  CG2 ILE M 166     -15.599  19.200 -12.046  0.00  0.00           C  
ATOM    964  CG1 ILE M 166     -18.226  18.827 -12.637  0.00  0.00           C  
ATOM    965  CD1 ILE M 166     -18.156  17.334 -12.665  0.00  0.00           C  
ATOM    966  C   ILE M 166     -15.975  21.942 -12.649  0.00  0.00           C  
ATOM    967  O   ILE M 166     -15.212  21.995 -13.568  0.00  0.00           O  
ATOM    968  H   ILE M 166     -17.787  21.474 -14.560  0.00  0.00           H  
ATOM    969  HA  ILE M 166     -17.510  21.174 -11.606  0.00  0.00           H  
ATOM    970  HB  ILE M 166     -16.622  19.385 -13.933  0.00  0.00           H  
ATOM    971 HG12 ILE M 166     -18.943  19.272 -13.366  0.00  0.00           H  
ATOM    972 HG13 ILE M 166     -18.580  19.173 -11.660  0.00  0.00           H  
ATOM    973 HG21 ILE M 166     -15.514  18.091 -12.215  0.00  0.00           H  
ATOM    974 HG22 ILE M 166     -15.653  19.367 -10.943  0.00  0.00           H  
ATOM    975 HG23 ILE M 166     -14.700  19.538 -12.518  0.00  0.00           H  
ATOM    976 HD11 ILE M 166     -17.552  16.898 -11.893  0.00  0.00           H  
ATOM    977 HD12 ILE M 166     -19.184  16.978 -12.467  0.00  0.00           H  
ATOM    978 HD13 ILE M 166     -17.855  16.948 -13.661  0.00  0.00           H  
ATOM    979  N   VAL M 167     -15.705  22.612 -11.529  0.00  0.00           N  
ATOM    980  CA  VAL M 167     -14.485  23.391 -11.243  0.00  0.00           C  
ATOM    981  CB  VAL M 167     -14.833  24.786 -10.748  0.00  0.00           C  
ATOM    982  CG1 VAL M 167     -13.525  25.555 -10.508  0.00  0.00           C  
ATOM    983  CG2 VAL M 167     -15.813  25.482 -11.775  0.00  0.00           C  
ATOM    984  C   VAL M 167     -13.552  22.596 -10.306  0.00  0.00           C  
ATOM    985  O   VAL M 167     -13.971  21.899  -9.372  0.00  0.00           O  
ATOM    986  H   VAL M 167     -16.403  22.695 -10.838  0.00  0.00           H  
ATOM    987  HA  VAL M 167     -13.911  23.550 -12.159  0.00  0.00           H  
ATOM    988  HB  VAL M 167     -15.294  24.757  -9.781  0.00  0.00           H  
ATOM    989 HG11 VAL M 167     -13.671  26.533 -10.023  0.00  0.00           H  
ATOM    990 HG12 VAL M 167     -13.060  25.568 -11.527  0.00  0.00           H  
ATOM    991 HG13 VAL M 167     -12.824  25.055  -9.827  0.00  0.00           H  
ATOM    992 HG21 VAL M 167     -16.014  26.460 -11.351  0.00  0.00           H  
ATOM    993 HG22 VAL M 167     -16.807  24.909 -11.769  0.00  0.00           H  
ATOM    994 HG23 VAL M 167     -15.371  25.581 -12.759  0.00  0.00           H  
ATOM    995  N   ILE M 168     -12.194  22.562 -10.549  0.00  0.00           N  
ATOM    996  CA  ILE M 168     -11.189  21.574 -10.049  0.00  0.00           C  
ATOM    997  CB  ILE M 168     -10.783  20.703 -11.168  0.00  0.00           C  
ATOM    998  CG2 ILE M 168      -9.867  19.573 -10.575  0.00  0.00           C  
ATOM    999  CG1 ILE M 168     -11.864  20.060 -12.041  0.00  0.00           C  
ATOM   1000  CD1 ILE M 168     -11.345  19.261 -13.192  0.00  0.00           C  
ATOM   1001  C   ILE M 168     -10.000  22.326  -9.536  0.00  0.00           C  
ATOM   1002  O   ILE M 168      -9.462  23.239 -10.197  0.00  0.00           O  
ATOM   1003  H   ILE M 168     -11.795  23.203 -11.215  0.00  0.00           H  
ATOM   1004  HA  ILE M 168     -11.627  20.951  -9.313  0.00  0.00           H  
ATOM   1005  HB  ILE M 168     -10.130  21.263 -11.872  0.00  0.00           H  
ATOM   1006 HG12 ILE M 168     -12.561  20.856 -12.479  0.00  0.00           H  
ATOM   1007 HG13 ILE M 168     -12.494  19.509 -11.327  0.00  0.00           H  
ATOM   1008 HG21 ILE M 168      -9.716  18.707 -11.279  0.00  0.00           H  
ATOM   1009 HG22 ILE M 168     -10.302  19.161  -9.710  0.00  0.00           H  
ATOM   1010 HG23 ILE M 168      -8.800  19.930 -10.277  0.00  0.00           H  
ATOM   1011 HD11 ILE M 168     -12.190  18.889 -13.694  0.00  0.00           H  
ATOM   1012 HD12 ILE M 168     -10.853  19.991 -13.876  0.00  0.00           H  
ATOM   1013 HD13 ILE M 168     -10.690  18.468 -13.030  0.00  0.00           H  
ATOM   1014  N   GLN M 169      -9.602  22.080  -8.297  0.00  0.00           N  
ATOM   1015  CA  GLN M 169      -8.530  22.875  -7.696  0.00  0.00           C  
ATOM   1016  CB  GLN M 169      -9.004  24.177  -7.036  0.00  0.00           C  
ATOM   1017  CG  GLN M 169      -9.857  23.989  -5.779  0.00  0.00           C  
ATOM   1018  CD  GLN M 169     -10.519  25.243  -5.183  0.00  0.00           C  
ATOM   1019  OE1 GLN M 169      -9.824  26.233  -5.176  0.00  0.00           O  
ATOM   1020  NE2 GLN M 169     -11.747  25.159  -4.680  0.00  0.00           N  
ATOM   1021  C   GLN M 169      -7.863  22.052  -6.660  0.00  0.00           C  
ATOM   1022  O   GLN M 169      -8.361  21.126  -6.046  0.00  0.00           O  
ATOM   1023  H   GLN M 169     -10.034  21.414  -7.694  0.00  0.00           H  
ATOM   1024  HA  GLN M 169      -7.825  23.179  -8.457  0.00  0.00           H  
ATOM   1025  HB2 GLN M 169      -9.507  24.776  -7.877  0.00  0.00           H  
ATOM   1026  HB3 GLN M 169      -8.068  24.651  -6.697  0.00  0.00           H  
ATOM   1027  HG2 GLN M 169      -9.191  23.479  -5.039  0.00  0.00           H  
ATOM   1028  HG3 GLN M 169     -10.662  23.194  -5.933  0.00  0.00           H  
ATOM   1029 HE21 GLN M 169     -12.211  26.014  -4.423  0.00  0.00           H  
ATOM   1030 HE22 GLN M 169     -12.061  24.188  -4.437  0.00  0.00           H  
ATOM   1031  N   PHE M 170      -6.603  22.427  -6.324  0.00  0.00           N  
ATOM   1032  CA  PHE M 170      -5.871  21.811  -5.215  0.00  0.00           C  
ATOM   1033  CB  PHE M 170      -4.436  21.517  -5.694  0.00  0.00           C  
ATOM   1034  CG  PHE M 170      -4.358  20.275  -6.531  0.00  0.00           C  
ATOM   1035  CD1 PHE M 170      -4.691  20.506  -7.962  0.00  0.00           C  
ATOM   1036  CE1 PHE M 170      -4.668  19.439  -8.802  0.00  0.00           C  
ATOM   1037  CZ  PHE M 170      -4.234  18.184  -8.334  0.00  0.00           C  
ATOM   1038  CD2 PHE M 170      -3.941  18.997  -6.110  0.00  0.00           C  
ATOM   1039  CE2 PHE M 170      -3.923  17.976  -7.027  0.00  0.00           C  
ATOM   1040  C   PHE M 170      -5.938  22.724  -4.060  0.00  0.00           C  
ATOM   1041  O   PHE M 170      -6.516  23.837  -4.071  0.00  0.00           O  
ATOM   1042  H   PHE M 170      -6.098  23.181  -6.780  0.00  0.00           H  
ATOM   1043  HA  PHE M 170      -6.289  20.946  -4.841  0.00  0.00           H  
ATOM   1044  HB2 PHE M 170      -3.802  21.188  -4.882  0.00  0.00           H  
ATOM   1045  HB3 PHE M 170      -4.003  22.404  -6.237  0.00  0.00           H  
ATOM   1046  HD1 PHE M 170      -5.055  21.445  -8.314  0.00  0.00           H  
ATOM   1047  HD2 PHE M 170      -3.561  18.802  -5.123  0.00  0.00           H  
ATOM   1048  HE1 PHE M 170      -4.731  19.564  -9.877  0.00  0.00           H  
ATOM   1049  HE2 PHE M 170      -3.563  16.994  -6.703  0.00  0.00           H  
ATOM   1050  HZ  PHE M 170      -4.170  17.340  -9.022  0.00  0.00           H  
ATOM   1051  N   GLY M 171      -5.373  22.333  -2.860  0.00  0.00           N  
ATOM   1052  CA  GLY M 171      -5.389  23.115  -1.634  0.00  0.00           C  
ATOM   1053  C   GLY M 171      -4.290  24.161  -1.442  0.00  0.00           C  
ATOM   1054  O   GLY M 171      -3.669  24.306  -0.380  0.00  0.00           O  
ATOM   1055  H   GLY M 171      -4.950  21.494  -2.807  0.00  0.00           H  
ATOM   1056  HA2 GLY M 171      -5.265  22.343  -0.898  0.00  0.00           H  
ATOM   1057  HA3 GLY M 171      -6.287  23.541  -1.409  0.00  0.00           H  
ATOM   1058  N   VAL M 172      -4.037  24.864  -2.583  0.00  0.00           N  
ATOM   1059  CA  VAL M 172      -2.969  25.838  -2.836  0.00  0.00           C  
ATOM   1060  CB  VAL M 172      -2.955  26.221  -4.262  0.00  0.00           C  
ATOM   1061  CG1 VAL M 172      -1.641  26.952  -4.558  0.00  0.00           C  
ATOM   1062  CG2 VAL M 172      -3.004  24.979  -5.169  0.00  0.00           C  
ATOM   1063  C   VAL M 172      -3.118  27.166  -2.036  0.00  0.00           C  
ATOM   1064  O   VAL M 172      -2.149  27.565  -1.411  0.00  0.00           O  
ATOM   1065  H   VAL M 172      -4.577  24.708  -3.416  0.00  0.00           H  
ATOM   1066  HA  VAL M 172      -2.092  25.344  -2.576  0.00  0.00           H  
ATOM   1067  HB  VAL M 172      -3.769  26.855  -4.582  0.00  0.00           H  
ATOM   1068 HG11 VAL M 172      -1.262  27.759  -3.949  0.00  0.00           H  
ATOM   1069 HG12 VAL M 172      -1.710  27.277  -5.627  0.00  0.00           H  
ATOM   1070 HG13 VAL M 172      -0.837  26.260  -4.532  0.00  0.00           H  
ATOM   1071 HG21 VAL M 172      -2.924  25.375  -6.260  0.00  0.00           H  
ATOM   1072 HG22 VAL M 172      -3.933  24.456  -5.068  0.00  0.00           H  
ATOM   1073 HG23 VAL M 172      -2.223  24.277  -4.924  0.00  0.00           H  
ATOM   1074  N   ALA M 173      -4.284  27.821  -2.047  0.00  0.00           N  
ATOM   1075  CA  ALA M 173      -4.573  28.977  -1.251  0.00  0.00           C  
ATOM   1076  CB  ALA M 173      -4.196  30.285  -1.983  0.00  0.00           C  
ATOM   1077  C   ALA M 173      -5.968  28.929  -0.881  0.00  0.00           C  
ATOM   1078  O   ALA M 173      -6.604  27.888  -0.981  0.00  0.00           O  
ATOM   1079  H   ALA M 173      -4.990  27.428  -2.611  0.00  0.00           H  
ATOM   1080  HA  ALA M 173      -4.090  29.004  -0.292  0.00  0.00           H  
ATOM   1081  HB1 ALA M 173      -4.450  31.161  -1.353  0.00  0.00           H  
ATOM   1082  HB2 ALA M 173      -4.727  30.514  -2.860  0.00  0.00           H  
ATOM   1083  HB3 ALA M 173      -3.125  30.472  -2.193  0.00  0.00           H  
ATOM   1084  N   GLU M 174      -6.589  29.982  -0.229  0.00  0.00           N  
ATOM   1085  CA  GLU M 174      -7.937  30.097   0.179  0.00  0.00           C  
ATOM   1086  CB  GLU M 174      -8.188  31.568   0.618  0.00  0.00           C  
ATOM   1087  CG  GLU M 174      -9.597  31.789   1.261  0.00  0.00           C  
ATOM   1088  CD  GLU M 174      -9.750  33.172   1.828  0.00  0.00           C  
ATOM   1089  OE1 GLU M 174     -10.118  34.110   1.043  0.00  0.00           O  
ATOM   1090  OE2 GLU M 174      -9.626  33.290   3.108  0.00  0.00           O1-
ATOM   1091  C   GLU M 174      -9.156  29.445  -0.596  0.00  0.00           C  
ATOM   1092  O   GLU M 174      -9.424  29.788  -1.757  0.00  0.00           O  
ATOM   1093  H   GLU M 174      -6.083  30.879  -0.054  0.00  0.00           H  
ATOM   1094  HA  GLU M 174      -7.983  29.547   1.139  0.00  0.00           H  
ATOM   1095  HB2 GLU M 174      -8.096  32.139  -0.316  0.00  0.00           H  
ATOM   1096  HB3 GLU M 174      -7.285  31.962   1.193  0.00  0.00           H  
ATOM   1097  HG2 GLU M 174      -9.709  31.089   2.178  0.00  0.00           H  
ATOM   1098  HG3 GLU M 174     -10.406  31.595   0.591  0.00  0.00           H  
ATOM   1099  N   HSD M 175      -9.956  28.657   0.069  0.00  0.00           N  
ATOM   1100  CA  HSD M 175     -11.117  27.978  -0.585  0.00  0.00           C  
ATOM   1101  CB  HSD M 175     -10.754  26.553  -0.984  0.00  0.00           C  
ATOM   1102  ND1 HSD M 175     -10.421  25.483   1.304  0.00  0.00           N  
ATOM   1103  CG  HSD M 175     -10.967  25.464   0.046  0.00  0.00           C  
ATOM   1104  CE1 HSD M 175     -10.756  24.290   1.929  0.00  0.00           C  
ATOM   1105  NE2 HSD M 175     -11.539  23.577   1.154  0.00  0.00           N  
ATOM   1106  CD2 HSD M 175     -11.585  24.244  -0.029  0.00  0.00           C  
ATOM   1107  C   HSD M 175     -12.345  28.093   0.355  0.00  0.00           C  
ATOM   1108  O   HSD M 175     -12.403  27.634   1.473  0.00  0.00           O  
ATOM   1109  H   HSD M 175      -9.648  28.317   0.954  0.00  0.00           H  
ATOM   1110  HA  HSD M 175     -11.496  28.596  -1.543  0.00  0.00           H  
ATOM   1111  HB2 HSD M 175      -9.676  26.616  -1.420  0.00  0.00           H  
ATOM   1112  HB3 HSD M 175     -11.431  26.315  -1.800  0.00  0.00           H  
ATOM   1113  HD1 HSD M 175      -9.906  26.228   1.730  0.00  0.00           H  
ATOM   1114  HD2 HSD M 175     -12.004  23.771  -0.981  0.00  0.00           H  
ATOM   1115  HE1 HSD M 175     -10.324  24.089   2.883  0.00  0.00           H  
ATOM   1116  N   GLY M 176     -13.442  28.704  -0.179  0.00  0.00           N  
ATOM   1117  CA  GLY M 176     -14.556  29.137   0.617  0.00  0.00           C  
ATOM   1118  C   GLY M 176     -15.768  28.331   0.945  0.00  0.00           C  
ATOM   1119  O   GLY M 176     -16.712  28.815   1.537  0.00  0.00           O  
ATOM   1120  H   GLY M 176     -13.365  29.046  -1.157  0.00  0.00           H  
ATOM   1121  HA2 GLY M 176     -14.924  30.020   0.137  0.00  0.00           H  
ATOM   1122  HA3 GLY M 176     -14.193  29.494   1.616  0.00  0.00           H  
ATOM   1123  N   ASP M 177     -15.655  26.982   0.681  0.00  0.00           N  
ATOM   1124  CA  ASP M 177     -16.687  25.987   1.033  0.00  0.00           C  
ATOM   1125  CB  ASP M 177     -16.746  24.729   0.076  0.00  0.00           C  
ATOM   1126  CG  ASP M 177     -15.651  23.751   0.461  0.00  0.00           C  
ATOM   1127  OD1 ASP M 177     -15.667  22.992   1.456  0.00  0.00           O  
ATOM   1128  OD2 ASP M 177     -14.568  23.997  -0.102  0.00  0.00           O1-
ATOM   1129  C   ASP M 177     -16.669  25.728   2.543  0.00  0.00           C  
ATOM   1130  O   ASP M 177     -15.939  26.307   3.344  0.00  0.00           O  
ATOM   1131  H   ASP M 177     -14.858  26.680   0.159  0.00  0.00           H  
ATOM   1132  HA  ASP M 177     -17.610  26.568   0.942  0.00  0.00           H  
ATOM   1133  HB2 ASP M 177     -16.624  25.073  -0.958  0.00  0.00           H  
ATOM   1134  HB3 ASP M 177     -17.739  24.241   0.129  0.00  0.00           H  
ATOM   1135  N   GLY M 178     -17.529  24.870   3.058  0.00  0.00           N  
ATOM   1136  CA  GLY M 178     -17.602  24.780   4.540  0.00  0.00           C  
ATOM   1137  C   GLY M 178     -16.708  23.719   5.153  0.00  0.00           C  
ATOM   1138  O   GLY M 178     -16.563  23.665   6.368  0.00  0.00           O  
ATOM   1139  H   GLY M 178     -18.325  24.404   2.596  0.00  0.00           H  
ATOM   1140  HA2 GLY M 178     -18.632  24.388   4.702  0.00  0.00           H  
ATOM   1141  HA3 GLY M 178     -17.361  25.690   5.027  0.00  0.00           H  
ATOM   1142  N   TYR M 179     -16.025  22.937   4.301  0.00  0.00           N  
ATOM   1143  CA  TYR M 179     -15.156  21.860   4.802  0.00  0.00           C  
ATOM   1144  CB  TYR M 179     -15.591  20.538   4.167  0.00  0.00           C  
ATOM   1145  CG  TYR M 179     -16.708  19.933   4.951  0.00  0.00           C  
ATOM   1146  CD1 TYR M 179     -18.015  19.924   4.385  0.00  0.00           C  
ATOM   1147  CE1 TYR M 179     -19.134  19.772   5.239  0.00  0.00           C  
ATOM   1148  CZ  TYR M 179     -18.942  19.390   6.526  0.00  0.00           C  
ATOM   1149  OH  TYR M 179     -20.099  18.995   7.228  0.00  0.00           O  
ATOM   1150  CD2 TYR M 179     -16.571  19.567   6.314  0.00  0.00           C  
ATOM   1151  CE2 TYR M 179     -17.684  19.250   7.050  0.00  0.00           C  
ATOM   1152  C   TYR M 179     -13.698  22.245   4.606  0.00  0.00           C  
ATOM   1153  O   TYR M 179     -13.369  22.646   3.487  0.00  0.00           O  
ATOM   1154  H   TYR M 179     -16.052  23.091   3.320  0.00  0.00           H  
ATOM   1155  HA  TYR M 179     -15.322  21.772   5.920  0.00  0.00           H  
ATOM   1156  HB2 TYR M 179     -14.771  19.803   4.258  0.00  0.00           H  
ATOM   1157  HB3 TYR M 179     -15.772  20.644   3.105  0.00  0.00           H  
ATOM   1158  HD1 TYR M 179     -18.093  20.263   3.410  0.00  0.00           H  
ATOM   1159  HD2 TYR M 179     -15.572  19.544   6.796  0.00  0.00           H  
ATOM   1160  HE1 TYR M 179     -20.155  19.799   4.860  0.00  0.00           H  
ATOM   1161  HE2 TYR M 179     -17.519  18.942   8.064  0.00  0.00           H  
ATOM   1162  HH  TYR M 179     -19.969  19.226   8.190  0.00  0.00           H  
ATOM   1163  N   PRO M 180     -12.817  22.272   5.592  0.00  0.00           N  
ATOM   1164  CD  PRO M 180     -13.112  22.127   7.056  0.00  0.00           C  
ATOM   1165  CA  PRO M 180     -11.371  22.531   5.314  0.00  0.00           C  
ATOM   1166  CB  PRO M 180     -10.821  22.875   6.732  0.00  0.00           C  
ATOM   1167  CG  PRO M 180     -11.754  22.131   7.761  0.00  0.00           C  
ATOM   1168  C   PRO M 180     -10.608  21.343   4.849  0.00  0.00           C  
ATOM   1169  O   PRO M 180     -11.183  20.225   4.611  0.00  0.00           O  
ATOM   1170  HA  PRO M 180     -11.381  23.292   4.518  0.00  0.00           H  
ATOM   1171  HB2 PRO M 180     -11.068  23.873   6.985  0.00  0.00           H  
ATOM   1172  HB3 PRO M 180      -9.684  22.905   6.740  0.00  0.00           H  
ATOM   1173  HG2 PRO M 180     -11.780  22.645   8.764  0.00  0.00           H  
ATOM   1174  HG3 PRO M 180     -11.268  21.141   7.764  0.00  0.00           H  
ATOM   1175  HD2 PRO M 180     -13.696  23.045   7.265  0.00  0.00           H  
ATOM   1176  HD3 PRO M 180     -13.711  21.162   7.227  0.00  0.00           H  
ATOM   1177  N   PHE M 181      -9.290  21.538   4.634  0.00  0.00           N  
ATOM   1178  CA  PHE M 181      -8.305  20.437   4.518  0.00  0.00           C  
ATOM   1179  CB  PHE M 181      -7.199  20.861   3.524  0.00  0.00           C  
ATOM   1180  CG  PHE M 181      -7.769  20.992   2.117  0.00  0.00           C  
ATOM   1181  CD1 PHE M 181      -8.230  19.832   1.522  0.00  0.00           C  
ATOM   1182  CE1 PHE M 181      -8.562  19.891   0.127  0.00  0.00           C  
ATOM   1183  CZ  PHE M 181      -8.638  21.177  -0.495  0.00  0.00           C  
ATOM   1184  CD2 PHE M 181      -7.894  22.277   1.575  0.00  0.00           C  
ATOM   1185  CE2 PHE M 181      -8.298  22.375   0.258  0.00  0.00           C  
ATOM   1186  C   PHE M 181      -7.633  20.199   5.845  0.00  0.00           C  
ATOM   1187  O   PHE M 181      -7.653  20.986   6.790  0.00  0.00           O  
ATOM   1188  H   PHE M 181      -8.929  22.460   4.734  0.00  0.00           H  
ATOM   1189  HA  PHE M 181      -8.770  19.424   4.250  0.00  0.00           H  
ATOM   1190  HB2 PHE M 181      -6.339  20.133   3.372  0.00  0.00           H  
ATOM   1191  HB3 PHE M 181      -6.888  21.930   3.748  0.00  0.00           H  
ATOM   1192  HD1 PHE M 181      -8.083  18.951   2.026  0.00  0.00           H  
ATOM   1193  HD2 PHE M 181      -7.467  23.068   2.117  0.00  0.00           H  
ATOM   1194  HE1 PHE M 181      -8.867  18.966  -0.495  0.00  0.00           H  
ATOM   1195  HE2 PHE M 181      -8.301  23.307  -0.307  0.00  0.00           H  
ATOM   1196  HZ  PHE M 181      -8.956  21.392  -1.462  0.00  0.00           H  
ATOM   1197  N   ASP M 182      -6.944  19.040   5.864  0.00  0.00           N  
ATOM   1198  CA  ASP M 182      -6.097  18.694   6.984  0.00  0.00           C  
ATOM   1199  CB  ASP M 182      -6.636  17.445   7.653  0.00  0.00           C  
ATOM   1200  CG  ASP M 182      -6.627  16.172   6.822  0.00  0.00           C  
ATOM   1201  OD1 ASP M 182      -6.098  16.134   5.662  0.00  0.00           O  
ATOM   1202  OD2 ASP M 182      -7.410  15.244   7.241  0.00  0.00           O1-
ATOM   1203  C   ASP M 182      -4.646  18.657   6.530  0.00  0.00           C  
ATOM   1204  O   ASP M 182      -4.270  19.161   5.492  0.00  0.00           O  
ATOM   1205  H   ASP M 182      -6.963  18.419   5.075  0.00  0.00           H  
ATOM   1206  HA  ASP M 182      -6.056  19.406   7.775  0.00  0.00           H  
ATOM   1207  HB2 ASP M 182      -7.661  17.688   8.071  0.00  0.00           H  
ATOM   1208  HB3 ASP M 182      -6.022  17.208   8.491  0.00  0.00           H  
ATOM   1209  N   GLY M 183      -3.803  18.022   7.369  0.00  0.00           N  
ATOM   1210  CA  GLY M 183      -2.396  17.787   7.168  0.00  0.00           C  
ATOM   1211  C   GLY M 183      -2.120  16.684   6.209  0.00  0.00           C  
ATOM   1212  O   GLY M 183      -3.041  16.273   5.500  0.00  0.00           O  
ATOM   1213  H   GLY M 183      -4.115  17.686   8.222  0.00  0.00           H  
ATOM   1214  HA2 GLY M 183      -2.095  17.413   8.126  0.00  0.00           H  
ATOM   1215  HA3 GLY M 183      -1.945  18.772   6.904  0.00  0.00           H  
ATOM   1216  N   LYS M 184      -0.883  16.130   6.245  0.00  0.00           N  
ATOM   1217  CA  LYS M 184      -0.733  14.852   5.525  0.00  0.00           C  
ATOM   1218  CB  LYS M 184       0.706  14.397   5.429  0.00  0.00           C  
ATOM   1219  CG  LYS M 184       1.630  15.343   4.603  0.00  0.00           C  
ATOM   1220  CD  LYS M 184       3.033  14.829   4.367  0.00  0.00           C  
ATOM   1221  CE  LYS M 184       4.110  15.918   4.277  0.00  0.00           C  
ATOM   1222  NZ  LYS M 184       3.712  16.999   3.304  0.00  0.00           N1+
ATOM   1223  C   LYS M 184      -1.517  13.701   6.135  0.00  0.00           C  
ATOM   1224  O   LYS M 184      -1.771  13.713   7.359  0.00  0.00           O  
ATOM   1225  H   LYS M 184      -0.201  16.562   6.862  0.00  0.00           H  
ATOM   1226  HA  LYS M 184      -1.101  15.046   4.521  0.00  0.00           H  
ATOM   1227  HB2 LYS M 184       0.821  13.420   5.001  0.00  0.00           H  
ATOM   1228  HB3 LYS M 184       1.154  14.202   6.376  0.00  0.00           H  
ATOM   1229  HG2 LYS M 184       1.692  16.200   5.225  0.00  0.00           H  
ATOM   1230  HG3 LYS M 184       1.226  15.681   3.644  0.00  0.00           H  
ATOM   1231  HD2 LYS M 184       3.164  14.265   3.468  0.00  0.00           H  
ATOM   1232  HD3 LYS M 184       3.371  14.057   5.154  0.00  0.00           H  
ATOM   1233  HE2 LYS M 184       4.976  15.488   3.839  0.00  0.00           H  
ATOM   1234  HE3 LYS M 184       4.447  16.304   5.252  0.00  0.00           H  
ATOM   1235  HZ1 LYS M 184       4.594  17.607   3.151  0.00  0.00           H  
ATOM   1236  HZ2 LYS M 184       2.821  17.577   3.657  0.00  0.00           H  
ATOM   1237  HZ3 LYS M 184       3.389  16.557   2.392  0.00  0.00           H  
ATOM   1238  N   ASP M 185      -1.990  12.696   5.316  0.00  0.00           N  
ATOM   1239  CA  ASP M 185      -3.062  11.731   5.493  0.00  0.00           C  
ATOM   1240  CB  ASP M 185      -2.652  10.632   6.559  0.00  0.00           C  
ATOM   1241  CG  ASP M 185      -1.262  10.102   6.404  0.00  0.00           C  
ATOM   1242  OD1 ASP M 185      -1.044   9.340   5.439  0.00  0.00           O  
ATOM   1243  OD2 ASP M 185      -0.310  10.379   7.155  0.00  0.00           O1-
ATOM   1244  C   ASP M 185      -4.354  12.386   5.848  0.00  0.00           C  
ATOM   1245  O   ASP M 185      -4.753  13.496   5.404  0.00  0.00           O  
ATOM   1246  H   ASP M 185      -1.722  12.860   4.360  0.00  0.00           H  
ATOM   1247  HA  ASP M 185      -3.261  11.361   4.477  0.00  0.00           H  
ATOM   1248  HB2 ASP M 185      -3.365   9.787   6.628  0.00  0.00           H  
ATOM   1249  HB3 ASP M 185      -2.690  11.070   7.580  0.00  0.00           H  
ATOM   1250  N   GLY M 186      -5.175  11.697   6.688  0.00  0.00           N  
ATOM   1251  CA  GLY M 186      -6.543  11.913   6.820  0.00  0.00           C  
ATOM   1252  C   GLY M 186      -7.414  12.136   5.568  0.00  0.00           C  
ATOM   1253  O   GLY M 186      -7.273  11.361   4.633  0.00  0.00           O  
ATOM   1254  H   GLY M 186      -4.801  10.954   7.219  0.00  0.00           H  
ATOM   1255  HA2 GLY M 186      -6.505  12.868   7.446  0.00  0.00           H  
ATOM   1256  HA3 GLY M 186      -7.012  11.043   7.241  0.00  0.00           H  
ATOM   1257  N   LEU M 187      -8.039  13.300   5.491  0.00  0.00           N  
ATOM   1258  CA  LEU M 187      -8.614  13.766   4.280  0.00  0.00           C  
ATOM   1259  CB  LEU M 187      -9.310  15.081   4.576  0.00  0.00           C  
ATOM   1260  CG  LEU M 187     -10.225  15.663   3.458  0.00  0.00           C  
ATOM   1261  CD1 LEU M 187     -11.578  14.866   3.313  0.00  0.00           C  
ATOM   1262  CD2 LEU M 187     -10.699  17.096   3.740  0.00  0.00           C  
ATOM   1263  C   LEU M 187      -7.617  13.896   3.122  0.00  0.00           C  
ATOM   1264  O   LEU M 187      -6.490  14.403   3.328  0.00  0.00           O  
ATOM   1265  H   LEU M 187      -7.921  13.950   6.256  0.00  0.00           H  
ATOM   1266  HA  LEU M 187      -9.364  12.997   4.053  0.00  0.00           H  
ATOM   1267  HB2 LEU M 187      -8.587  15.823   4.849  0.00  0.00           H  
ATOM   1268  HB3 LEU M 187      -9.888  15.000   5.510  0.00  0.00           H  
ATOM   1269  HG  LEU M 187      -9.663  15.662   2.533  0.00  0.00           H  
ATOM   1270 HD11 LEU M 187     -11.253  13.964   2.803  0.00  0.00           H  
ATOM   1271 HD12 LEU M 187     -12.392  15.386   2.763  0.00  0.00           H  
ATOM   1272 HD13 LEU M 187     -11.783  14.611   4.326  0.00  0.00           H  
ATOM   1273 HD21 LEU M 187     -11.054  17.620   2.924  0.00  0.00           H  
ATOM   1274 HD22 LEU M 187      -9.861  17.699   4.157  0.00  0.00           H  
ATOM   1275 HD23 LEU M 187     -11.581  17.017   4.389  0.00  0.00           H  
ATOM   1276  N   LEU M 188      -8.068  13.384   1.987  0.00  0.00           N  
ATOM   1277  CA  LEU M 188      -7.256  13.328   0.786  0.00  0.00           C  
ATOM   1278  CB  LEU M 188      -7.240  11.920   0.150  0.00  0.00           C  
ATOM   1279  CG  LEU M 188      -6.401  10.878   0.979  0.00  0.00           C  
ATOM   1280  CD1 LEU M 188      -6.672   9.463   0.347  0.00  0.00           C  
ATOM   1281  CD2 LEU M 188      -4.974  11.257   1.063  0.00  0.00           C  
ATOM   1282  C   LEU M 188      -7.906  14.231  -0.261  0.00  0.00           C  
ATOM   1283  O   LEU M 188      -7.228  14.783  -1.102  0.00  0.00           O  
ATOM   1284  H   LEU M 188      -8.925  12.867   2.144  0.00  0.00           H  
ATOM   1285  HA  LEU M 188      -6.235  13.736   0.947  0.00  0.00           H  
ATOM   1286  HB2 LEU M 188      -6.834  11.988  -0.847  0.00  0.00           H  
ATOM   1287  HB3 LEU M 188      -8.366  11.509   0.079  0.00  0.00           H  
ATOM   1288  HG  LEU M 188      -6.905  10.801   1.926  0.00  0.00           H  
ATOM   1289 HD11 LEU M 188      -7.754   9.156   0.491  0.00  0.00           H  
ATOM   1290 HD12 LEU M 188      -5.978   8.639   0.718  0.00  0.00           H  
ATOM   1291 HD13 LEU M 188      -6.338   9.578  -0.766  0.00  0.00           H  
ATOM   1292 HD21 LEU M 188      -4.410  11.101   0.125  0.00  0.00           H  
ATOM   1293 HD22 LEU M 188      -4.510  10.549   1.760  0.00  0.00           H  
ATOM   1294 HD23 LEU M 188      -4.776  12.266   1.473  0.00  0.00           H  
ATOM   1295  N   ALA M 189      -9.208  14.480  -0.142  0.00  0.00           N  
ATOM   1296  CA  ALA M 189      -9.953  15.297  -1.080  0.00  0.00           C  
ATOM   1297  CB  ALA M 189     -10.106  14.741  -2.461  0.00  0.00           C  
ATOM   1298  C   ALA M 189     -11.366  15.501  -0.523  0.00  0.00           C  
ATOM   1299  O   ALA M 189     -11.752  14.856   0.485  0.00  0.00           O  
ATOM   1300  H   ALA M 189      -9.704  14.014   0.588  0.00  0.00           H  
ATOM   1301  HA  ALA M 189      -9.532  16.227  -1.154  0.00  0.00           H  
ATOM   1302  HB1 ALA M 189     -10.916  15.295  -2.987  0.00  0.00           H  
ATOM   1303  HB2 ALA M 189     -10.367  13.692  -2.442  0.00  0.00           H  
ATOM   1304  HB3 ALA M 189      -9.149  14.935  -3.016  0.00  0.00           H  
ATOM   1305  N   HSD M 190     -12.101  16.444  -1.143  0.00  0.00           N  
ATOM   1306  CA  HSD M 190     -13.542  16.757  -0.926  0.00  0.00           C  
ATOM   1307  CB  HSD M 190     -13.924  17.629   0.330  0.00  0.00           C  
ATOM   1308  ND1 HSD M 190     -11.956  19.204   0.582  0.00  0.00           N  
ATOM   1309  CG  HSD M 190     -13.286  18.951   0.445  0.00  0.00           C  
ATOM   1310  CE1 HSD M 190     -11.835  20.513   0.943  0.00  0.00           C  
ATOM   1311  NE2 HSD M 190     -13.014  21.172   0.905  0.00  0.00           N  
ATOM   1312  CD2 HSD M 190     -13.952  20.112   0.624  0.00  0.00           C  
ATOM   1313  C   HSD M 190     -14.151  17.277  -2.225  0.00  0.00           C  
ATOM   1314  O   HSD M 190     -13.447  17.832  -3.110  0.00  0.00           O  
ATOM   1315  H   HSD M 190     -11.593  17.042  -1.818  0.00  0.00           H  
ATOM   1316  HA  HSD M 190     -14.035  15.769  -0.732  0.00  0.00           H  
ATOM   1317  HB2 HSD M 190     -13.516  17.041   1.249  0.00  0.00           H  
ATOM   1318  HB3 HSD M 190     -15.102  17.648   0.442  0.00  0.00           H  
ATOM   1319  HD1 HSD M 190     -11.278  18.478   0.613  0.00  0.00           H  
ATOM   1320  HD2 HSD M 190     -14.958  20.356   0.348  0.00  0.00           H  
ATOM   1321  HE1 HSD M 190     -10.830  20.890   1.221  0.00  0.00           H  
ATOM   1322  N   ALA M 191     -15.467  17.036  -2.367  0.00  0.00           N  
ATOM   1323  CA  ALA M 191     -16.223  17.332  -3.589  0.00  0.00           C  
ATOM   1324  CB  ALA M 191     -16.070  16.255  -4.677  0.00  0.00           C  
ATOM   1325  C   ALA M 191     -17.764  17.355  -3.309  0.00  0.00           C  
ATOM   1326  O   ALA M 191     -18.198  16.718  -2.352  0.00  0.00           O  
ATOM   1327  H   ALA M 191     -15.871  16.430  -1.679  0.00  0.00           H  
ATOM   1328  HA  ALA M 191     -15.865  18.295  -3.899  0.00  0.00           H  
ATOM   1329  HB1 ALA M 191     -16.733  16.488  -5.652  0.00  0.00           H  
ATOM   1330  HB2 ALA M 191     -16.520  15.240  -4.345  0.00  0.00           H  
ATOM   1331  HB3 ALA M 191     -15.006  16.058  -4.978  0.00  0.00           H  
ATOM   1332  N   PHE M 192     -18.515  18.148  -4.043  0.00  0.00           N  
ATOM   1333  CA  PHE M 192     -19.891  18.446  -3.714  0.00  0.00           C  
ATOM   1334  CB  PHE M 192     -19.884  19.981  -3.527  0.00  0.00           C  
ATOM   1335  CG  PHE M 192     -19.176  20.264  -2.166  0.00  0.00           C  
ATOM   1336  CD1 PHE M 192     -19.915  20.141  -0.993  0.00  0.00           C  
ATOM   1337  CE1 PHE M 192     -19.356  20.453   0.240  0.00  0.00           C  
ATOM   1338  CZ  PHE M 192     -18.062  20.978   0.314  0.00  0.00           C  
ATOM   1339  CD2 PHE M 192     -17.922  20.805  -2.070  0.00  0.00           C  
ATOM   1340  CE2 PHE M 192     -17.299  21.075  -0.866  0.00  0.00           C  
ATOM   1341  C   PHE M 192     -20.837  17.978  -4.790  0.00  0.00           C  
ATOM   1342  O   PHE M 192     -20.534  17.846  -5.958  0.00  0.00           O  
ATOM   1343  H   PHE M 192     -18.096  18.560  -4.876  0.00  0.00           H  
ATOM   1344  HA  PHE M 192     -20.180  17.866  -2.796  0.00  0.00           H  
ATOM   1345  HB2 PHE M 192     -20.893  20.454  -3.563  0.00  0.00           H  
ATOM   1346  HB3 PHE M 192     -19.234  20.429  -4.304  0.00  0.00           H  
ATOM   1347  HD1 PHE M 192     -20.964  19.829  -1.094  0.00  0.00           H  
ATOM   1348  HD2 PHE M 192     -17.448  21.092  -2.980  0.00  0.00           H  
ATOM   1349  HE1 PHE M 192     -19.957  20.369   1.125  0.00  0.00           H  
ATOM   1350  HE2 PHE M 192     -16.283  21.438  -0.992  0.00  0.00           H  
ATOM   1351  HZ  PHE M 192     -17.623  21.264   1.262  0.00  0.00           H  
ATOM   1352  N   PRO M 193     -22.097  17.736  -4.344  0.00  0.00           N  
ATOM   1353  CD  PRO M 193     -22.585  18.040  -2.906  0.00  0.00           C  
ATOM   1354  CA  PRO M 193     -23.181  17.188  -5.216  0.00  0.00           C  
ATOM   1355  CB  PRO M 193     -24.414  17.239  -4.221  0.00  0.00           C  
ATOM   1356  CG  PRO M 193     -23.811  17.147  -2.773  0.00  0.00           C  
ATOM   1357  C   PRO M 193     -23.484  17.812  -6.591  0.00  0.00           C  
ATOM   1358  O   PRO M 193     -23.234  19.043  -6.715  0.00  0.00           O  
ATOM   1359  HA  PRO M 193     -22.814  16.184  -5.393  0.00  0.00           H  
ATOM   1360  HB2 PRO M 193     -25.085  16.399  -4.416  0.00  0.00           H  
ATOM   1361  HB3 PRO M 193     -24.864  18.231  -4.465  0.00  0.00           H  
ATOM   1362  HG2 PRO M 193     -23.615  16.073  -2.598  0.00  0.00           H  
ATOM   1363  HG3 PRO M 193     -24.448  17.595  -1.993  0.00  0.00           H  
ATOM   1364  HD2 PRO M 193     -21.933  17.798  -2.031  0.00  0.00           H  
ATOM   1365  HD3 PRO M 193     -22.919  19.093  -2.757  0.00  0.00           H  
ATOM   1366  N   PRO M 194     -24.101  17.102  -7.562  0.00  0.00           N  
ATOM   1367  CD  PRO M 194     -24.592  15.733  -7.401  0.00  0.00           C  
ATOM   1368  CA  PRO M 194     -24.397  17.686  -8.848  0.00  0.00           C  
ATOM   1369  CB  PRO M 194     -24.960  16.505  -9.616  0.00  0.00           C  
ATOM   1370  CG  PRO M 194     -25.528  15.492  -8.542  0.00  0.00           C  
ATOM   1371  C   PRO M 194     -25.317  18.827  -8.767  0.00  0.00           C  
ATOM   1372  O   PRO M 194     -26.146  18.779  -7.897  0.00  0.00           O  
ATOM   1373  HA  PRO M 194     -23.457  18.075  -9.374  0.00  0.00           H  
ATOM   1374  HB2 PRO M 194     -24.127  16.063 -10.188  0.00  0.00           H  
ATOM   1375  HB3 PRO M 194     -25.788  16.761 -10.277  0.00  0.00           H  
ATOM   1376  HG2 PRO M 194     -25.561  14.495  -9.021  0.00  0.00           H  
ATOM   1377  HG3 PRO M 194     -26.626  15.875  -8.352  0.00  0.00           H  
ATOM   1378  HD2 PRO M 194     -23.664  15.128  -7.499  0.00  0.00           H  
ATOM   1379  HD3 PRO M 194     -24.986  15.524  -6.393  0.00  0.00           H  
ATOM   1380  N   GLY M 195     -25.148  19.852  -9.577  0.00  0.00           N  
ATOM   1381  CA  GLY M 195     -25.969  21.035  -9.411  0.00  0.00           C  
ATOM   1382  C   GLY M 195     -25.284  22.218  -9.997  0.00  0.00           C  
ATOM   1383  O   GLY M 195     -24.088  22.035 -10.440  0.00  0.00           O  
ATOM   1384  H   GLY M 195     -24.437  19.819 -10.271  0.00  0.00           H  
ATOM   1385  HA2 GLY M 195     -26.091  21.235  -8.429  0.00  0.00           H  
ATOM   1386  HA3 GLY M 195     -26.865  20.904 -10.002  0.00  0.00           H  
ATOM   1387  N   PRO M 196     -25.893  23.353 -10.033  0.00  0.00           N  
ATOM   1388  CD  PRO M 196     -27.300  23.407  -9.630  0.00  0.00           C  
ATOM   1389  CA  PRO M 196     -25.290  24.655 -10.426  0.00  0.00           C  
ATOM   1390  CB  PRO M 196     -26.530  25.521 -10.547  0.00  0.00           C  
ATOM   1391  CG  PRO M 196     -27.631  24.871  -9.701  0.00  0.00           C  
ATOM   1392  C   PRO M 196     -24.418  25.206  -9.366  0.00  0.00           C  
ATOM   1393  O   PRO M 196     -24.551  24.913  -8.181  0.00  0.00           O  
ATOM   1394  HA  PRO M 196     -24.779  24.499 -11.335  0.00  0.00           H  
ATOM   1395  HB2 PRO M 196     -26.867  25.454 -11.570  0.00  0.00           H  
ATOM   1396  HB3 PRO M 196     -26.353  26.554 -10.289  0.00  0.00           H  
ATOM   1397  HG2 PRO M 196     -28.695  25.083 -10.082  0.00  0.00           H  
ATOM   1398  HG3 PRO M 196     -27.639  25.312  -8.716  0.00  0.00           H  
ATOM   1399  HD2 PRO M 196     -28.027  22.822 -10.299  0.00  0.00           H  
ATOM   1400  HD3 PRO M 196     -27.405  23.062  -8.597  0.00  0.00           H  
ATOM   1401  N   GLY M 197     -23.616  26.153  -9.828  0.00  0.00           N  
ATOM   1402  CA  GLY M 197     -22.812  26.963  -8.941  0.00  0.00           C  
ATOM   1403  C   GLY M 197     -21.666  26.144  -8.315  0.00  0.00           C  
ATOM   1404  O   GLY M 197     -20.997  25.340  -9.006  0.00  0.00           O  
ATOM   1405  H   GLY M 197     -23.704  26.433 -10.763  0.00  0.00           H  
ATOM   1406  HA2 GLY M 197     -23.382  27.359  -8.162  0.00  0.00           H  
ATOM   1407  HA3 GLY M 197     -22.370  27.756  -9.579  0.00  0.00           H  
ATOM   1408  N   ILE M 198     -21.443  26.248  -6.966  0.00  0.00           N  
ATOM   1409  CA  ILE M 198     -20.344  25.659  -6.252  0.00  0.00           C  
ATOM   1410  CB  ILE M 198     -20.045  26.376  -4.894  0.00  0.00           C  
ATOM   1411  CG2 ILE M 198     -19.496  27.818  -5.049  0.00  0.00           C  
ATOM   1412  CG1 ILE M 198     -21.482  26.546  -4.245  0.00  0.00           C  
ATOM   1413  CD1 ILE M 198     -21.540  26.796  -2.714  0.00  0.00           C  
ATOM   1414  C   ILE M 198     -20.441  24.200  -6.136  0.00  0.00           C  
ATOM   1415  O   ILE M 198     -19.544  23.459  -5.800  0.00  0.00           O  
ATOM   1416  H   ILE M 198     -22.010  26.859  -6.465  0.00  0.00           H  
ATOM   1417  HA  ILE M 198     -19.499  25.789  -6.901  0.00  0.00           H  
ATOM   1418  HB  ILE M 198     -19.406  25.774  -4.205  0.00  0.00           H  
ATOM   1419 HG12 ILE M 198     -21.920  25.588  -4.302  0.00  0.00           H  
ATOM   1420 HG13 ILE M 198     -22.119  27.315  -4.781  0.00  0.00           H  
ATOM   1421 HG21 ILE M 198     -18.599  27.886  -5.664  0.00  0.00           H  
ATOM   1422 HG22 ILE M 198     -19.306  28.277  -4.076  0.00  0.00           H  
ATOM   1423 HG23 ILE M 198     -20.175  28.367  -5.648  0.00  0.00           H  
ATOM   1424 HD11 ILE M 198     -21.238  27.874  -2.442  0.00  0.00           H  
ATOM   1425 HD12 ILE M 198     -22.604  26.676  -2.463  0.00  0.00           H  
ATOM   1426 HD13 ILE M 198     -20.964  26.016  -2.181  0.00  0.00           H  
ATOM   1427  N   GLN M 199     -21.715  23.793  -6.376  0.00  0.00           N  
ATOM   1428  CA  GLN M 199     -22.052  22.384  -6.604  0.00  0.00           C  
ATOM   1429  CB  GLN M 199     -23.573  22.134  -6.559  0.00  0.00           C  
ATOM   1430  CG  GLN M 199     -24.201  22.035  -5.112  0.00  0.00           C  
ATOM   1431  CD  GLN M 199     -24.087  23.407  -4.449  0.00  0.00           C  
ATOM   1432  OE1 GLN M 199     -23.265  23.632  -3.552  0.00  0.00           O  
ATOM   1433  NE2 GLN M 199     -24.855  24.396  -4.983  0.00  0.00           N  
ATOM   1434  C   GLN M 199     -21.268  21.798  -7.839  0.00  0.00           C  
ATOM   1435  O   GLN M 199     -20.683  22.456  -8.715  0.00  0.00           O  
ATOM   1436  H   GLN M 199     -22.405  24.468  -6.574  0.00  0.00           H  
ATOM   1437  HA  GLN M 199     -21.682  21.868  -5.751  0.00  0.00           H  
ATOM   1438  HB2 GLN M 199     -23.834  21.269  -7.114  0.00  0.00           H  
ATOM   1439  HB3 GLN M 199     -24.124  22.929  -7.138  0.00  0.00           H  
ATOM   1440  HG2 GLN M 199     -23.742  21.305  -4.477  0.00  0.00           H  
ATOM   1441  HG3 GLN M 199     -25.208  21.670  -5.172  0.00  0.00           H  
ATOM   1442 HE21 GLN M 199     -24.979  25.284  -4.480  0.00  0.00           H  
ATOM   1443 HE22 GLN M 199     -25.047  24.360  -5.967  0.00  0.00           H  
ATOM   1444  N   GLY M 200     -21.138  20.348  -7.872  0.00  0.00           N  
ATOM   1445  CA  GLY M 200     -20.349  19.629  -8.814  0.00  0.00           C  
ATOM   1446  C   GLY M 200     -18.879  19.759  -8.710  0.00  0.00           C  
ATOM   1447  O   GLY M 200     -18.118  19.113  -9.369  0.00  0.00           O  
ATOM   1448  H   GLY M 200     -21.745  19.751  -7.405  0.00  0.00           H  
ATOM   1449  HA2 GLY M 200     -20.647  20.062  -9.749  0.00  0.00           H  
ATOM   1450  HA3 GLY M 200     -20.526  18.543  -8.832  0.00  0.00           H  
ATOM   1451  N   ASP M 201     -18.419  20.565  -7.724  0.00  0.00           N  
ATOM   1452  CA  ASP M 201     -17.069  21.000  -7.831  0.00  0.00           C  
ATOM   1453  CB  ASP M 201     -16.991  22.565  -7.665  0.00  0.00           C  
ATOM   1454  CG  ASP M 201     -17.777  23.246  -8.797  0.00  0.00           C  
ATOM   1455  OD1 ASP M 201     -17.991  22.676  -9.893  0.00  0.00           O  
ATOM   1456  OD2 ASP M 201     -18.259  24.380  -8.661  0.00  0.00           O1-
ATOM   1457  C   ASP M 201     -16.165  20.197  -6.847  0.00  0.00           C  
ATOM   1458  O   ASP M 201     -16.675  19.545  -5.978  0.00  0.00           O  
ATOM   1459  H   ASP M 201     -19.134  21.063  -7.189  0.00  0.00           H  
ATOM   1460  HA  ASP M 201     -16.842  20.696  -8.903  0.00  0.00           H  
ATOM   1461  HB2 ASP M 201     -15.828  22.861  -7.788  0.00  0.00           H  
ATOM   1462  HB3 ASP M 201     -17.498  22.825  -6.646  0.00  0.00           H  
ATOM   1463  N   ALA M 202     -14.809  20.110  -7.091  0.00  0.00           N  
ATOM   1464  CA  ALA M 202     -13.970  19.250  -6.329  0.00  0.00           C  
ATOM   1465  CB  ALA M 202     -13.556  18.091  -7.284  0.00  0.00           C  
ATOM   1466  C   ALA M 202     -12.695  19.930  -5.870  0.00  0.00           C  
ATOM   1467  O   ALA M 202     -12.237  20.847  -6.520  0.00  0.00           O  
ATOM   1468  H   ALA M 202     -14.352  20.635  -7.752  0.00  0.00           H  
ATOM   1469  HA  ALA M 202     -14.439  18.871  -5.450  0.00  0.00           H  
ATOM   1470  HB1 ALA M 202     -12.958  17.226  -6.780  0.00  0.00           H  
ATOM   1471  HB2 ALA M 202     -13.018  18.404  -8.158  0.00  0.00           H  
ATOM   1472  HB3 ALA M 202     -14.430  17.532  -7.711  0.00  0.00           H  
ATOM   1473  N   HSE M 203     -12.167  19.560  -4.681  0.00  0.00           N  
ATOM   1474  CA  HSE M 203     -11.041  20.177  -3.981  0.00  0.00           C  
ATOM   1475  CB  HSE M 203     -11.598  20.923  -2.701  0.00  0.00           C  
ATOM   1476  ND1 HSE M 203     -12.780  23.009  -3.400  0.00  0.00           N  
ATOM   1477  CG  HSE M 203     -12.919  21.727  -2.955  0.00  0.00           C  
ATOM   1478  CE1 HSE M 203     -13.956  23.456  -3.598  0.00  0.00           C  
ATOM   1479  NE2 HSE M 203     -14.926  22.606  -3.190  0.00  0.00           N  
ATOM   1480  CD2 HSE M 203     -14.256  21.438  -2.751  0.00  0.00           C  
ATOM   1481  C   HSE M 203     -10.084  19.032  -3.496  0.00  0.00           C  
ATOM   1482  O   HSE M 203     -10.389  18.252  -2.657  0.00  0.00           O  
ATOM   1483  H   HSE M 203     -12.687  18.881  -4.126  0.00  0.00           H  
ATOM   1484  HA  HSE M 203     -10.620  20.945  -4.640  0.00  0.00           H  
ATOM   1485  HB2 HSE M 203     -10.806  21.670  -2.505  0.00  0.00           H  
ATOM   1486  HB3 HSE M 203     -11.783  20.168  -1.856  0.00  0.00           H  
ATOM   1487  HD2 HSE M 203     -14.828  20.584  -2.312  0.00  0.00           H  
ATOM   1488  HE2 HSE M 203     -15.976  22.709  -3.279  0.00  0.00           H  
ATOM   1489  HE1 HSE M 203     -14.130  24.411  -4.166  0.00  0.00           H  
ATOM   1490  N   PHE M 204      -8.885  18.882  -4.083  0.00  0.00           N  
ATOM   1491  CA  PHE M 204      -7.879  17.915  -3.686  0.00  0.00           C  
ATOM   1492  CB  PHE M 204      -7.040  17.601  -4.944  0.00  0.00           C  
ATOM   1493  CG  PHE M 204      -7.869  16.847  -5.922  0.00  0.00           C  
ATOM   1494  CD1 PHE M 204      -8.516  17.522  -6.946  0.00  0.00           C  
ATOM   1495  CE1 PHE M 204      -9.397  16.849  -7.842  0.00  0.00           C  
ATOM   1496  CZ  PHE M 204      -9.652  15.466  -7.644  0.00  0.00           C  
ATOM   1497  CD2 PHE M 204      -8.060  15.467  -5.782  0.00  0.00           C  
ATOM   1498  CE2 PHE M 204      -8.995  14.829  -6.581  0.00  0.00           C  
ATOM   1499  C   PHE M 204      -6.937  18.569  -2.703  0.00  0.00           C  
ATOM   1500  O   PHE M 204      -6.703  19.728  -2.818  0.00  0.00           O  
ATOM   1501  H   PHE M 204      -8.548  19.541  -4.738  0.00  0.00           H  
ATOM   1502  HA  PHE M 204      -8.234  16.977  -3.255  0.00  0.00           H  
ATOM   1503  HB2 PHE M 204      -6.133  16.984  -4.682  0.00  0.00           H  
ATOM   1504  HB3 PHE M 204      -6.701  18.582  -5.505  0.00  0.00           H  
ATOM   1505  HD1 PHE M 204      -8.430  18.593  -7.041  0.00  0.00           H  
ATOM   1506  HD2 PHE M 204      -7.558  14.900  -5.037  0.00  0.00           H  
ATOM   1507  HE1 PHE M 204      -9.824  17.377  -8.629  0.00  0.00           H  
ATOM   1508  HE2 PHE M 204      -9.172  13.820  -6.266  0.00  0.00           H  
ATOM   1509  HZ  PHE M 204     -10.237  14.783  -8.284  0.00  0.00           H  
ATOM   1510  N   ASP M 205      -6.529  17.837  -1.606  0.00  0.00           N  
ATOM   1511  CA  ASP M 205      -5.414  18.195  -0.790  0.00  0.00           C  
ATOM   1512  CB  ASP M 205      -5.123  17.132   0.422  0.00  0.00           C  
ATOM   1513  CG  ASP M 205      -4.572  17.636   1.749  0.00  0.00           C  
ATOM   1514  OD1 ASP M 205      -3.719  18.556   1.662  0.00  0.00           O  
ATOM   1515  OD2 ASP M 205      -4.763  16.921   2.805  0.00  0.00           O1-
ATOM   1516  C   ASP M 205      -4.133  18.438  -1.659  0.00  0.00           C  
ATOM   1517  O   ASP M 205      -4.071  18.166  -2.834  0.00  0.00           O  
ATOM   1518  H   ASP M 205      -7.048  17.009  -1.372  0.00  0.00           H  
ATOM   1519  HA  ASP M 205      -5.536  19.094  -0.269  0.00  0.00           H  
ATOM   1520  HB2 ASP M 205      -4.455  16.307   0.160  0.00  0.00           H  
ATOM   1521  HB3 ASP M 205      -6.181  16.779   0.667  0.00  0.00           H  
ATOM   1522  N   ASP M 206      -3.087  18.924  -1.039  0.00  0.00           N  
ATOM   1523  CA  ASP M 206      -1.810  18.997  -1.698  0.00  0.00           C  
ATOM   1524  CB  ASP M 206      -1.665  20.260  -2.598  0.00  0.00           C  
ATOM   1525  CG  ASP M 206      -0.546  20.141  -3.578  0.00  0.00           C  
ATOM   1526  OD1 ASP M 206       0.087  19.019  -3.618  0.00  0.00           O  
ATOM   1527  OD2 ASP M 206      -0.175  21.091  -4.279  0.00  0.00           O1-
ATOM   1528  C   ASP M 206      -0.726  19.040  -0.646  0.00  0.00           C  
ATOM   1529  O   ASP M 206       0.503  19.006  -0.878  0.00  0.00           O  
ATOM   1530  H   ASP M 206      -3.183  19.006  -0.040  0.00  0.00           H  
ATOM   1531  HA  ASP M 206      -1.590  18.136  -2.297  0.00  0.00           H  
ATOM   1532  HB2 ASP M 206      -1.530  21.198  -1.986  0.00  0.00           H  
ATOM   1533  HB3 ASP M 206      -2.569  20.342  -3.181  0.00  0.00           H  
ATOM   1534  N   ASP M 207      -1.017  18.917   0.660  0.00  0.00           N  
ATOM   1535  CA  ASP M 207      -0.043  18.554   1.699  0.00  0.00           C  
ATOM   1536  CB  ASP M 207      -0.635  18.647   3.089  0.00  0.00           C  
ATOM   1537  CG  ASP M 207       0.437  18.697   4.118  0.00  0.00           C  
ATOM   1538  OD1 ASP M 207       0.176  19.003   5.332  0.00  0.00           O  
ATOM   1539  OD2 ASP M 207       1.657  18.606   3.732  0.00  0.00           O1-
ATOM   1540  C   ASP M 207       0.546  17.202   1.323  0.00  0.00           C  
ATOM   1541  O   ASP M 207       1.756  17.097   1.266  0.00  0.00           O  
ATOM   1542  H   ASP M 207      -1.950  19.164   1.029  0.00  0.00           H  
ATOM   1543  HA  ASP M 207       0.769  19.315   1.631  0.00  0.00           H  
ATOM   1544  HB2 ASP M 207      -1.302  17.781   3.326  0.00  0.00           H  
ATOM   1545  HB3 ASP M 207      -1.188  19.613   3.153  0.00  0.00           H  
ATOM   1546  N   GLU M 208      -0.277  16.199   0.938  0.00  0.00           N  
ATOM   1547  CA  GLU M 208       0.017  14.970   0.299  0.00  0.00           C  
ATOM   1548  CB  GLU M 208      -1.244  14.139  -0.133  0.00  0.00           C  
ATOM   1549  CG  GLU M 208      -2.455  14.403   0.814  0.00  0.00           C  
ATOM   1550  CD  GLU M 208      -2.318  14.017   2.233  0.00  0.00           C  
ATOM   1551  OE1 GLU M 208      -1.270  13.396   2.645  0.00  0.00           O  
ATOM   1552  OE2 GLU M 208      -3.207  14.412   3.042  0.00  0.00           O1-
ATOM   1553  C   GLU M 208       0.938  15.081  -0.985  0.00  0.00           C  
ATOM   1554  O   GLU M 208       0.909  16.104  -1.757  0.00  0.00           O  
ATOM   1555  H   GLU M 208      -1.245  16.336   0.959  0.00  0.00           H  
ATOM   1556  HA  GLU M 208       0.562  14.416   1.079  0.00  0.00           H  
ATOM   1557  HB2 GLU M 208      -0.971  13.043  -0.106  0.00  0.00           H  
ATOM   1558  HB3 GLU M 208      -1.465  14.450  -1.234  0.00  0.00           H  
ATOM   1559  HG2 GLU M 208      -3.256  13.752   0.460  0.00  0.00           H  
ATOM   1560  HG3 GLU M 208      -2.841  15.498   0.910  0.00  0.00           H  
ATOM   1561  N   LEU M 209       1.739  13.996  -1.266  0.00  0.00           N  
ATOM   1562  CA  LEU M 209       2.472  13.811  -2.461  0.00  0.00           C  
ATOM   1563  CB  LEU M 209       3.807  13.056  -2.296  0.00  0.00           C  
ATOM   1564  CG  LEU M 209       4.465  12.687  -3.660  0.00  0.00           C  
ATOM   1565  CD1 LEU M 209       4.522  13.864  -4.624  0.00  0.00           C  
ATOM   1566  CD2 LEU M 209       5.868  12.145  -3.312  0.00  0.00           C  
ATOM   1567  C   LEU M 209       1.516  12.977  -3.326  0.00  0.00           C  
ATOM   1568  O   LEU M 209       0.985  11.937  -2.920  0.00  0.00           O  
ATOM   1569  H   LEU M 209       1.894  13.329  -0.548  0.00  0.00           H  
ATOM   1570  HA  LEU M 209       2.749  14.695  -2.930  0.00  0.00           H  
ATOM   1571  HB2 LEU M 209       3.650  12.096  -1.733  0.00  0.00           H  
ATOM   1572  HB3 LEU M 209       4.405  13.675  -1.645  0.00  0.00           H  
ATOM   1573  HG  LEU M 209       3.934  11.788  -4.114  0.00  0.00           H  
ATOM   1574 HD11 LEU M 209       3.524  14.174  -5.091  0.00  0.00           H  
ATOM   1575 HD12 LEU M 209       5.113  13.643  -5.536  0.00  0.00           H  
ATOM   1576 HD13 LEU M 209       5.192  14.669  -4.154  0.00  0.00           H  
ATOM   1577 HD21 LEU M 209       6.426  13.009  -2.883  0.00  0.00           H  
ATOM   1578 HD22 LEU M 209       6.357  11.747  -4.204  0.00  0.00           H  
ATOM   1579 HD23 LEU M 209       5.768  11.284  -2.598  0.00  0.00           H  
ATOM   1580  N   TRP M 210       1.115  13.538  -4.431  0.00  0.00           N  
ATOM   1581  CA  TRP M 210       0.336  12.950  -5.471  0.00  0.00           C  
ATOM   1582  CB  TRP M 210      -0.673  13.889  -6.215  0.00  0.00           C  
ATOM   1583  CG  TRP M 210      -1.838  14.470  -5.428  0.00  0.00           C  
ATOM   1584  CD1 TRP M 210      -1.927  15.770  -4.988  0.00  0.00           C  
ATOM   1585  NE1 TRP M 210      -3.054  15.930  -4.205  0.00  0.00           N  
ATOM   1586  CE2 TRP M 210      -3.609  14.706  -4.002  0.00  0.00           C  
ATOM   1587  CD2 TRP M 210      -2.872  13.777  -4.767  0.00  0.00           C  
ATOM   1588  CE3 TRP M 210      -3.176  12.422  -4.686  0.00  0.00           C  
ATOM   1589  CZ3 TRP M 210      -4.159  11.983  -3.806  0.00  0.00           C  
ATOM   1590  CZ2 TRP M 210      -4.581  14.337  -3.179  0.00  0.00           C  
ATOM   1591  CH2 TRP M 210      -4.748  12.958  -2.993  0.00  0.00           C  
ATOM   1592  C   TRP M 210       1.256  12.288  -6.516  0.00  0.00           C  
ATOM   1593  O   TRP M 210       2.392  12.672  -6.870  0.00  0.00           O  
ATOM   1594  H   TRP M 210       1.127  14.562  -4.550  0.00  0.00           H  
ATOM   1595  HA  TRP M 210      -0.318  12.200  -4.994  0.00  0.00           H  
ATOM   1596  HB2 TRP M 210      -1.200  13.338  -6.995  0.00  0.00           H  
ATOM   1597  HB3 TRP M 210      -0.162  14.695  -6.804  0.00  0.00           H  
ATOM   1598  HD1 TRP M 210      -1.327  16.619  -5.380  0.00  0.00           H  
ATOM   1599  HE1 TRP M 210      -3.347  16.777  -3.744  0.00  0.00           H  
ATOM   1600  HE3 TRP M 210      -2.655  11.716  -5.237  0.00  0.00           H  
ATOM   1601  HZ2 TRP M 210      -5.041  15.018  -2.523  0.00  0.00           H  
ATOM   1602  HZ3 TRP M 210      -4.288  10.898  -3.757  0.00  0.00           H  
ATOM   1603  HH2 TRP M 210      -5.349  12.507  -2.210  0.00  0.00           H  
ATOM   1604  N   SER M 211       0.711  11.127  -6.936  0.00  0.00           N  
ATOM   1605  CA  SER M 211       1.407  10.185  -7.781  0.00  0.00           C  
ATOM   1606  CB  SER M 211       2.196   9.191  -6.947  0.00  0.00           C  
ATOM   1607  OG  SER M 211       2.881   8.201  -7.700  0.00  0.00           O  
ATOM   1608  C   SER M 211       0.266   9.551  -8.531  0.00  0.00           C  
ATOM   1609  O   SER M 211      -0.875   9.615  -8.096  0.00  0.00           O  
ATOM   1610  H   SER M 211      -0.162  10.770  -6.727  0.00  0.00           H  
ATOM   1611  HA  SER M 211       2.023  10.693  -8.601  0.00  0.00           H  
ATOM   1612  HB2 SER M 211       1.584   8.671  -6.233  0.00  0.00           H  
ATOM   1613  HB3 SER M 211       3.073   9.761  -6.534  0.00  0.00           H  
ATOM   1614  HG  SER M 211       3.567   7.798  -7.148  0.00  0.00           H  
ATOM   1615  N   LEU M 212       0.679   8.794  -9.611  0.00  0.00           N  
ATOM   1616  CA  LEU M 212      -0.267   7.762 -10.105  0.00  0.00           C  
ATOM   1617  CB  LEU M 212      -0.565   8.008 -11.642  0.00  0.00           C  
ATOM   1618  CG  LEU M 212      -1.337   9.359 -11.994  0.00  0.00           C  
ATOM   1619  CD1 LEU M 212      -1.595   9.551 -13.443  0.00  0.00           C  
ATOM   1620  CD2 LEU M 212      -2.641   9.525 -11.172  0.00  0.00           C  
ATOM   1621  C   LEU M 212       0.213   6.386  -9.763  0.00  0.00           C  
ATOM   1622  O   LEU M 212      -0.421   5.439 -10.224  0.00  0.00           O  
ATOM   1623  H   LEU M 212       1.609   8.852 -10.054  0.00  0.00           H  
ATOM   1624  HA  LEU M 212      -1.248   7.765  -9.670  0.00  0.00           H  
ATOM   1625  HB2 LEU M 212      -1.094   7.185 -12.133  0.00  0.00           H  
ATOM   1626  HB3 LEU M 212       0.490   8.133 -12.125  0.00  0.00           H  
ATOM   1627  HG  LEU M 212      -0.668  10.222 -11.681  0.00  0.00           H  
ATOM   1628 HD11 LEU M 212      -0.776   9.140 -14.056  0.00  0.00           H  
ATOM   1629 HD12 LEU M 212      -1.696  10.659 -13.678  0.00  0.00           H  
ATOM   1630 HD13 LEU M 212      -2.537   9.042 -13.559  0.00  0.00           H  
ATOM   1631 HD21 LEU M 212      -3.236   8.589 -11.160  0.00  0.00           H  
ATOM   1632 HD22 LEU M 212      -3.334  10.304 -11.617  0.00  0.00           H  
ATOM   1633 HD23 LEU M 212      -2.341   9.644 -10.073  0.00  0.00           H  
ATOM   1634  N   GLY M 213       1.314   6.187  -9.078  0.00  0.00           N  
ATOM   1635  CA  GLY M 213       1.707   4.811  -8.689  0.00  0.00           C  
ATOM   1636  C   GLY M 213       2.515   4.809  -7.423  0.00  0.00           C  
ATOM   1637  O   GLY M 213       1.912   4.902  -6.329  0.00  0.00           O  
ATOM   1638  H   GLY M 213       1.840   6.945  -8.698  0.00  0.00           H  
ATOM   1639  HA2 GLY M 213       2.296   4.366  -9.438  0.00  0.00           H  
ATOM   1640  HA3 GLY M 213       0.772   4.228  -8.496  0.00  0.00           H  
ATOM   1641  N   LYS M 214       3.853   4.685  -7.525  0.00  0.00           N  
ATOM   1642  CA  LYS M 214       4.719   4.728  -6.366  0.00  0.00           C  
ATOM   1643  CB  LYS M 214       5.674   3.563  -6.401  0.00  0.00           C  
ATOM   1644  CG  LYS M 214       5.129   2.139  -6.151  0.00  0.00           C  
ATOM   1645  CD  LYS M 214       6.216   1.099  -6.336  0.00  0.00           C  
ATOM   1646  CE  LYS M 214       7.320   0.991  -5.241  0.00  0.00           C  
ATOM   1647  NZ  LYS M 214       8.433   0.148  -5.643  0.00  0.00           N1+
ATOM   1648  C   LYS M 214       5.290   6.175  -6.064  0.00  0.00           C  
ATOM   1649  O   LYS M 214       4.593   7.102  -5.699  0.00  0.00           O  
ATOM   1650  H   LYS M 214       4.279   4.635  -8.375  0.00  0.00           H  
ATOM   1651  HA  LYS M 214       4.118   4.529  -5.476  0.00  0.00           H  
ATOM   1652  HB2 LYS M 214       6.568   3.773  -5.721  0.00  0.00           H  
ATOM   1653  HB3 LYS M 214       6.167   3.422  -7.395  0.00  0.00           H  
ATOM   1654  HG2 LYS M 214       4.212   2.026  -6.791  0.00  0.00           H  
ATOM   1655  HG3 LYS M 214       4.769   2.229  -5.148  0.00  0.00           H  
ATOM   1656  HD2 LYS M 214       6.721   1.480  -7.210  0.00  0.00           H  
ATOM   1657  HD3 LYS M 214       5.849   0.078  -6.620  0.00  0.00           H  
ATOM   1658  HE2 LYS M 214       6.977   0.635  -4.245  0.00  0.00           H  
ATOM   1659  HE3 LYS M 214       7.780   1.968  -5.022  0.00  0.00           H  
ATOM   1660  HZ1 LYS M 214       8.117  -0.795  -5.846  0.00  0.00           H  
ATOM   1661  HZ2 LYS M 214       9.177   0.068  -4.905  0.00  0.00           H  
ATOM   1662  HZ3 LYS M 214       8.834   0.538  -6.556  0.00  0.00           H  
ATOM   1663  N   GLY M 215       6.609   6.434  -6.313  0.00  0.00           N  
ATOM   1664  CA  GLY M 215       7.256   7.759  -6.357  0.00  0.00           C  
ATOM   1665  C   GLY M 215       6.737   8.811  -7.348  0.00  0.00           C  
ATOM   1666  O   GLY M 215       5.840   8.617  -8.144  0.00  0.00           O  
ATOM   1667  H   GLY M 215       7.253   5.715  -6.615  0.00  0.00           H  
ATOM   1668  HA2 GLY M 215       8.257   7.588  -6.597  0.00  0.00           H  
ATOM   1669  HA3 GLY M 215       7.071   8.185  -5.406  0.00  0.00           H  
ATOM   1670  N   VAL M 216       7.281  10.044  -7.224  0.00  0.00           N  
ATOM   1671  CA  VAL M 216       6.811  11.201  -8.019  0.00  0.00           C  
ATOM   1672  CB  VAL M 216       7.274  12.502  -7.343  0.00  0.00           C  
ATOM   1673  CG1 VAL M 216       8.824  12.788  -7.517  0.00  0.00           C  
ATOM   1674  CG2 VAL M 216       6.456  13.711  -7.836  0.00  0.00           C  
ATOM   1675  C   VAL M 216       7.032  11.057  -9.523  0.00  0.00           C  
ATOM   1676  O   VAL M 216       7.941  10.346  -9.960  0.00  0.00           O  
ATOM   1677  H   VAL M 216       8.064  10.190  -6.679  0.00  0.00           H  
ATOM   1678  HA  VAL M 216       5.772  11.343  -7.839  0.00  0.00           H  
ATOM   1679  HB  VAL M 216       7.034  12.454  -6.265  0.00  0.00           H  
ATOM   1680 HG11 VAL M 216       9.466  11.964  -7.193  0.00  0.00           H  
ATOM   1681 HG12 VAL M 216       9.064  13.668  -6.941  0.00  0.00           H  
ATOM   1682 HG13 VAL M 216       9.093  12.949  -8.582  0.00  0.00           H  
ATOM   1683 HG21 VAL M 216       6.834  14.586  -7.250  0.00  0.00           H  
ATOM   1684 HG22 VAL M 216       5.404  13.743  -7.698  0.00  0.00           H  
ATOM   1685 HG23 VAL M 216       6.619  13.933  -8.869  0.00  0.00           H  
ATOM   1686  N   VAL M 217       6.236  11.764 -10.332  0.00  0.00           N  
ATOM   1687  CA  VAL M 217       6.409  11.785 -11.786  0.00  0.00           C  
ATOM   1688  CB  VAL M 217       5.128  11.772 -12.557  0.00  0.00           C  
ATOM   1689  CG1 VAL M 217       5.257  11.362 -14.029  0.00  0.00           C  
ATOM   1690  CG2 VAL M 217       4.061  10.879 -11.954  0.00  0.00           C  
ATOM   1691  C   VAL M 217       7.233  13.010 -12.207  0.00  0.00           C  
ATOM   1692  O   VAL M 217       6.905  14.117 -11.734  0.00  0.00           O  
ATOM   1693  H   VAL M 217       5.372  12.186  -9.973  0.00  0.00           H  
ATOM   1694  HA  VAL M 217       6.976  10.981 -12.145  0.00  0.00           H  
ATOM   1695  HB  VAL M 217       4.643  12.773 -12.464  0.00  0.00           H  
ATOM   1696 HG11 VAL M 217       4.148  11.236 -14.261  0.00  0.00           H  
ATOM   1697 HG12 VAL M 217       5.806  10.375 -14.229  0.00  0.00           H  
ATOM   1698 HG13 VAL M 217       5.794  12.111 -14.709  0.00  0.00           H  
ATOM   1699 HG21 VAL M 217       3.995  11.102 -10.891  0.00  0.00           H  
ATOM   1700 HG22 VAL M 217       4.388   9.849 -12.023  0.00  0.00           H  
ATOM   1701 HG23 VAL M 217       3.105  10.918 -12.471  0.00  0.00           H  
ATOM   1702  N   VAL M 218       8.305  12.794 -12.890  0.00  0.00           N  
ATOM   1703  CA  VAL M 218       9.259  13.839 -13.286  0.00  0.00           C  
ATOM   1704  CB  VAL M 218      10.499  13.850 -12.378  0.00  0.00           C  
ATOM   1705  CG1 VAL M 218      11.277  15.151 -12.534  0.00  0.00           C  
ATOM   1706  CG2 VAL M 218      10.097  13.659 -10.898  0.00  0.00           C  
ATOM   1707  C   VAL M 218       9.562  13.752 -14.782  0.00  0.00           C  
ATOM   1708  O   VAL M 218       9.939  12.706 -15.189  0.00  0.00           O  
ATOM   1709  H   VAL M 218       8.259  11.849 -13.303  0.00  0.00           H  
ATOM   1710  HA  VAL M 218       8.715  14.774 -12.994  0.00  0.00           H  
ATOM   1711  HB  VAL M 218      11.171  12.999 -12.586  0.00  0.00           H  
ATOM   1712 HG11 VAL M 218      10.632  15.989 -12.181  0.00  0.00           H  
ATOM   1713 HG12 VAL M 218      11.567  15.268 -13.645  0.00  0.00           H  
ATOM   1714 HG13 VAL M 218      12.152  15.301 -11.979  0.00  0.00           H  
ATOM   1715 HG21 VAL M 218      11.001  13.957 -10.241  0.00  0.00           H  
ATOM   1716 HG22 VAL M 218       9.669  12.617 -10.685  0.00  0.00           H  
ATOM   1717 HG23 VAL M 218       9.336  14.395 -10.683  0.00  0.00           H  
ATOM   1718  N   PRO M 219       9.506  14.750 -15.677  0.00  0.00           N  
ATOM   1719  CD  PRO M 219       9.016  16.083 -15.260  0.00  0.00           C  
ATOM   1720  CA  PRO M 219       9.601  14.628 -17.155  0.00  0.00           C  
ATOM   1721  CB  PRO M 219       8.677  15.788 -17.653  0.00  0.00           C  
ATOM   1722  CG  PRO M 219       8.711  16.899 -16.564  0.00  0.00           C  
ATOM   1723  C   PRO M 219      11.061  14.819 -17.567  0.00  0.00           C  
ATOM   1724  O   PRO M 219      11.596  15.935 -17.491  0.00  0.00           O  
ATOM   1725  HA  PRO M 219       9.241  13.686 -17.473  0.00  0.00           H  
ATOM   1726  HB2 PRO M 219       7.613  15.464 -17.615  0.00  0.00           H  
ATOM   1727  HB3 PRO M 219       8.815  16.033 -18.675  0.00  0.00           H  
ATOM   1728  HG2 PRO M 219       7.817  17.366 -16.396  0.00  0.00           H  
ATOM   1729  HG3 PRO M 219       9.549  17.587 -16.840  0.00  0.00           H  
ATOM   1730  HD2 PRO M 219       8.056  16.033 -14.689  0.00  0.00           H  
ATOM   1731  HD3 PRO M 219       9.778  16.604 -14.654  0.00  0.00           H  
ATOM   1732  N   THR M 220      11.697  13.732 -18.046  0.00  0.00           N  
ATOM   1733  CA  THR M 220      13.056  13.890 -18.578  0.00  0.00           C  
ATOM   1734  CB  THR M 220      13.705  12.575 -18.858  0.00  0.00           C  
ATOM   1735  OG1 THR M 220      12.916  11.657 -19.488  0.00  0.00           O  
ATOM   1736  CG2 THR M 220      14.112  12.012 -17.518  0.00  0.00           C  
ATOM   1737  C   THR M 220      13.095  14.733 -19.873  0.00  0.00           C  
ATOM   1738  O   THR M 220      12.154  14.714 -20.664  0.00  0.00           O  
ATOM   1739  H   THR M 220      11.321  12.798 -18.027  0.00  0.00           H  
ATOM   1740  HA  THR M 220      13.589  14.513 -17.854  0.00  0.00           H  
ATOM   1741  HB  THR M 220      14.659  12.866 -19.448  0.00  0.00           H  
ATOM   1742 HG21 THR M 220      13.130  11.786 -17.010  0.00  0.00           H  
ATOM   1743 HG22 THR M 220      14.700  12.857 -17.119  0.00  0.00           H  
ATOM   1744 HG23 THR M 220      14.638  11.098 -17.615  0.00  0.00           H  
ATOM   1745  HG1 THR M 220      13.495  11.041 -19.977  0.00  0.00           H  
ATOM   1746  N   ARG M 221      14.199  15.496 -20.016  0.00  0.00           N  
ATOM   1747  CA  ARG M 221      14.534  16.243 -21.218  0.00  0.00           C  
ATOM   1748  CB  ARG M 221      15.403  17.534 -20.979  0.00  0.00           C  
ATOM   1749  CG  ARG M 221      14.552  18.876 -20.703  0.00  0.00           C  
ATOM   1750  CD  ARG M 221      13.823  19.439 -21.915  0.00  0.00           C  
ATOM   1751  NE  ARG M 221      13.291  20.733 -21.504  0.00  0.00           N  
ATOM   1752  CZ  ARG M 221      13.762  21.831 -22.093  0.00  0.00           C  
ATOM   1753  NH1 ARG M 221      14.972  22.045 -22.615  0.00  0.00           N  
ATOM   1754  NH2 ARG M 221      12.853  22.779 -22.309  0.00  0.00           N1+
ATOM   1755  C   ARG M 221      15.216  15.463 -22.324  0.00  0.00           C  
ATOM   1756  O   ARG M 221      15.000  15.618 -23.565  0.00  0.00           O  
ATOM   1757  H   ARG M 221      14.826  15.677 -19.239  0.00  0.00           H  
ATOM   1758  HA  ARG M 221      13.607  16.503 -21.558  0.00  0.00           H  
ATOM   1759  HB2 ARG M 221      16.098  17.688 -21.830  0.00  0.00           H  
ATOM   1760  HB3 ARG M 221      16.140  17.336 -20.128  0.00  0.00           H  
ATOM   1761  HG2 ARG M 221      15.318  19.642 -20.511  0.00  0.00           H  
ATOM   1762  HG3 ARG M 221      13.856  18.665 -19.901  0.00  0.00           H  
ATOM   1763  HD2 ARG M 221      12.969  18.750 -22.214  0.00  0.00           H  
ATOM   1764  HD3 ARG M 221      14.547  19.495 -22.732  0.00  0.00           H  
ATOM   1765  HE  ARG M 221      12.294  20.790 -21.133  0.00  0.00           H  
ATOM   1766 HH11 ARG M 221      15.683  21.348 -22.468  0.00  0.00           H  
ATOM   1767 HH12 ARG M 221      15.224  22.862 -23.154  0.00  0.00           H  
ATOM   1768 HH21 ARG M 221      11.898  22.601 -22.043  0.00  0.00           H  
ATOM   1769 HH22 ARG M 221      13.056  23.741 -22.535  0.00  0.00           H  
ATOM   1770  N   PHE M 222      16.235  14.671 -21.909  0.00  0.00           N  
ATOM   1771  CA  PHE M 222      17.043  13.770 -22.726  0.00  0.00           C  
ATOM   1772  CB  PHE M 222      18.275  14.535 -23.280  0.00  0.00           C  
ATOM   1773  CG  PHE M 222      19.137  13.715 -24.284  0.00  0.00           C  
ATOM   1774  CD1 PHE M 222      18.751  13.659 -25.637  0.00  0.00           C  
ATOM   1775  CE1 PHE M 222      19.582  13.088 -26.556  0.00  0.00           C  
ATOM   1776  CZ  PHE M 222      20.795  12.404 -26.155  0.00  0.00           C  
ATOM   1777  CD2 PHE M 222      20.304  12.988 -23.901  0.00  0.00           C  
ATOM   1778  CE2 PHE M 222      21.131  12.393 -24.826  0.00  0.00           C  
ATOM   1779  C   PHE M 222      17.418  12.527 -22.000  0.00  0.00           C  
ATOM   1780  O   PHE M 222      17.363  12.410 -20.740  0.00  0.00           O  
ATOM   1781  H   PHE M 222      16.408  14.715 -20.926  0.00  0.00           H  
ATOM   1782  HA  PHE M 222      16.448  13.339 -23.546  0.00  0.00           H  
ATOM   1783  HB2 PHE M 222      18.767  14.852 -22.407  0.00  0.00           H  
ATOM   1784  HB3 PHE M 222      17.851  15.499 -23.738  0.00  0.00           H  
ATOM   1785  HD1 PHE M 222      17.892  14.135 -26.073  0.00  0.00           H  
ATOM   1786  HD2 PHE M 222      20.720  13.067 -22.847  0.00  0.00           H  
ATOM   1787  HE1 PHE M 222      19.319  13.203 -27.570  0.00  0.00           H  
ATOM   1788  HE2 PHE M 222      21.965  11.823 -24.583  0.00  0.00           H  
ATOM   1789  HZ  PHE M 222      21.307  11.827 -26.883  0.00  0.00           H  
ATOM   1790  N   GLY M 223      17.620  11.421 -22.715  0.00  0.00           N  
ATOM   1791  CA  GLY M 223      18.108  10.192 -22.105  0.00  0.00           C  
ATOM   1792  C   GLY M 223      18.328   9.125 -23.239  0.00  0.00           C  
ATOM   1793  O   GLY M 223      19.250   9.206 -24.060  0.00  0.00           O  
ATOM   1794  H   GLY M 223      17.484  11.498 -23.737  0.00  0.00           H  
ATOM   1795  HA2 GLY M 223      17.373   9.790 -21.403  0.00  0.00           H  
ATOM   1796  HA3 GLY M 223      19.039  10.402 -21.546  0.00  0.00           H  
ATOM   1797  N   ASN M 224      17.504   8.111 -23.201  0.00  0.00           N  
ATOM   1798  CA  ASN M 224      17.498   7.092 -24.285  0.00  0.00           C  
ATOM   1799  CB  ASN M 224      17.216   5.721 -23.619  0.00  0.00           C  
ATOM   1800  CG  ASN M 224      18.355   5.327 -22.696  0.00  0.00           C  
ATOM   1801  OD1 ASN M 224      18.289   5.507 -21.462  0.00  0.00           O  
ATOM   1802  ND2 ASN M 224      19.504   4.801 -23.160  0.00  0.00           N  
ATOM   1803  C   ASN M 224      16.403   7.271 -25.330  0.00  0.00           C  
ATOM   1804  O   ASN M 224      16.464   6.589 -26.358  0.00  0.00           O  
ATOM   1805  H   ASN M 224      16.866   7.972 -22.446  0.00  0.00           H  
ATOM   1806  HA  ASN M 224      18.458   7.078 -24.779  0.00  0.00           H  
ATOM   1807  HB2 ASN M 224      17.128   5.045 -24.520  0.00  0.00           H  
ATOM   1808  HB3 ASN M 224      16.309   5.809 -22.951  0.00  0.00           H  
ATOM   1809 HD21 ASN M 224      20.261   4.593 -22.620  0.00  0.00           H  
ATOM   1810 HD22 ASN M 224      19.598   4.941 -24.096  0.00  0.00           H  
ATOM   1811  N   ALA M 225      15.372   8.069 -25.019  0.00  0.00           N  
ATOM   1812  CA  ALA M 225      14.206   8.275 -25.880  0.00  0.00           C  
ATOM   1813  CB  ALA M 225      13.216   7.161 -25.876  0.00  0.00           C  
ATOM   1814  C   ALA M 225      13.403   9.587 -25.448  0.00  0.00           C  
ATOM   1815  O   ALA M 225      13.692  10.118 -24.323  0.00  0.00           O  
ATOM   1816  H   ALA M 225      15.368   8.548 -24.110  0.00  0.00           H  
ATOM   1817  HA  ALA M 225      14.447   8.392 -26.938  0.00  0.00           H  
ATOM   1818  HB1 ALA M 225      12.757   6.739 -24.908  0.00  0.00           H  
ATOM   1819  HB2 ALA M 225      13.784   6.264 -26.265  0.00  0.00           H  
ATOM   1820  HB3 ALA M 225      12.378   7.553 -26.593  0.00  0.00           H  
ATOM   1821  N   ASP M 226      12.397   9.982 -26.292  0.00  0.00           N  
ATOM   1822  CA  ASP M 226      11.469  11.022 -25.880  0.00  0.00           C  
ATOM   1823  CB  ASP M 226      11.032  11.935 -27.030  0.00  0.00           C  
ATOM   1824  CG  ASP M 226      12.311  12.503 -27.591  0.00  0.00           C  
ATOM   1825  OD1 ASP M 226      12.912  13.505 -27.106  0.00  0.00           O  
ATOM   1826  OD2 ASP M 226      12.827  11.924 -28.617  0.00  0.00           O1-
ATOM   1827  C   ASP M 226      10.154  10.301 -25.386  0.00  0.00           C  
ATOM   1828  O   ASP M 226       9.827   9.226 -25.848  0.00  0.00           O  
ATOM   1829  H   ASP M 226      12.239   9.566 -27.243  0.00  0.00           H  
ATOM   1830  HA  ASP M 226      11.894  11.563 -25.002  0.00  0.00           H  
ATOM   1831  HB2 ASP M 226      10.407  12.781 -26.624  0.00  0.00           H  
ATOM   1832  HB3 ASP M 226      10.539  11.285 -27.844  0.00  0.00           H  
ATOM   1833  N   GLY M 227       9.444  11.013 -24.468  0.00  0.00           N  
ATOM   1834  CA  GLY M 227       8.297  10.482 -23.877  0.00  0.00           C  
ATOM   1835  C   GLY M 227       8.572   9.514 -22.773  0.00  0.00           C  
ATOM   1836  O   GLY M 227       7.747   8.639 -22.486  0.00  0.00           O  
ATOM   1837  H   GLY M 227       9.819  11.817 -24.118  0.00  0.00           H  
ATOM   1838  HA2 GLY M 227       7.627  10.098 -24.686  0.00  0.00           H  
ATOM   1839  HA3 GLY M 227       7.770  11.384 -23.480  0.00  0.00           H  
ATOM   1840  N   ALA M 228       9.731   9.733 -22.115  0.00  0.00           N  
ATOM   1841  CA  ALA M 228      10.167   8.920 -21.008  0.00  0.00           C  
ATOM   1842  CB  ALA M 228      11.639   8.471 -21.163  0.00  0.00           C  
ATOM   1843  C   ALA M 228       9.874   9.791 -19.774  0.00  0.00           C  
ATOM   1844  O   ALA M 228       9.829  11.009 -19.902  0.00  0.00           O  
ATOM   1845  H   ALA M 228      10.364  10.445 -22.433  0.00  0.00           H  
ATOM   1846  HA  ALA M 228       9.613   7.996 -20.999  0.00  0.00           H  
ATOM   1847  HB1 ALA M 228      11.898   7.575 -21.792  0.00  0.00           H  
ATOM   1848  HB2 ALA M 228      12.036   8.347 -20.092  0.00  0.00           H  
ATOM   1849  HB3 ALA M 228      12.299   9.356 -21.491  0.00  0.00           H  
ATOM   1850  N   ALA M 229       9.714   9.205 -18.563  0.00  0.00           N  
ATOM   1851  CA  ALA M 229       9.610   9.921 -17.330  0.00  0.00           C  
ATOM   1852  CB  ALA M 229       8.198  10.008 -16.668  0.00  0.00           C  
ATOM   1853  C   ALA M 229      10.475   9.259 -16.234  0.00  0.00           C  
ATOM   1854  O   ALA M 229      10.872   8.072 -16.379  0.00  0.00           O  
ATOM   1855  H   ALA M 229       9.825   8.181 -18.551  0.00  0.00           H  
ATOM   1856  HA  ALA M 229       9.922  10.930 -17.383  0.00  0.00           H  
ATOM   1857  HB1 ALA M 229       8.157  10.766 -15.873  0.00  0.00           H  
ATOM   1858  HB2 ALA M 229       7.913   8.991 -16.292  0.00  0.00           H  
ATOM   1859  HB3 ALA M 229       7.527  10.390 -17.355  0.00  0.00           H  
ATOM   1860  N   CYS M 230      10.776   9.922 -15.113  0.00  0.00           N  
ATOM   1861  CA  CYS M 230      11.411   9.268 -14.048  0.00  0.00           C  
ATOM   1862  CB  CYS M 230      11.949  10.186 -12.908  0.00  0.00           C  
ATOM   1863  SG  CYS M 230      13.116  11.356 -13.635  0.00  0.00           S  
ATOM   1864  C   CYS M 230      10.525   8.154 -13.333  0.00  0.00           C  
ATOM   1865  O   CYS M 230       9.304   8.235 -13.354  0.00  0.00           O  
ATOM   1866  H   CYS M 230      10.396  10.873 -15.026  0.00  0.00           H  
ATOM   1867  HA  CYS M 230      12.222   8.774 -14.486  0.00  0.00           H  
ATOM   1868  HB2 CYS M 230      12.481   9.727 -12.121  0.00  0.00           H  
ATOM   1869  HB3 CYS M 230      11.132  10.653 -12.383  0.00  0.00           H  
ATOM   1870  N   HSD M 231      11.151   7.083 -12.831  0.00  0.00           N  
ATOM   1871  CA  HSD M 231      10.538   6.090 -12.015  0.00  0.00           C  
ATOM   1872  CB  HSD M 231      10.825   4.681 -12.658  0.00  0.00           C  
ATOM   1873  ND1 HSD M 231       8.592   3.464 -12.507  0.00  0.00           N  
ATOM   1874  CG  HSD M 231       9.953   3.587 -12.154  0.00  0.00           C  
ATOM   1875  CE1 HSD M 231       8.038   2.713 -11.544  0.00  0.00           C  
ATOM   1876  NE2 HSD M 231       8.914   2.346 -10.599  0.00  0.00           N  
ATOM   1877  CD2 HSD M 231      10.129   2.827 -11.065  0.00  0.00           C  
ATOM   1878  C   HSD M 231      11.263   6.194 -10.741  0.00  0.00           C  
ATOM   1879  O   HSD M 231      12.510   6.131 -10.688  0.00  0.00           O  
ATOM   1880  H   HSD M 231      12.112   6.939 -12.936  0.00  0.00           H  
ATOM   1881  HA  HSD M 231       9.543   6.344 -11.764  0.00  0.00           H  
ATOM   1882  HB2 HSD M 231      11.889   4.274 -12.515  0.00  0.00           H  
ATOM   1883  HB3 HSD M 231      10.714   4.881 -13.716  0.00  0.00           H  
ATOM   1884  HD1 HSD M 231       8.061   3.930 -13.244  0.00  0.00           H  
ATOM   1885  HD2 HSD M 231      10.879   2.953 -10.287  0.00  0.00           H  
ATOM   1886  HE1 HSD M 231       7.015   2.542 -11.334  0.00  0.00           H  
ATOM   1887  N   PHE M 232      10.536   6.217  -9.667  0.00  0.00           N  
ATOM   1888  CA  PHE M 232      10.954   6.353  -8.319  0.00  0.00           C  
ATOM   1889  CB  PHE M 232      10.630   7.859  -7.929  0.00  0.00           C  
ATOM   1890  CG  PHE M 232      11.625   8.890  -8.388  0.00  0.00           C  
ATOM   1891  CD1 PHE M 232      12.984   8.593  -8.178  0.00  0.00           C  
ATOM   1892  CE1 PHE M 232      13.934   9.553  -8.515  0.00  0.00           C  
ATOM   1893  CZ  PHE M 232      13.537  10.778  -9.191  0.00  0.00           C  
ATOM   1894  CD2 PHE M 232      11.264  10.035  -9.163  0.00  0.00           C  
ATOM   1895  CE2 PHE M 232      12.183  10.971  -9.491  0.00  0.00           C  
ATOM   1896  C   PHE M 232      10.209   5.498  -7.323  0.00  0.00           C  
ATOM   1897  O   PHE M 232       9.003   5.277  -7.496  0.00  0.00           O  
ATOM   1898  H   PHE M 232       9.548   6.112  -9.757  0.00  0.00           H  
ATOM   1899  HA  PHE M 232      12.024   6.060  -8.271  0.00  0.00           H  
ATOM   1900  HB2 PHE M 232      10.686   8.053  -6.852  0.00  0.00           H  
ATOM   1901  HB3 PHE M 232       9.626   8.097  -8.382  0.00  0.00           H  
ATOM   1902  HD1 PHE M 232      13.272   7.733  -7.645  0.00  0.00           H  
ATOM   1903  HD2 PHE M 232      10.257  10.342  -9.355  0.00  0.00           H  
ATOM   1904  HE1 PHE M 232      14.909   9.389  -8.233  0.00  0.00           H  
ATOM   1905  HE2 PHE M 232      11.958  11.774 -10.205  0.00  0.00           H  
ATOM   1906  HZ  PHE M 232      14.247  11.533  -9.465  0.00  0.00           H  
ATOM   1907  N   PRO M 233      10.880   5.070  -6.206  0.00  0.00           N  
ATOM   1908  CD  PRO M 233      10.228   4.309  -5.142  0.00  0.00           C  
ATOM   1909  CA  PRO M 233      12.375   4.875  -6.099  0.00  0.00           C  
ATOM   1910  CB  PRO M 233      12.610   4.342  -4.692  0.00  0.00           C  
ATOM   1911  CG  PRO M 233      11.287   3.482  -4.401  0.00  0.00           C  
ATOM   1912  C   PRO M 233      13.036   3.968  -7.117  0.00  0.00           C  
ATOM   1913  O   PRO M 233      12.329   3.207  -7.794  0.00  0.00           O  
ATOM   1914  HA  PRO M 233      12.790   5.888  -6.207  0.00  0.00           H  
ATOM   1915  HB2 PRO M 233      12.687   5.099  -3.852  0.00  0.00           H  
ATOM   1916  HB3 PRO M 233      13.493   3.804  -4.546  0.00  0.00           H  
ATOM   1917  HG2 PRO M 233      10.931   3.475  -3.397  0.00  0.00           H  
ATOM   1918  HG3 PRO M 233      11.391   2.483  -4.826  0.00  0.00           H  
ATOM   1919  HD2 PRO M 233      10.019   5.148  -4.494  0.00  0.00           H  
ATOM   1920  HD3 PRO M 233       9.257   3.899  -5.446  0.00  0.00           H  
ATOM   1921  N   PHE M 234      14.294   4.092  -7.343  0.00  0.00           N  
ATOM   1922  CA  PHE M 234      15.086   3.440  -8.364  0.00  0.00           C  
ATOM   1923  CB  PHE M 234      15.175   4.322  -9.674  0.00  0.00           C  
ATOM   1924  CG  PHE M 234      16.322   5.328  -9.771  0.00  0.00           C  
ATOM   1925  CD1 PHE M 234      17.647   4.986 -10.125  0.00  0.00           C  
ATOM   1926  CE1 PHE M 234      18.625   5.955 -10.104  0.00  0.00           C  
ATOM   1927  CZ  PHE M 234      18.350   7.321  -9.804  0.00  0.00           C  
ATOM   1928  CD2 PHE M 234      16.037   6.633  -9.498  0.00  0.00           C  
ATOM   1929  CE2 PHE M 234      16.990   7.625  -9.516  0.00  0.00           C  
ATOM   1930  C   PHE M 234      16.325   2.870  -7.898  0.00  0.00           C  
ATOM   1931  O   PHE M 234      17.024   3.473  -7.090  0.00  0.00           O  
ATOM   1932  H   PHE M 234      14.854   4.719  -6.758  0.00  0.00           H  
ATOM   1933  HA  PHE M 234      14.434   2.613  -8.693  0.00  0.00           H  
ATOM   1934  HB2 PHE M 234      14.180   4.842  -9.699  0.00  0.00           H  
ATOM   1935  HB3 PHE M 234      15.237   3.590 -10.478  0.00  0.00           H  
ATOM   1936  HD1 PHE M 234      17.876   3.989 -10.316  0.00  0.00           H  
ATOM   1937  HD2 PHE M 234      15.013   6.838  -9.165  0.00  0.00           H  
ATOM   1938  HE1 PHE M 234      19.655   5.793 -10.332  0.00  0.00           H  
ATOM   1939  HE2 PHE M 234      16.816   8.702  -9.253  0.00  0.00           H  
ATOM   1940  HZ  PHE M 234      19.134   8.101  -9.860  0.00  0.00           H  
ATOM   1941  N   ILE M 235      16.646   1.661  -8.319  0.00  0.00           N  
ATOM   1942  CA  ILE M 235      17.848   1.057  -7.843  0.00  0.00           C  
ATOM   1943  CB  ILE M 235      17.772  -0.442  -7.871  0.00  0.00           C  
ATOM   1944  CG2 ILE M 235      18.992  -1.129  -7.150  0.00  0.00           C  
ATOM   1945  CG1 ILE M 235      16.442  -0.923  -7.264  0.00  0.00           C  
ATOM   1946  CD1 ILE M 235      16.225  -0.435  -5.893  0.00  0.00           C  
ATOM   1947  C   ILE M 235      19.021   1.448  -8.790  0.00  0.00           C  
ATOM   1948  O   ILE M 235      18.873   1.313 -10.028  0.00  0.00           O  
ATOM   1949  H   ILE M 235      16.101   1.180  -8.981  0.00  0.00           H  
ATOM   1950  HA  ILE M 235      18.129   1.430  -6.866  0.00  0.00           H  
ATOM   1951  HB  ILE M 235      17.694  -0.785  -8.984  0.00  0.00           H  
ATOM   1952 HG12 ILE M 235      16.416  -2.005  -7.345  0.00  0.00           H  
ATOM   1953 HG13 ILE M 235      15.483  -0.705  -7.895  0.00  0.00           H  
ATOM   1954 HG21 ILE M 235      18.934  -0.948  -6.076  0.00  0.00           H  
ATOM   1955 HG22 ILE M 235      20.005  -0.753  -7.350  0.00  0.00           H  
ATOM   1956 HG23 ILE M 235      18.982  -2.262  -7.300  0.00  0.00           H  
ATOM   1957 HD11 ILE M 235      16.303   0.620  -5.833  0.00  0.00           H  
ATOM   1958 HD12 ILE M 235      15.281  -0.762  -5.450  0.00  0.00           H  
ATOM   1959 HD13 ILE M 235      16.975  -0.944  -5.204  0.00  0.00           H  
ATOM   1960  N   PHE M 236      20.113   1.923  -8.314  0.00  0.00           N  
ATOM   1961  CA  PHE M 236      21.405   2.039  -9.020  0.00  0.00           C  
ATOM   1962  CB  PHE M 236      21.635   3.477  -9.474  0.00  0.00           C  
ATOM   1963  CG  PHE M 236      22.850   3.803 -10.353  0.00  0.00           C  
ATOM   1964  CD1 PHE M 236      22.901   3.574 -11.714  0.00  0.00           C  
ATOM   1965  CE1 PHE M 236      23.984   4.035 -12.471  0.00  0.00           C  
ATOM   1966  CZ  PHE M 236      25.052   4.718 -11.929  0.00  0.00           C  
ATOM   1967  CD2 PHE M 236      23.980   4.448  -9.767  0.00  0.00           C  
ATOM   1968  CE2 PHE M 236      25.106   4.875 -10.540  0.00  0.00           C  
ATOM   1969  C   PHE M 236      22.553   1.491  -8.180  0.00  0.00           C  
ATOM   1970  O   PHE M 236      22.840   1.941  -7.050  0.00  0.00           O  
ATOM   1971  H   PHE M 236      20.223   1.946  -7.351  0.00  0.00           H  
ATOM   1972  HA  PHE M 236      21.421   1.465  -9.883  0.00  0.00           H  
ATOM   1973  HB2 PHE M 236      21.650   4.309  -8.701  0.00  0.00           H  
ATOM   1974  HB3 PHE M 236      20.880   3.596 -10.273  0.00  0.00           H  
ATOM   1975  HD1 PHE M 236      22.110   3.017 -12.294  0.00  0.00           H  
ATOM   1976  HD2 PHE M 236      24.041   4.667  -8.715  0.00  0.00           H  
ATOM   1977  HE1 PHE M 236      23.947   3.889 -13.560  0.00  0.00           H  
ATOM   1978  HE2 PHE M 236      25.806   5.550 -10.030  0.00  0.00           H  
ATOM   1979  HZ  PHE M 236      25.873   4.899 -12.553  0.00  0.00           H  
ATOM   1980  N   GLU M 237      23.265   0.412  -8.761  0.00  0.00           N  
ATOM   1981  CA  GLU M 237      24.177  -0.466  -8.195  0.00  0.00           C  
ATOM   1982  CB  GLU M 237      25.450   0.352  -7.965  0.00  0.00           C  
ATOM   1983  CG  GLU M 237      26.749  -0.499  -7.584  0.00  0.00           C  
ATOM   1984  CD  GLU M 237      27.241  -1.385  -8.677  0.00  0.00           C  
ATOM   1985  OE1 GLU M 237      28.272  -1.023  -9.266  0.00  0.00           O  
ATOM   1986  OE2 GLU M 237      26.738  -2.473  -8.966  0.00  0.00           O1-
ATOM   1987  C   GLU M 237      23.652  -1.122  -6.901  0.00  0.00           C  
ATOM   1988  O   GLU M 237      22.936  -2.100  -6.997  0.00  0.00           O  
ATOM   1989  H   GLU M 237      23.027   0.247  -9.742  0.00  0.00           H  
ATOM   1990  HA  GLU M 237      24.406  -1.259  -8.944  0.00  0.00           H  
ATOM   1991  HB2 GLU M 237      25.325   1.117  -7.220  0.00  0.00           H  
ATOM   1992  HB3 GLU M 237      25.668   0.837  -8.980  0.00  0.00           H  
ATOM   1993  HG2 GLU M 237      26.540  -1.203  -6.750  0.00  0.00           H  
ATOM   1994  HG3 GLU M 237      27.500   0.221  -7.223  0.00  0.00           H  
ATOM   1995  N   GLY M 238      24.014  -0.681  -5.725  0.00  0.00           N  
ATOM   1996  CA  GLY M 238      23.763  -1.190  -4.422  0.00  0.00           C  
ATOM   1997  C   GLY M 238      22.928  -0.314  -3.624  0.00  0.00           C  
ATOM   1998  O   GLY M 238      22.767  -0.446  -2.410  0.00  0.00           O  
ATOM   1999  H   GLY M 238      24.653   0.092  -5.694  0.00  0.00           H  
ATOM   2000  HA2 GLY M 238      24.746  -1.099  -3.882  0.00  0.00           H  
ATOM   2001  HA3 GLY M 238      23.235  -2.165  -4.497  0.00  0.00           H  
ATOM   2002  N   ARG M 239      22.501   0.779  -4.203  0.00  0.00           N  
ATOM   2003  CA  ARG M 239      21.717   1.758  -3.540  0.00  0.00           C  
ATOM   2004  CB  ARG M 239      22.438   3.086  -3.272  0.00  0.00           C  
ATOM   2005  CG  ARG M 239      23.418   2.835  -2.194  0.00  0.00           C  
ATOM   2006  CD  ARG M 239      24.367   4.047  -2.087  0.00  0.00           C  
ATOM   2007  NE  ARG M 239      25.190   3.714  -0.963  0.00  0.00           N  
ATOM   2008  CZ  ARG M 239      25.401   4.635   0.037  0.00  0.00           C  
ATOM   2009  NH1 ARG M 239      25.593   5.892  -0.361  0.00  0.00           N  
ATOM   2010  NH2 ARG M 239      25.425   4.322   1.291  0.00  0.00           N1+
ATOM   2011  C   ARG M 239      20.366   1.938  -4.177  0.00  0.00           C  
ATOM   2012  O   ARG M 239      20.255   1.937  -5.412  0.00  0.00           O  
ATOM   2013  H   ARG M 239      22.690   0.989  -5.194  0.00  0.00           H  
ATOM   2014  HA  ARG M 239      21.541   1.370  -2.586  0.00  0.00           H  
ATOM   2015  HB2 ARG M 239      21.719   3.948  -3.002  0.00  0.00           H  
ATOM   2016  HB3 ARG M 239      22.937   3.348  -4.226  0.00  0.00           H  
ATOM   2017  HG2 ARG M 239      23.984   1.923  -2.337  0.00  0.00           H  
ATOM   2018  HG3 ARG M 239      22.851   2.757  -1.225  0.00  0.00           H  
ATOM   2019  HD2 ARG M 239      23.652   4.871  -1.865  0.00  0.00           H  
ATOM   2020  HD3 ARG M 239      24.942   4.257  -2.971  0.00  0.00           H  
ATOM   2021  HE  ARG M 239      25.161   2.802  -0.582  0.00  0.00           H  
ATOM   2022 HH11 ARG M 239      25.740   6.142  -1.369  0.00  0.00           H  
ATOM   2023 HH12 ARG M 239      25.971   6.442   0.416  0.00  0.00           H  
ATOM   2024 HH21 ARG M 239      24.943   3.479   1.627  0.00  0.00           H  
ATOM   2025 HH22 ARG M 239      25.716   5.079   1.872  0.00  0.00           H  
ATOM   2026  N   SER M 240      19.312   2.123  -3.383  0.00  0.00           N  
ATOM   2027  CA  SER M 240      18.033   2.601  -3.910  0.00  0.00           C  
ATOM   2028  CB  SER M 240      16.819   1.832  -3.218  0.00  0.00           C  
ATOM   2029  OG  SER M 240      15.538   2.324  -3.554  0.00  0.00           O  
ATOM   2030  C   SER M 240      17.892   4.141  -3.736  0.00  0.00           C  
ATOM   2031  O   SER M 240      18.290   4.712  -2.718  0.00  0.00           O  
ATOM   2032  H   SER M 240      19.349   2.115  -2.368  0.00  0.00           H  
ATOM   2033  HA  SER M 240      17.953   2.326  -4.963  0.00  0.00           H  
ATOM   2034  HB2 SER M 240      16.834   1.881  -2.170  0.00  0.00           H  
ATOM   2035  HB3 SER M 240      16.976   0.736  -3.468  0.00  0.00           H  
ATOM   2036  HG  SER M 240      14.958   1.604  -3.143  0.00  0.00           H  
ATOM   2037  N   TYR M 241      17.209   4.781  -4.701  0.00  0.00           N  
ATOM   2038  CA  TYR M 241      17.220   6.218  -4.804  0.00  0.00           C  
ATOM   2039  CB  TYR M 241      18.044   6.552  -6.065  0.00  0.00           C  
ATOM   2040  CG  TYR M 241      19.505   6.357  -5.663  0.00  0.00           C  
ATOM   2041  CD1 TYR M 241      20.286   5.325  -6.256  0.00  0.00           C  
ATOM   2042  CE1 TYR M 241      21.656   5.303  -6.159  0.00  0.00           C  
ATOM   2043  CZ  TYR M 241      22.280   6.123  -5.186  0.00  0.00           C  
ATOM   2044  OH  TYR M 241      23.661   5.935  -4.827  0.00  0.00           O  
ATOM   2045  CD2 TYR M 241      20.177   7.174  -4.683  0.00  0.00           C  
ATOM   2046  CE2 TYR M 241      21.527   7.053  -4.403  0.00  0.00           C  
ATOM   2047  C   TYR M 241      15.831   6.808  -5.212  0.00  0.00           C  
ATOM   2048  O   TYR M 241      15.225   6.262  -6.113  0.00  0.00           O  
ATOM   2049  H   TYR M 241      16.922   4.323  -5.565  0.00  0.00           H  
ATOM   2050  HA  TYR M 241      17.472   6.722  -3.802  0.00  0.00           H  
ATOM   2051  HB2 TYR M 241      17.899   7.629  -6.336  0.00  0.00           H  
ATOM   2052  HB3 TYR M 241      17.869   5.880  -6.948  0.00  0.00           H  
ATOM   2053  HD1 TYR M 241      19.751   4.607  -6.927  0.00  0.00           H  
ATOM   2054  HD2 TYR M 241      19.609   7.794  -4.053  0.00  0.00           H  
ATOM   2055  HE1 TYR M 241      22.226   4.617  -6.787  0.00  0.00           H  
ATOM   2056  HE2 TYR M 241      22.095   7.659  -3.677  0.00  0.00           H  
ATOM   2057  HH  TYR M 241      24.085   5.217  -5.289  0.00  0.00           H  
ATOM   2058  N   SER M 242      15.376   7.952  -4.528  0.00  0.00           N  
ATOM   2059  CA  SER M 242      14.055   8.559  -4.630  0.00  0.00           C  
ATOM   2060  CB  SER M 242      13.343   8.639  -3.274  0.00  0.00           C  
ATOM   2061  OG  SER M 242      13.294   7.360  -2.765  0.00  0.00           O  
ATOM   2062  C   SER M 242      13.972  10.042  -5.119  0.00  0.00           C  
ATOM   2063  O   SER M 242      12.959  10.664  -5.144  0.00  0.00           O  
ATOM   2064  H   SER M 242      15.901   8.247  -3.728  0.00  0.00           H  
ATOM   2065  HA  SER M 242      13.353   7.959  -5.209  0.00  0.00           H  
ATOM   2066  HB2 SER M 242      12.382   9.042  -3.448  0.00  0.00           H  
ATOM   2067  HB3 SER M 242      13.803   9.307  -2.586  0.00  0.00           H  
ATOM   2068  HG  SER M 242      12.891   7.364  -1.811  0.00  0.00           H  
ATOM   2069  N   ALA M 243      15.145  10.624  -5.515  0.00  0.00           N  
ATOM   2070  CA  ALA M 243      15.244  11.903  -6.046  0.00  0.00           C  
ATOM   2071  CB  ALA M 243      15.600  12.888  -4.911  0.00  0.00           C  
ATOM   2072  C   ALA M 243      16.268  11.969  -7.084  0.00  0.00           C  
ATOM   2073  O   ALA M 243      17.207  11.178  -7.014  0.00  0.00           O  
ATOM   2074  H   ALA M 243      15.851   9.955  -5.543  0.00  0.00           H  
ATOM   2075  HA  ALA M 243      14.348  12.091  -6.586  0.00  0.00           H  
ATOM   2076  HB1 ALA M 243      16.606  12.720  -4.511  0.00  0.00           H  
ATOM   2077  HB2 ALA M 243      14.899  12.704  -4.032  0.00  0.00           H  
ATOM   2078  HB3 ALA M 243      15.546  13.896  -5.281  0.00  0.00           H  
ATOM   2079  N   CYS M 244      16.227  12.929  -7.993  0.00  0.00           N  
ATOM   2080  CA  CYS M 244      17.271  12.892  -9.107  0.00  0.00           C  
ATOM   2081  CB  CYS M 244      17.033  13.972 -10.038  0.00  0.00           C  
ATOM   2082  SG  CYS M 244      15.442  13.862 -10.950  0.00  0.00           S  
ATOM   2083  C   CYS M 244      18.762  13.002  -8.660  0.00  0.00           C  
ATOM   2084  O   CYS M 244      19.166  13.894  -7.931  0.00  0.00           O  
ATOM   2085  H   CYS M 244      15.497  13.668  -7.846  0.00  0.00           H  
ATOM   2086  HA  CYS M 244      17.232  11.938  -9.613  0.00  0.00           H  
ATOM   2087  HB2 CYS M 244      17.751  13.914 -10.805  0.00  0.00           H  
ATOM   2088  HB3 CYS M 244      17.128  14.930  -9.418  0.00  0.00           H  
ATOM   2089  N   THR M 245      19.609  12.098  -9.230  0.00  0.00           N  
ATOM   2090  CA  THR M 245      20.909  11.914  -8.746  0.00  0.00           C  
ATOM   2091  CB  THR M 245      21.219  10.462  -8.496  0.00  0.00           C  
ATOM   2092  OG1 THR M 245      21.109   9.644  -9.672  0.00  0.00           O  
ATOM   2093  CG2 THR M 245      20.335   9.882  -7.386  0.00  0.00           C  
ATOM   2094  C   THR M 245      21.914  12.523  -9.620  0.00  0.00           C  
ATOM   2095  O   THR M 245      21.763  12.440 -10.842  0.00  0.00           O  
ATOM   2096  H   THR M 245      19.371  11.454  -9.891  0.00  0.00           H  
ATOM   2097  HA  THR M 245      20.993  12.545  -7.862  0.00  0.00           H  
ATOM   2098  HB  THR M 245      22.312  10.387  -8.169  0.00  0.00           H  
ATOM   2099 HG21 THR M 245      19.280   9.725  -7.821  0.00  0.00           H  
ATOM   2100 HG22 THR M 245      20.100  10.538  -6.502  0.00  0.00           H  
ATOM   2101 HG23 THR M 245      20.920   8.930  -7.072  0.00  0.00           H  
ATOM   2102  HG1 THR M 245      21.533  10.164 -10.384  0.00  0.00           H  
ATOM   2103  N   THR M 246      22.927  13.155  -9.065  0.00  0.00           N  
ATOM   2104  CA  THR M 246      24.083  13.702  -9.841  0.00  0.00           C  
ATOM   2105  CB  THR M 246      24.737  14.908  -9.057  0.00  0.00           C  
ATOM   2106  OG1 THR M 246      24.860  14.575  -7.665  0.00  0.00           O  
ATOM   2107  CG2 THR M 246      23.758  16.044  -9.037  0.00  0.00           C  
ATOM   2108  C   THR M 246      25.125  12.712 -10.057  0.00  0.00           C  
ATOM   2109  O   THR M 246      25.887  12.726 -11.052  0.00  0.00           O  
ATOM   2110  H   THR M 246      22.991  13.321  -8.036  0.00  0.00           H  
ATOM   2111  HA  THR M 246      23.709  14.082 -10.785  0.00  0.00           H  
ATOM   2112  HB  THR M 246      25.683  15.321  -9.347  0.00  0.00           H  
ATOM   2113 HG21 THR M 246      24.148  16.810  -8.326  0.00  0.00           H  
ATOM   2114 HG22 THR M 246      22.702  15.708  -8.693  0.00  0.00           H  
ATOM   2115 HG23 THR M 246      23.641  16.619 -10.031  0.00  0.00           H  
ATOM   2116  HG1 THR M 246      25.779  14.678  -7.484  0.00  0.00           H  
ATOM   2117  N   ASP M 247      25.262  11.790  -9.099  0.00  0.00           N  
ATOM   2118  CA  ASP M 247      26.374  10.878  -9.080  0.00  0.00           C  
ATOM   2119  CB  ASP M 247      26.693  10.356  -7.657  0.00  0.00           C  
ATOM   2120  CG  ASP M 247      27.440  11.360  -6.787  0.00  0.00           C  
ATOM   2121  OD1 ASP M 247      28.573  11.767  -7.101  0.00  0.00           O  
ATOM   2122  OD2 ASP M 247      26.890  11.557  -5.650  0.00  0.00           O1-
ATOM   2123  C   ASP M 247      26.253   9.853 -10.142  0.00  0.00           C  
ATOM   2124  O   ASP M 247      25.216   9.478 -10.668  0.00  0.00           O  
ATOM   2125  H   ASP M 247      24.755  11.917  -8.320  0.00  0.00           H  
ATOM   2126  HA  ASP M 247      27.256  11.399  -9.275  0.00  0.00           H  
ATOM   2127  HB2 ASP M 247      27.442   9.554  -7.762  0.00  0.00           H  
ATOM   2128  HB3 ASP M 247      25.864   9.963  -7.021  0.00  0.00           H  
ATOM   2129  N   GLY M 248      27.338   9.093 -10.436  0.00  0.00           N  
ATOM   2130  CA  GLY M 248      27.242   7.767 -11.145  0.00  0.00           C  
ATOM   2131  C   GLY M 248      27.221   7.873 -12.714  0.00  0.00           C  
ATOM   2132  O   GLY M 248      27.250   6.920 -13.488  0.00  0.00           O  
ATOM   2133  H   GLY M 248      28.216   9.350 -10.011  0.00  0.00           H  
ATOM   2134  HA2 GLY M 248      26.336   7.348 -10.896  0.00  0.00           H  
ATOM   2135  HA3 GLY M 248      28.199   7.337 -10.978  0.00  0.00           H  
ATOM   2136  N   ARG M 249      27.335   9.176 -13.202  0.00  0.00           N  
ATOM   2137  CA  ARG M 249      27.576   9.565 -14.540  0.00  0.00           C  
ATOM   2138  CB  ARG M 249      26.254   9.971 -15.235  0.00  0.00           C  
ATOM   2139  CG  ARG M 249      25.192   8.824 -15.484  0.00  0.00           C  
ATOM   2140  CD  ARG M 249      23.958   9.190 -16.331  0.00  0.00           C  
ATOM   2141  NE  ARG M 249      24.395   9.686 -17.659  0.00  0.00           N  
ATOM   2142  CZ  ARG M 249      24.673   8.970 -18.775  0.00  0.00           C  
ATOM   2143  NH1 ARG M 249      24.367   7.650 -18.893  0.00  0.00           N  
ATOM   2144  NH2 ARG M 249      25.291   9.612 -19.782  0.00  0.00           N1+
ATOM   2145  C   ARG M 249      28.527  10.746 -14.530  0.00  0.00           C  
ATOM   2146  O   ARG M 249      28.757  11.327 -13.459  0.00  0.00           O  
ATOM   2147  H   ARG M 249      27.390   9.998 -12.574  0.00  0.00           H  
ATOM   2148  HA  ARG M 249      28.164   8.757 -14.976  0.00  0.00           H  
ATOM   2149  HB2 ARG M 249      26.567  10.363 -16.219  0.00  0.00           H  
ATOM   2150  HB3 ARG M 249      25.819  10.788 -14.699  0.00  0.00           H  
ATOM   2151  HG2 ARG M 249      24.751   8.373 -14.514  0.00  0.00           H  
ATOM   2152  HG3 ARG M 249      25.779   8.000 -15.944  0.00  0.00           H  
ATOM   2153  HD2 ARG M 249      23.264   9.942 -15.868  0.00  0.00           H  
ATOM   2154  HD3 ARG M 249      23.253   8.240 -16.449  0.00  0.00           H  
ATOM   2155  HE  ARG M 249      24.844  10.553 -17.655  0.00  0.00           H  
ATOM   2156 HH11 ARG M 249      24.010   7.106 -18.125  0.00  0.00           H  
ATOM   2157 HH12 ARG M 249      24.633   7.123 -19.684  0.00  0.00           H  
ATOM   2158 HH21 ARG M 249      25.680  10.491 -19.544  0.00  0.00           H  
ATOM   2159 HH22 ARG M 249      25.618   9.136 -20.616  0.00  0.00           H  
ATOM   2160  N   SER M 250      29.170  11.112 -15.680  0.00  0.00           N  
ATOM   2161  CA  SER M 250      30.070  12.263 -15.850  0.00  0.00           C  
ATOM   2162  CB  SER M 250      31.485  11.830 -16.406  0.00  0.00           C  
ATOM   2163  OG  SER M 250      32.378  11.438 -15.388  0.00  0.00           O  
ATOM   2164  C   SER M 250      29.462  13.413 -16.637  0.00  0.00           C  
ATOM   2165  O   SER M 250      30.169  14.369 -17.052  0.00  0.00           O  
ATOM   2166  H   SER M 250      28.982  10.549 -16.518  0.00  0.00           H  
ATOM   2167  HA  SER M 250      30.305  12.666 -14.898  0.00  0.00           H  
ATOM   2168  HB2 SER M 250      31.986  12.583 -17.071  0.00  0.00           H  
ATOM   2169  HB3 SER M 250      31.330  10.992 -17.041  0.00  0.00           H  
ATOM   2170  HG  SER M 250      33.284  11.349 -15.682  0.00  0.00           H  
ATOM   2171  N   ASP M 251      28.129  13.514 -16.827  0.00  0.00           N  
ATOM   2172  CA  ASP M 251      27.588  14.643 -17.620  0.00  0.00           C  
ATOM   2173  CB  ASP M 251      26.208  14.234 -18.128  0.00  0.00           C  
ATOM   2174  CG  ASP M 251      26.543  12.955 -19.026  0.00  0.00           C  
ATOM   2175  OD1 ASP M 251      27.037  13.149 -20.132  0.00  0.00           O  
ATOM   2176  OD2 ASP M 251      26.260  11.845 -18.554  0.00  0.00           O1-
ATOM   2177  C   ASP M 251      27.271  15.896 -16.767  0.00  0.00           C  
ATOM   2178  O   ASP M 251      26.992  16.964 -17.274  0.00  0.00           O  
ATOM   2179  H   ASP M 251      27.491  12.800 -16.573  0.00  0.00           H  
ATOM   2180  HA  ASP M 251      28.330  15.000 -18.329  0.00  0.00           H  
ATOM   2181  HB2 ASP M 251      25.787  15.070 -18.773  0.00  0.00           H  
ATOM   2182  HB3 ASP M 251      25.474  13.868 -17.362  0.00  0.00           H  
ATOM   2183  N   GLY M 252      27.271  15.748 -15.431  0.00  0.00           N  
ATOM   2184  CA  GLY M 252      27.258  16.870 -14.387  0.00  0.00           C  
ATOM   2185  C   GLY M 252      25.810  17.152 -14.084  0.00  0.00           C  
ATOM   2186  O   GLY M 252      25.580  18.170 -13.459  0.00  0.00           O  
ATOM   2187  H   GLY M 252      27.290  14.847 -15.117  0.00  0.00           H  
ATOM   2188  HA2 GLY M 252      27.698  17.826 -14.767  0.00  0.00           H  
ATOM   2189  HA3 GLY M 252      27.820  16.554 -13.499  0.00  0.00           H  
ATOM   2190  N   LEU M 253      24.802  16.400 -14.533  0.00  0.00           N  
ATOM   2191  CA  LEU M 253      23.434  16.667 -14.438  0.00  0.00           C  
ATOM   2192  CB  LEU M 253      22.699  16.584 -15.756  0.00  0.00           C  
ATOM   2193  CG  LEU M 253      23.087  17.585 -16.909  0.00  0.00           C  
ATOM   2194  CD1 LEU M 253      22.325  17.303 -18.215  0.00  0.00           C  
ATOM   2195  CD2 LEU M 253      22.935  19.050 -16.445  0.00  0.00           C  
ATOM   2196  C   LEU M 253      22.788  15.713 -13.437  0.00  0.00           C  
ATOM   2197  O   LEU M 253      23.186  14.545 -13.350  0.00  0.00           O  
ATOM   2198  H   LEU M 253      25.127  15.613 -14.982  0.00  0.00           H  
ATOM   2199  HA  LEU M 253      23.243  17.651 -14.220  0.00  0.00           H  
ATOM   2200  HB2 LEU M 253      21.665  16.909 -15.517  0.00  0.00           H  
ATOM   2201  HB3 LEU M 253      22.789  15.527 -16.115  0.00  0.00           H  
ATOM   2202  HG  LEU M 253      24.159  17.277 -17.098  0.00  0.00           H  
ATOM   2203 HD11 LEU M 253      22.477  18.147 -18.952  0.00  0.00           H  
ATOM   2204 HD12 LEU M 253      21.200  17.066 -18.127  0.00  0.00           H  
ATOM   2205 HD13 LEU M 253      22.793  16.427 -18.717  0.00  0.00           H  
ATOM   2206 HD21 LEU M 253      23.560  19.248 -15.519  0.00  0.00           H  
ATOM   2207 HD22 LEU M 253      21.832  19.219 -16.294  0.00  0.00           H  
ATOM   2208 HD23 LEU M 253      23.345  19.713 -17.251  0.00  0.00           H  
ATOM   2209  N   PRO M 254      21.697  16.104 -12.640  0.00  0.00           N  
ATOM   2210  CD  PRO M 254      21.406  17.495 -12.172  0.00  0.00           C  
ATOM   2211  CA  PRO M 254      20.727  15.186 -12.032  0.00  0.00           C  
ATOM   2212  CB  PRO M 254      19.677  16.156 -11.386  0.00  0.00           C  
ATOM   2213  CG  PRO M 254      20.368  17.494 -11.037  0.00  0.00           C  
ATOM   2214  C   PRO M 254      20.136  14.295 -13.103  0.00  0.00           C  
ATOM   2215  O   PRO M 254      19.541  14.814 -14.090  0.00  0.00           O  
ATOM   2216  HA  PRO M 254      21.190  14.631 -11.222  0.00  0.00           H  
ATOM   2217  HB2 PRO M 254      19.086  15.754 -10.492  0.00  0.00           H  
ATOM   2218  HB3 PRO M 254      18.889  16.369 -12.128  0.00  0.00           H  
ATOM   2219  HG2 PRO M 254      20.779  17.214 -10.082  0.00  0.00           H  
ATOM   2220  HG3 PRO M 254      19.690  18.372 -11.009  0.00  0.00           H  
ATOM   2221  HD2 PRO M 254      22.303  18.064 -11.808  0.00  0.00           H  
ATOM   2222  HD3 PRO M 254      21.058  18.090 -13.057  0.00  0.00           H  
ATOM   2223  N   TRP M 255      20.137  12.987 -12.863  0.00  0.00           N  
ATOM   2224  CA  TRP M 255      19.413  12.078 -13.731  0.00  0.00           C  
ATOM   2225  CB  TRP M 255      20.263  11.324 -14.752  0.00  0.00           C  
ATOM   2226  CG  TRP M 255      21.354  10.657 -13.903  0.00  0.00           C  
ATOM   2227  CD1 TRP M 255      22.534  11.031 -13.293  0.00  0.00           C  
ATOM   2228  NE1 TRP M 255      23.114  10.001 -12.647  0.00  0.00           N  
ATOM   2229  CE2 TRP M 255      22.391   8.911 -12.797  0.00  0.00           C  
ATOM   2230  CD2 TRP M 255      21.336   9.245 -13.664  0.00  0.00           C  
ATOM   2231  CE3 TRP M 255      20.432   8.221 -14.133  0.00  0.00           C  
ATOM   2232  CZ3 TRP M 255      20.615   6.925 -13.709  0.00  0.00           C  
ATOM   2233  CZ2 TRP M 255      22.518   7.612 -12.313  0.00  0.00           C  
ATOM   2234  CH2 TRP M 255      21.602   6.685 -12.760  0.00  0.00           C  
ATOM   2235  C   TRP M 255      18.545  11.133 -12.943  0.00  0.00           C  
ATOM   2236  O   TRP M 255      18.622  10.996 -11.736  0.00  0.00           O  
ATOM   2237  H   TRP M 255      20.685  12.618 -12.132  0.00  0.00           H  
ATOM   2238  HA  TRP M 255      18.672  12.703 -14.175  0.00  0.00           H  
ATOM   2239  HB2 TRP M 255      20.791  12.076 -15.338  0.00  0.00           H  
ATOM   2240  HB3 TRP M 255      19.754  10.532 -15.272  0.00  0.00           H  
ATOM   2241  HD1 TRP M 255      22.879  12.044 -13.180  0.00  0.00           H  
ATOM   2242  HE1 TRP M 255      24.006  10.015 -12.197  0.00  0.00           H  
ATOM   2243  HE3 TRP M 255      19.646   8.378 -14.850  0.00  0.00           H  
ATOM   2244  HZ2 TRP M 255      23.255   7.339 -11.612  0.00  0.00           H  
ATOM   2245  HZ3 TRP M 255      19.950   6.172 -13.969  0.00  0.00           H  
ATOM   2246  HH2 TRP M 255      21.669   5.632 -12.445  0.00  0.00           H  
ATOM   2247  N   CYS M 256      17.712  10.385 -13.651  0.00  0.00           N  
ATOM   2248  CA  CYS M 256      16.932   9.380 -12.980  0.00  0.00           C  
ATOM   2249  CB  CYS M 256      15.470   9.783 -12.725  0.00  0.00           C  
ATOM   2250  SG  CYS M 256      14.581  10.212 -14.217  0.00  0.00           S  
ATOM   2251  C   CYS M 256      16.914   8.103 -13.813  0.00  0.00           C  
ATOM   2252  O   CYS M 256      17.041   8.118 -15.089  0.00  0.00           O  
ATOM   2253  H   CYS M 256      17.670  10.541 -14.661  0.00  0.00           H  
ATOM   2254  HA  CYS M 256      17.279   9.168 -11.996  0.00  0.00           H  
ATOM   2255  HB2 CYS M 256      15.476  10.646 -12.042  0.00  0.00           H  
ATOM   2256  HB3 CYS M 256      14.889   9.022 -12.128  0.00  0.00           H  
ATOM   2257  N   SER M 257      16.662   6.950 -13.206  0.00  0.00           N  
ATOM   2258  CA  SER M 257      16.242   5.813 -13.955  0.00  0.00           C  
ATOM   2259  CB  SER M 257      16.441   4.377 -13.214  0.00  0.00           C  
ATOM   2260  OG  SER M 257      16.128   3.271 -14.087  0.00  0.00           O  
ATOM   2261  C   SER M 257      14.834   5.985 -14.465  0.00  0.00           C  
ATOM   2262  O   SER M 257      13.859   6.460 -13.865  0.00  0.00           O  
ATOM   2263  H   SER M 257      16.722   6.861 -12.187  0.00  0.00           H  
ATOM   2264  HA  SER M 257      16.789   5.724 -14.923  0.00  0.00           H  
ATOM   2265  HB2 SER M 257      15.829   4.464 -12.309  0.00  0.00           H  
ATOM   2266  HB3 SER M 257      17.525   4.418 -12.856  0.00  0.00           H  
ATOM   2267  HG  SER M 257      15.873   2.574 -13.385  0.00  0.00           H  
ATOM   2268  N   THR M 258      14.647   5.449 -15.678  0.00  0.00           N  
ATOM   2269  CA  THR M 258      13.347   5.611 -16.420  0.00  0.00           C  
ATOM   2270  CB  THR M 258      13.397   6.175 -17.826  0.00  0.00           C  
ATOM   2271  OG1 THR M 258      14.153   5.373 -18.749  0.00  0.00           O  
ATOM   2272  CG2 THR M 258      14.091   7.566 -17.815  0.00  0.00           C  
ATOM   2273  C   THR M 258      12.596   4.325 -16.379  0.00  0.00           C  
ATOM   2274  O   THR M 258      11.387   4.423 -16.480  0.00  0.00           O  
ATOM   2275  H   THR M 258      15.442   5.162 -16.233  0.00  0.00           H  
ATOM   2276  HA  THR M 258      12.704   6.304 -15.922  0.00  0.00           H  
ATOM   2277  HB  THR M 258      12.459   6.389 -18.214  0.00  0.00           H  
ATOM   2278 HG21 THR M 258      13.932   8.186 -18.778  0.00  0.00           H  
ATOM   2279 HG22 THR M 258      15.179   7.495 -17.665  0.00  0.00           H  
ATOM   2280 HG23 THR M 258      13.730   8.082 -16.863  0.00  0.00           H  
ATOM   2281  HG1 THR M 258      13.965   5.569 -19.740  0.00  0.00           H  
ATOM   2282  N   THR M 259      13.218   3.179 -16.240  0.00  0.00           N  
ATOM   2283  CA  THR M 259      12.515   1.854 -16.149  0.00  0.00           C  
ATOM   2284  CB  THR M 259      13.382   0.604 -16.506  0.00  0.00           C  
ATOM   2285  OG1 THR M 259      14.556   0.519 -15.772  0.00  0.00           O  
ATOM   2286  CG2 THR M 259      13.844   0.610 -17.977  0.00  0.00           C  
ATOM   2287  C   THR M 259      11.826   1.547 -14.806  0.00  0.00           C  
ATOM   2288  O   THR M 259      12.304   1.984 -13.702  0.00  0.00           O  
ATOM   2289  H   THR M 259      14.206   3.194 -16.240  0.00  0.00           H  
ATOM   2290  HA  THR M 259      11.728   2.090 -16.914  0.00  0.00           H  
ATOM   2291  HB  THR M 259      12.786  -0.382 -16.378  0.00  0.00           H  
ATOM   2292 HG21 THR M 259      12.914   0.280 -18.571  0.00  0.00           H  
ATOM   2293 HG22 THR M 259      14.698  -0.019 -18.071  0.00  0.00           H  
ATOM   2294 HG23 THR M 259      14.152   1.652 -18.311  0.00  0.00           H  
ATOM   2295  HG1 THR M 259      15.125  -0.093 -16.237  0.00  0.00           H  
ATOM   2296  N   ALA M 260      10.755   0.829 -14.810  0.00  0.00           N  
ATOM   2297  CA  ALA M 260      10.020   0.284 -13.673  0.00  0.00           C  
ATOM   2298  CB  ALA M 260       8.651  -0.398 -14.176  0.00  0.00           C  
ATOM   2299  C   ALA M 260      10.824  -0.709 -12.900  0.00  0.00           C  
ATOM   2300  O   ALA M 260      10.923  -0.600 -11.672  0.00  0.00           O  
ATOM   2301  H   ALA M 260      10.407   0.569 -15.720  0.00  0.00           H  
ATOM   2302  HA  ALA M 260       9.733   1.062 -12.996  0.00  0.00           H  
ATOM   2303  HB1 ALA M 260       8.015   0.396 -14.538  0.00  0.00           H  
ATOM   2304  HB2 ALA M 260       8.129  -0.842 -13.271  0.00  0.00           H  
ATOM   2305  HB3 ALA M 260       8.868  -1.246 -14.891  0.00  0.00           H  
ATOM   2306  N   ASN M 261      11.404  -1.754 -13.581  0.00  0.00           N  
ATOM   2307  CA  ASN M 261      12.253  -2.739 -12.891  0.00  0.00           C  
ATOM   2308  CB  ASN M 261      11.836  -4.203 -13.033  0.00  0.00           C  
ATOM   2309  CG  ASN M 261      10.582  -4.425 -12.253  0.00  0.00           C  
ATOM   2310  OD1 ASN M 261      10.573  -4.896 -11.132  0.00  0.00           O  
ATOM   2311  ND2 ASN M 261       9.387  -4.010 -12.804  0.00  0.00           N  
ATOM   2312  C   ASN M 261      13.686  -2.718 -13.378  0.00  0.00           C  
ATOM   2313  O   ASN M 261      13.913  -2.593 -14.587  0.00  0.00           O  
ATOM   2314  H   ASN M 261      11.206  -1.866 -14.550  0.00  0.00           H  
ATOM   2315  HA  ASN M 261      12.265  -2.577 -11.825  0.00  0.00           H  
ATOM   2316  HB2 ASN M 261      12.573  -4.946 -12.615  0.00  0.00           H  
ATOM   2317  HB3 ASN M 261      11.696  -4.330 -14.168  0.00  0.00           H  
ATOM   2318 HD21 ASN M 261       8.653  -3.889 -12.120  0.00  0.00           H  
ATOM   2319 HD22 ASN M 261       9.394  -3.494 -13.590  0.00  0.00           H  
ATOM   2320  N   TYR M 262      14.635  -2.952 -12.462  0.00  0.00           N  
ATOM   2321  CA  TYR M 262      16.083  -3.004 -12.581  0.00  0.00           C  
ATOM   2322  CB  TYR M 262      16.669  -3.243 -11.217  0.00  0.00           C  
ATOM   2323  CG  TYR M 262      18.150  -2.996 -11.180  0.00  0.00           C  
ATOM   2324  CD1 TYR M 262      18.982  -4.089 -11.069  0.00  0.00           C  
ATOM   2325  CE1 TYR M 262      20.343  -3.975 -11.042  0.00  0.00           C  
ATOM   2326  CZ  TYR M 262      20.908  -2.668 -11.034  0.00  0.00           C  
ATOM   2327  OH  TYR M 262      22.328  -2.405 -10.815  0.00  0.00           O  
ATOM   2328  CD2 TYR M 262      18.741  -1.726 -11.272  0.00  0.00           C  
ATOM   2329  CE2 TYR M 262      20.128  -1.573 -11.295  0.00  0.00           C  
ATOM   2330  C   TYR M 262      16.682  -3.860 -13.629  0.00  0.00           C  
ATOM   2331  O   TYR M 262      17.422  -3.396 -14.508  0.00  0.00           O  
ATOM   2332  H   TYR M 262      14.216  -2.956 -11.582  0.00  0.00           H  
ATOM   2333  HA  TYR M 262      16.393  -2.055 -13.035  0.00  0.00           H  
ATOM   2334  HB2 TYR M 262      16.342  -4.273 -10.792  0.00  0.00           H  
ATOM   2335  HB3 TYR M 262      16.306  -2.524 -10.499  0.00  0.00           H  
ATOM   2336  HD1 TYR M 262      18.419  -4.978 -11.121  0.00  0.00           H  
ATOM   2337  HD2 TYR M 262      18.113  -0.858 -11.424  0.00  0.00           H  
ATOM   2338  HE1 TYR M 262      20.949  -4.816 -11.005  0.00  0.00           H  
ATOM   2339  HE2 TYR M 262      20.588  -0.541 -11.450  0.00  0.00           H  
ATOM   2340  HH  TYR M 262      22.443  -1.437 -10.944  0.00  0.00           H  
ATOM   2341  N   ASP M 263      16.287  -5.151 -13.688  0.00  0.00           N  
ATOM   2342  CA  ASP M 263      16.704  -6.045 -14.781  0.00  0.00           C  
ATOM   2343  CB  ASP M 263      16.914  -7.493 -14.346  0.00  0.00           C  
ATOM   2344  CG  ASP M 263      15.579  -7.970 -13.768  0.00  0.00           C  
ATOM   2345  OD1 ASP M 263      15.025  -7.431 -12.747  0.00  0.00           O  
ATOM   2346  OD2 ASP M 263      15.133  -8.986 -14.334  0.00  0.00           O1-
ATOM   2347  C   ASP M 263      15.860  -6.091 -16.002  0.00  0.00           C  
ATOM   2348  O   ASP M 263      16.194  -6.769 -16.959  0.00  0.00           O  
ATOM   2349  H   ASP M 263      15.676  -5.551 -13.042  0.00  0.00           H  
ATOM   2350  HA  ASP M 263      17.637  -5.725 -15.252  0.00  0.00           H  
ATOM   2351  HB2 ASP M 263      17.712  -7.550 -13.581  0.00  0.00           H  
ATOM   2352  HB3 ASP M 263      17.197  -8.176 -15.215  0.00  0.00           H  
ATOM   2353  N   THR M 264      14.722  -5.333 -16.140  0.00  0.00           N  
ATOM   2354  CA  THR M 264      14.134  -5.124 -17.510  0.00  0.00           C  
ATOM   2355  CB  THR M 264      12.963  -4.097 -17.532  0.00  0.00           C  
ATOM   2356  OG1 THR M 264      12.115  -4.616 -16.611  0.00  0.00           O  
ATOM   2357  CG2 THR M 264      12.245  -4.095 -18.924  0.00  0.00           C  
ATOM   2358  C   THR M 264      15.194  -4.338 -18.395  0.00  0.00           C  
ATOM   2359  O   THR M 264      15.613  -4.855 -19.447  0.00  0.00           O  
ATOM   2360  H   THR M 264      14.243  -4.800 -15.489  0.00  0.00           H  
ATOM   2361  HA  THR M 264      13.938  -6.004 -18.077  0.00  0.00           H  
ATOM   2362  HB  THR M 264      13.253  -3.114 -17.209  0.00  0.00           H  
ATOM   2363 HG21 THR M 264      12.915  -3.768 -19.753  0.00  0.00           H  
ATOM   2364 HG22 THR M 264      11.462  -3.379 -18.911  0.00  0.00           H  
ATOM   2365 HG23 THR M 264      11.931  -5.109 -19.205  0.00  0.00           H  
ATOM   2366  HG1 THR M 264      11.553  -3.832 -16.417  0.00  0.00           H  
ATOM   2367  N   ASP M 265      15.734  -3.180 -17.875  0.00  0.00           N  
ATOM   2368  CA  ASP M 265      16.791  -2.558 -18.607  0.00  0.00           C  
ATOM   2369  CB  ASP M 265      16.191  -2.008 -19.936  0.00  0.00           C  
ATOM   2370  CG  ASP M 265      17.174  -1.652 -21.024  0.00  0.00           C  
ATOM   2371  OD1 ASP M 265      16.828  -0.979 -22.013  0.00  0.00           O  
ATOM   2372  OD2 ASP M 265      18.340  -2.161 -20.949  0.00  0.00           O1-
ATOM   2373  C   ASP M 265      17.418  -1.475 -17.801  0.00  0.00           C  
ATOM   2374  O   ASP M 265      16.889  -1.013 -16.801  0.00  0.00           O  
ATOM   2375  H   ASP M 265      15.408  -2.868 -16.995  0.00  0.00           H  
ATOM   2376  HA  ASP M 265      17.603  -3.377 -18.715  0.00  0.00           H  
ATOM   2377  HB2 ASP M 265      15.475  -1.191 -19.732  0.00  0.00           H  
ATOM   2378  HB3 ASP M 265      15.536  -2.784 -20.505  0.00  0.00           H  
ATOM   2379  N   ASP M 266      18.671  -1.077 -18.219  0.00  0.00           N  
ATOM   2380  CA  ASP M 266      19.491  -0.072 -17.661  0.00  0.00           C  
ATOM   2381  CB  ASP M 266      20.998  -0.455 -17.514  0.00  0.00           C  
ATOM   2382  CG  ASP M 266      21.194  -1.485 -16.405  0.00  0.00           C  
ATOM   2383  OD1 ASP M 266      20.825  -1.336 -15.235  0.00  0.00           O  
ATOM   2384  OD2 ASP M 266      21.851  -2.501 -16.809  0.00  0.00           O1-
ATOM   2385  C   ASP M 266      19.296   1.200 -18.565  0.00  0.00           C  
ATOM   2386  O   ASP M 266      19.955   1.284 -19.628  0.00  0.00           O  
ATOM   2387  H   ASP M 266      19.032  -1.527 -19.110  0.00  0.00           H  
ATOM   2388  HA  ASP M 266      19.220   0.213 -16.686  0.00  0.00           H  
ATOM   2389  HB2 ASP M 266      21.595   0.416 -17.222  0.00  0.00           H  
ATOM   2390  HB3 ASP M 266      21.497  -0.661 -18.480  0.00  0.00           H  
ATOM   2391  N   ARG M 267      18.374   2.073 -18.105  0.00  0.00           N  
ATOM   2392  CA  ARG M 267      18.047   3.253 -18.933  0.00  0.00           C  
ATOM   2393  CB  ARG M 267      16.657   3.162 -19.566  0.00  0.00           C  
ATOM   2394  CG  ARG M 267      16.468   2.126 -20.685  0.00  0.00           C  
ATOM   2395  CD  ARG M 267      15.005   2.106 -21.156  0.00  0.00           C  
ATOM   2396  NE  ARG M 267      15.079   1.054 -22.194  0.00  0.00           N  
ATOM   2397  CZ  ARG M 267      14.065   0.815 -23.028  0.00  0.00           C  
ATOM   2398  NH1 ARG M 267      12.844   1.315 -22.919  0.00  0.00           N  
ATOM   2399  NH2 ARG M 267      14.243  -0.143 -24.024  0.00  0.00           N1+
ATOM   2400  C   ARG M 267      17.994   4.529 -18.102  0.00  0.00           C  
ATOM   2401  O   ARG M 267      17.901   4.335 -16.886  0.00  0.00           O  
ATOM   2402  H   ARG M 267      17.886   1.883 -17.295  0.00  0.00           H  
ATOM   2403  HA  ARG M 267      18.766   3.461 -19.713  0.00  0.00           H  
ATOM   2404  HB2 ARG M 267      16.338   4.133 -20.015  0.00  0.00           H  
ATOM   2405  HB3 ARG M 267      15.920   2.825 -18.785  0.00  0.00           H  
ATOM   2406  HG2 ARG M 267      16.812   1.110 -20.346  0.00  0.00           H  
ATOM   2407  HG3 ARG M 267      17.014   2.376 -21.614  0.00  0.00           H  
ATOM   2408  HD2 ARG M 267      14.731   3.067 -21.577  0.00  0.00           H  
ATOM   2409  HD3 ARG M 267      14.234   1.796 -20.448  0.00  0.00           H  
ATOM   2410  HE  ARG M 267      15.825   0.371 -22.196  0.00  0.00           H  
ATOM   2411 HH11 ARG M 267      12.635   2.068 -22.278  0.00  0.00           H  
ATOM   2412 HH12 ARG M 267      12.144   1.019 -23.584  0.00  0.00           H  
ATOM   2413 HH21 ARG M 267      15.202  -0.398 -24.136  0.00  0.00           H  
ATOM   2414 HH22 ARG M 267      13.558  -0.317 -24.782  0.00  0.00           H  
ATOM   2415  N   PHE M 268      18.197   5.668 -18.696  0.00  0.00           N  
ATOM   2416  CA  PHE M 268      18.350   6.874 -17.966  0.00  0.00           C  
ATOM   2417  CB  PHE M 268      19.909   7.181 -17.722  0.00  0.00           C  
ATOM   2418  CG  PHE M 268      20.754   7.558 -18.930  0.00  0.00           C  
ATOM   2419  CD1 PHE M 268      21.195   8.833 -19.156  0.00  0.00           C  
ATOM   2420  CE1 PHE M 268      21.899   9.307 -20.309  0.00  0.00           C  
ATOM   2421  CZ  PHE M 268      22.042   8.289 -21.317  0.00  0.00           C  
ATOM   2422  CD2 PHE M 268      21.023   6.623 -19.939  0.00  0.00           C  
ATOM   2423  CE2 PHE M 268      21.563   6.985 -21.138  0.00  0.00           C  
ATOM   2424  C   PHE M 268      17.613   8.003 -18.568  0.00  0.00           C  
ATOM   2425  O   PHE M 268      17.108   7.940 -19.693  0.00  0.00           O  
ATOM   2426  H   PHE M 268      18.180   5.767 -19.685  0.00  0.00           H  
ATOM   2427  HA  PHE M 268      17.902   6.771 -16.969  0.00  0.00           H  
ATOM   2428  HB2 PHE M 268      20.427   6.394 -17.139  0.00  0.00           H  
ATOM   2429  HB3 PHE M 268      19.936   8.106 -17.070  0.00  0.00           H  
ATOM   2430  HD1 PHE M 268      21.022   9.590 -18.408  0.00  0.00           H  
ATOM   2431  HD2 PHE M 268      20.701   5.625 -19.814  0.00  0.00           H  
ATOM   2432  HE1 PHE M 268      22.290  10.278 -20.494  0.00  0.00           H  
ATOM   2433  HE2 PHE M 268      21.751   6.260 -21.941  0.00  0.00           H  
ATOM   2434  HZ  PHE M 268      22.580   8.564 -22.204  0.00  0.00           H  
ATOM   2435  N   GLY M 269      17.399   9.111 -17.791  0.00  0.00           N  
ATOM   2436  CA  GLY M 269      17.118  10.435 -18.421  0.00  0.00           C  
ATOM   2437  C   GLY M 269      17.493  11.573 -17.457  0.00  0.00           C  
ATOM   2438  O   GLY M 269      17.405  11.505 -16.233  0.00  0.00           O  
ATOM   2439  H   GLY M 269      17.623   9.030 -16.855  0.00  0.00           H  
ATOM   2440  HA2 GLY M 269      16.076  10.715 -18.567  0.00  0.00           H  
ATOM   2441  HA3 GLY M 269      17.743  10.526 -19.261  0.00  0.00           H  
ATOM   2442  N   PHE M 270      17.913  12.665 -18.088  0.00  0.00           N  
ATOM   2443  CA  PHE M 270      18.300  13.844 -17.440  0.00  0.00           C  
ATOM   2444  CB  PHE M 270      19.270  14.725 -18.258  0.00  0.00           C  
ATOM   2445  CG  PHE M 270      20.514  13.897 -18.667  0.00  0.00           C  
ATOM   2446  CD1 PHE M 270      20.849  13.504 -19.948  0.00  0.00           C  
ATOM   2447  CE1 PHE M 270      22.043  12.844 -20.214  0.00  0.00           C  
ATOM   2448  CZ  PHE M 270      23.056  12.556 -19.270  0.00  0.00           C  
ATOM   2449  CD2 PHE M 270      21.517  13.568 -17.682  0.00  0.00           C  
ATOM   2450  CE2 PHE M 270      22.754  12.988 -17.989  0.00  0.00           C  
ATOM   2451  C   PHE M 270      17.076  14.706 -17.056  0.00  0.00           C  
ATOM   2452  O   PHE M 270      16.228  14.971 -17.941  0.00  0.00           O  
ATOM   2453  H   PHE M 270      18.022  12.538 -19.118  0.00  0.00           H  
ATOM   2454  HA  PHE M 270      18.776  13.568 -16.501  0.00  0.00           H  
ATOM   2455  HB2 PHE M 270      19.722  15.472 -17.639  0.00  0.00           H  
ATOM   2456  HB3 PHE M 270      18.830  15.099 -19.210  0.00  0.00           H  
ATOM   2457  HD1 PHE M 270      20.079  13.665 -20.726  0.00  0.00           H  
ATOM   2458  HD2 PHE M 270      21.265  13.870 -16.639  0.00  0.00           H  
ATOM   2459  HE1 PHE M 270      22.221  12.476 -21.209  0.00  0.00           H  
ATOM   2460  HE2 PHE M 270      23.565  12.968 -17.229  0.00  0.00           H  
ATOM   2461  HZ  PHE M 270      23.974  12.126 -19.562  0.00  0.00           H  
ATOM   2462  N   CYS M 271      17.026  15.143 -15.773  0.00  0.00           N  
ATOM   2463  CA  CYS M 271      15.831  15.737 -15.164  0.00  0.00           C  
ATOM   2464  CB  CYS M 271      15.648  15.370 -13.629  0.00  0.00           C  
ATOM   2465  SG  CYS M 271      15.858  13.711 -12.949  0.00  0.00           S  
ATOM   2466  C   CYS M 271      15.972  17.236 -15.159  0.00  0.00           C  
ATOM   2467  O   CYS M 271      17.041  17.796 -14.982  0.00  0.00           O  
ATOM   2468  H   CYS M 271      17.877  15.188 -15.139  0.00  0.00           H  
ATOM   2469  HA  CYS M 271      15.000  15.367 -15.696  0.00  0.00           H  
ATOM   2470  HB2 CYS M 271      14.582  15.595 -13.274  0.00  0.00           H  
ATOM   2471  HB3 CYS M 271      16.493  15.948 -13.089  0.00  0.00           H  
ATOM   2472  N   PRO M 272      14.925  17.969 -15.410  0.00  0.00           N  
ATOM   2473  CD  PRO M 272      13.594  17.416 -15.779  0.00  0.00           C  
ATOM   2474  CA  PRO M 272      14.846  19.503 -15.336  0.00  0.00           C  
ATOM   2475  CB  PRO M 272      13.268  19.792 -15.429  0.00  0.00           C  
ATOM   2476  CG  PRO M 272      12.691  18.632 -16.265  0.00  0.00           C  
ATOM   2477  C   PRO M 272      15.323  20.122 -14.081  0.00  0.00           C  
ATOM   2478  O   PRO M 272      14.705  19.931 -13.011  0.00  0.00           O  
ATOM   2479  HA  PRO M 272      15.451  19.805 -16.154  0.00  0.00           H  
ATOM   2480  HB2 PRO M 272      13.002  20.816 -15.828  0.00  0.00           H  
ATOM   2481  HB3 PRO M 272      12.903  19.619 -14.378  0.00  0.00           H  
ATOM   2482  HG2 PRO M 272      12.948  18.836 -17.349  0.00  0.00           H  
ATOM   2483  HG3 PRO M 272      11.579  18.462 -16.182  0.00  0.00           H  
ATOM   2484  HD2 PRO M 272      13.605  16.601 -16.507  0.00  0.00           H  
ATOM   2485  HD3 PRO M 272      13.092  16.977 -14.868  0.00  0.00           H  
ATOM   2486  N   SER M 273      16.379  20.985 -14.155  0.00  0.00           N  
ATOM   2487  CA  SER M 273      17.121  21.516 -13.070  0.00  0.00           C  
ATOM   2488  CB  SER M 273      18.129  20.448 -12.555  0.00  0.00           C  
ATOM   2489  OG  SER M 273      18.928  19.884 -13.590  0.00  0.00           O  
ATOM   2490  C   SER M 273      17.903  22.720 -13.617  0.00  0.00           C  
ATOM   2491  O   SER M 273      17.954  22.917 -14.851  0.00  0.00           O  
ATOM   2492  H   SER M 273      16.808  21.321 -15.005  0.00  0.00           H  
ATOM   2493  HA  SER M 273      16.423  21.795 -12.264  0.00  0.00           H  
ATOM   2494  HB2 SER M 273      17.440  19.725 -12.022  0.00  0.00           H  
ATOM   2495  HB3 SER M 273      18.790  21.039 -11.916  0.00  0.00           H  
ATOM   2496  HG  SER M 273      18.271  19.463 -14.186  0.00  0.00           H  
ATOM   2497  N   GLU M 274      18.274  23.708 -12.802  0.00  0.00           N  
ATOM   2498  CA  GLU M 274      18.721  24.973 -13.149  0.00  0.00           C  
ATOM   2499  CB  GLU M 274      18.744  26.034 -12.031  0.00  0.00           C  
ATOM   2500  CG  GLU M 274      19.282  25.527 -10.731  0.00  0.00           C  
ATOM   2501  CD  GLU M 274      18.327  24.877  -9.712  0.00  0.00           C  
ATOM   2502  OE1 GLU M 274      17.317  24.361 -10.204  0.00  0.00           O  
ATOM   2503  OE2 GLU M 274      18.647  24.857  -8.503  0.00  0.00           O1-
ATOM   2504  C   GLU M 274      20.068  25.000 -13.848  0.00  0.00           C  
ATOM   2505  O   GLU M 274      20.594  25.956 -14.452  0.00  0.00           O  
ATOM   2506  H   GLU M 274      18.100  23.681 -11.822  0.00  0.00           H  
ATOM   2507  HA  GLU M 274      18.061  25.392 -13.917  0.00  0.00           H  
ATOM   2508  HB2 GLU M 274      17.687  26.392 -11.951  0.00  0.00           H  
ATOM   2509  HB3 GLU M 274      19.359  26.872 -12.401  0.00  0.00           H  
ATOM   2510  HG2 GLU M 274      19.589  26.407 -10.112  0.00  0.00           H  
ATOM   2511  HG3 GLU M 274      20.106  24.757 -10.793  0.00  0.00           H  
ATOM   2512  N   ARG M 275      20.874  23.942 -13.576  0.00  0.00           N  
ATOM   2513  CA  ARG M 275      22.091  23.753 -14.347  0.00  0.00           C  
ATOM   2514  CB  ARG M 275      23.062  22.621 -13.700  0.00  0.00           C  
ATOM   2515  CG  ARG M 275      24.405  22.491 -14.392  0.00  0.00           C  
ATOM   2516  CD  ARG M 275      25.333  21.816 -13.421  0.00  0.00           C  
ATOM   2517  NE  ARG M 275      26.555  21.560 -14.147  0.00  0.00           N  
ATOM   2518  CZ  ARG M 275      27.546  20.762 -13.714  0.00  0.00           C  
ATOM   2519  NH1 ARG M 275      27.703  20.518 -12.382  0.00  0.00           N  
ATOM   2520  NH2 ARG M 275      28.569  20.397 -14.475  0.00  0.00           N1+
ATOM   2521  C   ARG M 275      21.824  23.620 -15.846  0.00  0.00           C  
ATOM   2522  O   ARG M 275      22.573  24.155 -16.647  0.00  0.00           O  
ATOM   2523  H   ARG M 275      20.738  23.202 -12.822  0.00  0.00           H  
ATOM   2524  HA  ARG M 275      22.645  24.690 -14.293  0.00  0.00           H  
ATOM   2525  HB2 ARG M 275      22.497  21.655 -13.782  0.00  0.00           H  
ATOM   2526  HB3 ARG M 275      23.100  22.841 -12.554  0.00  0.00           H  
ATOM   2527  HG2 ARG M 275      24.762  23.556 -14.594  0.00  0.00           H  
ATOM   2528  HG3 ARG M 275      24.290  21.943 -15.330  0.00  0.00           H  
ATOM   2529  HD2 ARG M 275      24.883  20.865 -13.068  0.00  0.00           H  
ATOM   2530  HD3 ARG M 275      25.497  22.497 -12.495  0.00  0.00           H  
ATOM   2531  HE  ARG M 275      26.486  21.653 -15.127  0.00  0.00           H  
ATOM   2532 HH11 ARG M 275      27.249  21.180 -11.773  0.00  0.00           H  
ATOM   2533 HH12 ARG M 275      28.630  20.191 -12.109  0.00  0.00           H  
ATOM   2534 HH21 ARG M 275      28.466  20.382 -15.447  0.00  0.00           H  
ATOM   2535 HH22 ARG M 275      29.126  19.593 -14.138  0.00  0.00           H  
ATOM   2536  N   LEU M 276      20.733  22.898 -16.223  0.00  0.00           N  
ATOM   2537  CA  LEU M 276      20.356  22.587 -17.594  0.00  0.00           C  
ATOM   2538  CB  LEU M 276      19.465  21.317 -17.660  0.00  0.00           C  
ATOM   2539  CG  LEU M 276      19.074  20.929 -19.121  0.00  0.00           C  
ATOM   2540  CD1 LEU M 276      20.253  20.374 -19.986  0.00  0.00           C  
ATOM   2541  CD2 LEU M 276      18.034  19.835 -19.208  0.00  0.00           C  
ATOM   2542  C   LEU M 276      19.798  23.744 -18.330  0.00  0.00           C  
ATOM   2543  O   LEU M 276      20.146  24.093 -19.470  0.00  0.00           O  
ATOM   2544  H   LEU M 276      20.039  22.648 -15.551  0.00  0.00           H  
ATOM   2545  HA  LEU M 276      21.284  22.331 -18.198  0.00  0.00           H  
ATOM   2546  HB2 LEU M 276      18.523  21.335 -17.023  0.00  0.00           H  
ATOM   2547  HB3 LEU M 276      20.107  20.526 -17.336  0.00  0.00           H  
ATOM   2548  HG  LEU M 276      18.696  21.799 -19.659  0.00  0.00           H  
ATOM   2549 HD11 LEU M 276      19.986  20.604 -21.041  0.00  0.00           H  
ATOM   2550 HD12 LEU M 276      20.396  19.326 -19.732  0.00  0.00           H  
ATOM   2551 HD13 LEU M 276      21.176  20.949 -19.815  0.00  0.00           H  
ATOM   2552 HD21 LEU M 276      18.067  19.353 -20.287  0.00  0.00           H  
ATOM   2553 HD22 LEU M 276      17.074  20.307 -19.010  0.00  0.00           H  
ATOM   2554 HD23 LEU M 276      18.317  19.063 -18.401  0.00  0.00           H  
ATOM   2555  N   TYR M 277      18.773  24.354 -17.721  0.00  0.00           N  
ATOM   2556  CA  TYR M 277      17.973  25.388 -18.388  0.00  0.00           C  
ATOM   2557  CB  TYR M 277      17.009  24.920 -19.496  0.00  0.00           C  
ATOM   2558  CG  TYR M 277      15.682  24.375 -19.026  0.00  0.00           C  
ATOM   2559  CD1 TYR M 277      15.545  23.075 -18.604  0.00  0.00           C  
ATOM   2560  CE1 TYR M 277      14.259  22.527 -18.403  0.00  0.00           C  
ATOM   2561  CZ  TYR M 277      13.123  23.396 -18.541  0.00  0.00           C  
ATOM   2562  OH  TYR M 277      11.926  22.841 -18.166  0.00  0.00           O  
ATOM   2563  CD2 TYR M 277      14.573  25.220 -19.185  0.00  0.00           C  
ATOM   2564  CE2 TYR M 277      13.246  24.726 -18.850  0.00  0.00           C  
ATOM   2565  C   TYR M 277      17.286  26.152 -17.275  0.00  0.00           C  
ATOM   2566  O   TYR M 277      17.173  25.649 -16.186  0.00  0.00           O  
ATOM   2567  H   TYR M 277      18.556  24.219 -16.777  0.00  0.00           H  
ATOM   2568  HA  TYR M 277      18.654  26.093 -18.832  0.00  0.00           H  
ATOM   2569  HB2 TYR M 277      17.582  24.212 -20.108  0.00  0.00           H  
ATOM   2570  HB3 TYR M 277      16.770  25.785 -20.169  0.00  0.00           H  
ATOM   2571  HD1 TYR M 277      16.401  22.456 -18.433  0.00  0.00           H  
ATOM   2572  HD2 TYR M 277      14.730  26.307 -19.350  0.00  0.00           H  
ATOM   2573  HE1 TYR M 277      14.139  21.538 -17.968  0.00  0.00           H  
ATOM   2574  HE2 TYR M 277      12.415  25.428 -18.993  0.00  0.00           H  
ATOM   2575  HH  TYR M 277      11.242  23.437 -18.463  0.00  0.00           H  
ATOM   2576  N   THR M 278      16.744  27.379 -17.622  0.00  0.00           N  
ATOM   2577  CA  THR M 278      15.816  28.150 -16.777  0.00  0.00           C  
ATOM   2578  CB  THR M 278      16.265  29.491 -16.054  0.00  0.00           C  
ATOM   2579  OG1 THR M 278      17.105  30.296 -16.867  0.00  0.00           O  
ATOM   2580  CG2 THR M 278      17.230  29.213 -14.862  0.00  0.00           C  
ATOM   2581  C   THR M 278      14.746  28.601 -17.730  0.00  0.00           C  
ATOM   2582  O   THR M 278      15.096  29.100 -18.799  0.00  0.00           O  
ATOM   2583  H   THR M 278      16.931  27.773 -18.587  0.00  0.00           H  
ATOM   2584  HA  THR M 278      15.279  27.584 -16.018  0.00  0.00           H  
ATOM   2585  HB  THR M 278      15.363  30.086 -15.639  0.00  0.00           H  
ATOM   2586 HG21 THR M 278      16.652  28.600 -14.062  0.00  0.00           H  
ATOM   2587 HG22 THR M 278      17.593  30.118 -14.407  0.00  0.00           H  
ATOM   2588 HG23 THR M 278      18.050  28.581 -15.198  0.00  0.00           H  
ATOM   2589  HG1 THR M 278      17.684  29.703 -17.275  0.00  0.00           H  
ATOM   2590  N   ARG M 279      13.490  28.465 -17.335  0.00  0.00           N  
ATOM   2591  CA  ARG M 279      12.392  28.852 -18.249  0.00  0.00           C  
ATOM   2592  CB  ARG M 279      10.992  28.185 -17.974  0.00  0.00           C  
ATOM   2593  CG  ARG M 279      10.471  28.216 -16.522  0.00  0.00           C  
ATOM   2594  CD  ARG M 279       9.064  27.532 -16.371  0.00  0.00           C  
ATOM   2595  NE  ARG M 279       8.531  28.146 -15.096  0.00  0.00           N  
ATOM   2596  CZ  ARG M 279       8.816  27.648 -13.846  0.00  0.00           C  
ATOM   2597  NH1 ARG M 279       9.472  26.498 -13.683  0.00  0.00           N  
ATOM   2598  NH2 ARG M 279       8.580  28.386 -12.830  0.00  0.00           N1+
ATOM   2599  C   ARG M 279      12.150  30.346 -18.043  0.00  0.00           C  
ATOM   2600  O   ARG M 279      12.449  30.918 -17.026  0.00  0.00           O  
ATOM   2601  H   ARG M 279      13.219  28.422 -16.362  0.00  0.00           H  
ATOM   2602  HA  ARG M 279      12.653  28.584 -19.250  0.00  0.00           H  
ATOM   2603  HB2 ARG M 279      11.088  27.072 -18.177  0.00  0.00           H  
ATOM   2604  HB3 ARG M 279      10.066  28.558 -18.544  0.00  0.00           H  
ATOM   2605  HG2 ARG M 279      10.434  29.184 -16.072  0.00  0.00           H  
ATOM   2606  HG3 ARG M 279      11.164  27.695 -15.816  0.00  0.00           H  
ATOM   2607  HD2 ARG M 279       9.255  26.443 -16.201  0.00  0.00           H  
ATOM   2608  HD3 ARG M 279       8.418  27.821 -17.152  0.00  0.00           H  
ATOM   2609  HE  ARG M 279       8.085  29.072 -15.118  0.00  0.00           H  
ATOM   2610 HH11 ARG M 279       9.626  25.803 -14.449  0.00  0.00           H  
ATOM   2611 HH12 ARG M 279       9.636  26.195 -12.775  0.00  0.00           H  
ATOM   2612 HH21 ARG M 279       8.012  29.225 -12.919  0.00  0.00           H  
ATOM   2613 HH22 ARG M 279       8.954  28.086 -11.924  0.00  0.00           H  
ATOM   2614  N   ASP M 280      11.522  30.933 -19.101  0.00  0.00           N  
ATOM   2615  CA  ASP M 280      10.982  32.299 -19.147  0.00  0.00           C  
ATOM   2616  CB  ASP M 280       9.564  32.217 -18.584  0.00  0.00           C  
ATOM   2617  CG  ASP M 280       8.494  31.364 -19.309  0.00  0.00           C  
ATOM   2618  OD1 ASP M 280       7.754  30.627 -18.638  0.00  0.00           O  
ATOM   2619  OD2 ASP M 280       8.358  31.410 -20.554  0.00  0.00           O1-
ATOM   2620  C   ASP M 280      11.767  33.434 -18.654  0.00  0.00           C  
ATOM   2621  O   ASP M 280      12.992  33.470 -18.911  0.00  0.00           O  
ATOM   2622  H   ASP M 280      11.185  30.370 -19.890  0.00  0.00           H  
ATOM   2623  HA  ASP M 280      10.820  32.503 -20.198  0.00  0.00           H  
ATOM   2624  HB2 ASP M 280       9.112  33.211 -18.299  0.00  0.00           H  
ATOM   2625  HB3 ASP M 280       9.647  31.741 -17.646  0.00  0.00           H  
ATOM   2626  N   GLY M 281      11.182  34.451 -17.940  0.00  0.00           N  
ATOM   2627  CA  GLY M 281      12.016  35.541 -17.543  0.00  0.00           C  
ATOM   2628  C   GLY M 281      12.659  36.278 -18.626  0.00  0.00           C  
ATOM   2629  O   GLY M 281      12.064  36.610 -19.647  0.00  0.00           O  
ATOM   2630  H   GLY M 281      10.219  34.417 -17.735  0.00  0.00           H  
ATOM   2631  HA2 GLY M 281      12.708  35.182 -16.853  0.00  0.00           H  
ATOM   2632  HA3 GLY M 281      11.320  36.278 -17.107  0.00  0.00           H  
ATOM   2633  N   ASN M 282      13.982  36.592 -18.466  0.00  0.00           N  
ATOM   2634  CA  ASN M 282      14.873  37.078 -19.454  0.00  0.00           C  
ATOM   2635  CB  ASN M 282      15.778  38.019 -18.677  0.00  0.00           C  
ATOM   2636  CG  ASN M 282      14.924  39.161 -18.069  0.00  0.00           C  
ATOM   2637  OD1 ASN M 282      14.539  39.226 -16.919  0.00  0.00           O  
ATOM   2638  ND2 ASN M 282      14.665  40.199 -18.968  0.00  0.00           N  
ATOM   2639  C   ASN M 282      15.753  36.037 -20.044  0.00  0.00           C  
ATOM   2640  O   ASN M 282      16.718  36.241 -20.764  0.00  0.00           O  
ATOM   2641  H   ASN M 282      14.352  36.400 -17.571  0.00  0.00           H  
ATOM   2642  HA  ASN M 282      14.354  37.518 -20.279  0.00  0.00           H  
ATOM   2643  HB2 ASN M 282      16.515  38.483 -19.361  0.00  0.00           H  
ATOM   2644  HB3 ASN M 282      16.317  37.537 -17.830  0.00  0.00           H  
ATOM   2645 HD21 ASN M 282      14.006  40.946 -18.795  0.00  0.00           H  
ATOM   2646 HD22 ASN M 282      15.038  40.177 -19.921  0.00  0.00           H  
ATOM   2647  N   ALA M 283      15.351  34.729 -19.806  0.00  0.00           N  
ATOM   2648  CA  ALA M 283      16.198  33.624 -20.104  0.00  0.00           C  
ATOM   2649  CB  ALA M 283      16.282  32.800 -18.752  0.00  0.00           C  
ATOM   2650  C   ALA M 283      15.696  32.765 -21.231  0.00  0.00           C  
ATOM   2651  O   ALA M 283      16.144  32.819 -22.376  0.00  0.00           O  
ATOM   2652  H   ALA M 283      14.602  34.631 -19.154  0.00  0.00           H  
ATOM   2653  HA  ALA M 283      17.172  33.940 -20.401  0.00  0.00           H  
ATOM   2654  HB1 ALA M 283      16.937  33.458 -18.082  0.00  0.00           H  
ATOM   2655  HB2 ALA M 283      16.739  31.883 -18.853  0.00  0.00           H  
ATOM   2656  HB3 ALA M 283      15.202  32.787 -18.331  0.00  0.00           H  
ATOM   2657  N   ASP M 284      14.671  31.864 -20.971  0.00  0.00           N  
ATOM   2658  CA  ASP M 284      14.063  31.082 -22.037  0.00  0.00           C  
ATOM   2659  CB  ASP M 284      13.353  32.010 -23.056  0.00  0.00           C  
ATOM   2660  CG  ASP M 284      12.438  31.218 -23.993  0.00  0.00           C  
ATOM   2661  OD1 ASP M 284      11.653  30.362 -23.500  0.00  0.00           O  
ATOM   2662  OD2 ASP M 284      12.605  31.357 -25.227  0.00  0.00           O1-
ATOM   2663  C   ASP M 284      14.891  29.980 -22.572  0.00  0.00           C  
ATOM   2664  O   ASP M 284      15.047  29.823 -23.794  0.00  0.00           O  
ATOM   2665  H   ASP M 284      14.231  31.846 -20.036  0.00  0.00           H  
ATOM   2666  HA  ASP M 284      13.231  30.530 -21.598  0.00  0.00           H  
ATOM   2667  HB2 ASP M 284      14.114  32.473 -23.716  0.00  0.00           H  
ATOM   2668  HB3 ASP M 284      12.810  32.895 -22.495  0.00  0.00           H  
ATOM   2669  N   GLY M 285      15.444  29.107 -21.696  0.00  0.00           N  
ATOM   2670  CA  GLY M 285      16.159  27.945 -22.169  0.00  0.00           C  
ATOM   2671  C   GLY M 285      17.601  28.007 -21.633  0.00  0.00           C  
ATOM   2672  O   GLY M 285      18.314  27.031 -21.589  0.00  0.00           O  
ATOM   2673  H   GLY M 285      15.343  29.206 -20.677  0.00  0.00           H  
ATOM   2674  HA2 GLY M 285      16.181  27.777 -23.228  0.00  0.00           H  
ATOM   2675  HA3 GLY M 285      15.789  27.047 -21.608  0.00  0.00           H  
ATOM   2676  N   LYS M 286      18.015  29.243 -21.274  0.00  0.00           N  
ATOM   2677  CA  LYS M 286      19.412  29.530 -20.857  0.00  0.00           C  
ATOM   2678  CB  LYS M 286      19.835  30.943 -21.254  0.00  0.00           C  
ATOM   2679  CG  LYS M 286      19.397  31.527 -22.606  0.00  0.00           C  
ATOM   2680  CD  LYS M 286      19.654  33.029 -22.662  0.00  0.00           C  
ATOM   2681  CE  LYS M 286      19.575  33.630 -24.107  0.00  0.00           C  
ATOM   2682  NZ  LYS M 286      18.180  33.824 -24.434  0.00  0.00           N1+
ATOM   2683  C   LYS M 286      19.646  29.303 -19.310  0.00  0.00           C  
ATOM   2684  O   LYS M 286      18.665  29.237 -18.528  0.00  0.00           O  
ATOM   2685  H   LYS M 286      17.343  29.992 -21.228  0.00  0.00           H  
ATOM   2686  HA  LYS M 286      20.008  28.741 -21.421  0.00  0.00           H  
ATOM   2687  HB2 LYS M 286      20.934  31.194 -21.127  0.00  0.00           H  
ATOM   2688  HB3 LYS M 286      19.253  31.571 -20.530  0.00  0.00           H  
ATOM   2689  HG2 LYS M 286      18.291  31.348 -22.806  0.00  0.00           H  
ATOM   2690  HG3 LYS M 286      19.907  30.997 -23.462  0.00  0.00           H  
ATOM   2691  HD2 LYS M 286      20.709  33.182 -22.326  0.00  0.00           H  
ATOM   2692  HD3 LYS M 286      19.067  33.599 -21.860  0.00  0.00           H  
ATOM   2693  HE2 LYS M 286      20.102  32.997 -24.916  0.00  0.00           H  
ATOM   2694  HE3 LYS M 286      20.083  34.666 -24.017  0.00  0.00           H  
ATOM   2695  HZ1 LYS M 286      17.985  34.160 -25.456  0.00  0.00           H  
ATOM   2696  HZ2 LYS M 286      17.865  34.497 -23.688  0.00  0.00           H  
ATOM   2697  HZ3 LYS M 286      17.614  32.967 -24.338  0.00  0.00           H  
ATOM   2698  N   PRO M 287      20.890  29.142 -18.717  0.00  0.00           N  
ATOM   2699  CD  PRO M 287      22.180  28.952 -19.461  0.00  0.00           C  
ATOM   2700  CA  PRO M 287      20.992  28.883 -17.290  0.00  0.00           C  
ATOM   2701  CB  PRO M 287      22.367  28.161 -17.185  0.00  0.00           C  
ATOM   2702  CG  PRO M 287      23.254  28.804 -18.262  0.00  0.00           C  
ATOM   2703  C   PRO M 287      21.050  30.109 -16.407  0.00  0.00           C  
ATOM   2704  O   PRO M 287      21.274  31.238 -16.843  0.00  0.00           O  
ATOM   2705  HA  PRO M 287      20.196  28.355 -16.860  0.00  0.00           H  
ATOM   2706  HB2 PRO M 287      22.286  27.163 -17.626  0.00  0.00           H  
ATOM   2707  HB3 PRO M 287      22.878  28.212 -16.171  0.00  0.00           H  
ATOM   2708  HG2 PRO M 287      24.187  28.219 -18.534  0.00  0.00           H  
ATOM   2709  HG3 PRO M 287      23.581  29.848 -18.067  0.00  0.00           H  
ATOM   2710  HD2 PRO M 287      22.049  27.974 -20.023  0.00  0.00           H  
ATOM   2711  HD3 PRO M 287      22.532  29.751 -20.103  0.00  0.00           H  
ATOM   2712  N   CYS M 288      21.037  29.865 -15.049  0.00  0.00           N  
ATOM   2713  CA  CYS M 288      21.446  30.949 -14.089  0.00  0.00           C  
ATOM   2714  CB  CYS M 288      21.067  30.481 -12.580  0.00  0.00           C  
ATOM   2715  SG  CYS M 288      19.291  30.089 -12.252  0.00  0.00           S  
ATOM   2716  C   CYS M 288      22.904  31.412 -14.067  0.00  0.00           C  
ATOM   2717  O   CYS M 288      23.774  30.643 -14.507  0.00  0.00           O  
ATOM   2718  H   CYS M 288      20.904  28.918 -14.809  0.00  0.00           H  
ATOM   2719  HA  CYS M 288      20.862  31.813 -14.324  0.00  0.00           H  
ATOM   2720  HB2 CYS M 288      21.286  31.388 -11.906  0.00  0.00           H  
ATOM   2721  HB3 CYS M 288      21.712  29.629 -12.243  0.00  0.00           H  
ATOM   2722  N   GLN M 289      23.198  32.643 -13.625  0.00  0.00           N  
ATOM   2723  CA  GLN M 289      24.550  32.952 -13.213  0.00  0.00           C  
ATOM   2724  CB  GLN M 289      25.180  34.104 -13.932  0.00  0.00           C  
ATOM   2725  CG  GLN M 289      25.010  33.883 -15.471  0.00  0.00           C  
ATOM   2726  CD  GLN M 289      25.703  34.942 -16.253  0.00  0.00           C  
ATOM   2727  OE1 GLN M 289      26.947  34.944 -16.270  0.00  0.00           O  
ATOM   2728  NE2 GLN M 289      25.009  35.873 -16.908  0.00  0.00           N  
ATOM   2729  C   GLN M 289      24.546  33.231 -11.744  0.00  0.00           C  
ATOM   2730  O   GLN M 289      23.900  34.141 -11.248  0.00  0.00           O  
ATOM   2731  H   GLN M 289      22.451  33.292 -13.261  0.00  0.00           H  
ATOM   2732  HA  GLN M 289      25.291  32.106 -13.313  0.00  0.00           H  
ATOM   2733  HB2 GLN M 289      26.186  34.319 -13.496  0.00  0.00           H  
ATOM   2734  HB3 GLN M 289      24.541  34.974 -13.724  0.00  0.00           H  
ATOM   2735  HG2 GLN M 289      23.896  33.905 -15.843  0.00  0.00           H  
ATOM   2736  HG3 GLN M 289      25.481  32.873 -15.623  0.00  0.00           H  
ATOM   2737 HE21 GLN M 289      25.508  36.506 -17.465  0.00  0.00           H  
ATOM   2738 HE22 GLN M 289      24.010  36.005 -16.917  0.00  0.00           H  
ATOM   2739  N   PHE M 290      25.325  32.439 -10.987  0.00  0.00           N  
ATOM   2740  CA  PHE M 290      25.423  32.527  -9.509  0.00  0.00           C  
ATOM   2741  CB  PHE M 290      25.210  31.080  -8.945  0.00  0.00           C  
ATOM   2742  CG  PHE M 290      23.838  30.574  -9.115  0.00  0.00           C  
ATOM   2743  CD1 PHE M 290      22.779  31.333  -8.598  0.00  0.00           C  
ATOM   2744  CE1 PHE M 290      21.535  30.760  -8.534  0.00  0.00           C  
ATOM   2745  CZ  PHE M 290      21.233  29.547  -9.119  0.00  0.00           C  
ATOM   2746  CD2 PHE M 290      23.589  29.343  -9.684  0.00  0.00           C  
ATOM   2747  CE2 PHE M 290      22.304  28.807  -9.679  0.00  0.00           C  
ATOM   2748  C   PHE M 290      26.851  32.843  -9.035  0.00  0.00           C  
ATOM   2749  O   PHE M 290      27.778  32.693  -9.875  0.00  0.00           O  
ATOM   2750  H   PHE M 290      25.889  31.690 -11.433  0.00  0.00           H  
ATOM   2751  HA  PHE M 290      24.684  33.247  -9.183  0.00  0.00           H  
ATOM   2752  HB2 PHE M 290      25.394  30.921  -7.890  0.00  0.00           H  
ATOM   2753  HB3 PHE M 290      25.924  30.362  -9.493  0.00  0.00           H  
ATOM   2754  HD1 PHE M 290      22.939  32.291  -8.189  0.00  0.00           H  
ATOM   2755  HD2 PHE M 290      24.416  28.811 -10.027  0.00  0.00           H  
ATOM   2756  HE1 PHE M 290      20.691  31.316  -8.133  0.00  0.00           H  
ATOM   2757  HE2 PHE M 290      22.053  27.874 -10.127  0.00  0.00           H  
ATOM   2758  HZ  PHE M 290      20.243  29.162  -8.987  0.00  0.00           H  
ATOM   2759  N   PRO M 291      27.049  33.270  -7.797  0.00  0.00           N  
ATOM   2760  CD  PRO M 291      28.366  33.497  -7.282  0.00  0.00           C  
ATOM   2761  CA  PRO M 291      26.061  33.652  -6.801  0.00  0.00           C  
ATOM   2762  CB  PRO M 291      26.817  33.570  -5.464  0.00  0.00           C  
ATOM   2763  CG  PRO M 291      28.207  34.030  -5.848  0.00  0.00           C  
ATOM   2764  C   PRO M 291      25.394  35.068  -7.105  0.00  0.00           C  
ATOM   2765  O   PRO M 291      25.712  35.812  -8.039  0.00  0.00           O  
ATOM   2766  HA  PRO M 291      25.345  32.840  -6.823  0.00  0.00           H  
ATOM   2767  HB2 PRO M 291      26.851  32.519  -4.978  0.00  0.00           H  
ATOM   2768  HB3 PRO M 291      26.348  34.246  -4.712  0.00  0.00           H  
ATOM   2769  HG2 PRO M 291      28.946  33.550  -5.269  0.00  0.00           H  
ATOM   2770  HG3 PRO M 291      28.320  35.154  -5.720  0.00  0.00           H  
ATOM   2771  HD2 PRO M 291      28.848  32.532  -7.411  0.00  0.00           H  
ATOM   2772  HD3 PRO M 291      28.882  34.229  -7.863  0.00  0.00           H  
ATOM   2773  N   PHE M 292      24.350  35.361  -6.329  0.00  0.00           N  
ATOM   2774  CA  PHE M 292      23.626  36.626  -6.567  0.00  0.00           C  
ATOM   2775  CB  PHE M 292      22.503  36.440  -7.652  0.00  0.00           C  
ATOM   2776  CG  PHE M 292      21.191  35.907  -7.145  0.00  0.00           C  
ATOM   2777  CD1 PHE M 292      20.065  36.686  -6.965  0.00  0.00           C  
ATOM   2778  CE1 PHE M 292      18.843  36.129  -6.490  0.00  0.00           C  
ATOM   2779  CZ  PHE M 292      18.724  34.786  -6.168  0.00  0.00           C  
ATOM   2780  CD2 PHE M 292      21.057  34.531  -6.850  0.00  0.00           C  
ATOM   2781  CE2 PHE M 292      19.821  33.998  -6.398  0.00  0.00           C  
ATOM   2782  C   PHE M 292      23.262  37.264  -5.215  0.00  0.00           C  
ATOM   2783  O   PHE M 292      23.259  36.525  -4.203  0.00  0.00           O  
ATOM   2784  H   PHE M 292      24.089  34.654  -5.641  0.00  0.00           H  
ATOM   2785  HA  PHE M 292      24.393  37.286  -6.988  0.00  0.00           H  
ATOM   2786  HB2 PHE M 292      22.878  35.648  -8.422  0.00  0.00           H  
ATOM   2787  HB3 PHE M 292      22.306  37.418  -8.123  0.00  0.00           H  
ATOM   2788  HD1 PHE M 292      20.091  37.730  -7.204  0.00  0.00           H  
ATOM   2789  HD2 PHE M 292      21.872  33.820  -6.990  0.00  0.00           H  
ATOM   2790  HE1 PHE M 292      18.000  36.841  -6.451  0.00  0.00           H  
ATOM   2791  HE2 PHE M 292      19.870  32.933  -6.139  0.00  0.00           H  
ATOM   2792  HZ  PHE M 292      17.786  34.346  -5.961  0.00  0.00           H  
ATOM   2793  N   ILE M 293      22.971  38.555  -5.212  0.00  0.00           N  
ATOM   2794  CA  ILE M 293      22.551  39.233  -3.992  0.00  0.00           C  
ATOM   2795  CB  ILE M 293      23.288  40.490  -3.582  0.00  0.00           C  
ATOM   2796  CG2 ILE M 293      22.781  41.147  -2.262  0.00  0.00           C  
ATOM   2797  CG1 ILE M 293      24.819  40.381  -3.471  0.00  0.00           C  
ATOM   2798  CD1 ILE M 293      25.675  41.700  -3.615  0.00  0.00           C  
ATOM   2799  C   ILE M 293      21.036  39.553  -3.951  0.00  0.00           C  
ATOM   2800  O   ILE M 293      20.509  40.185  -4.881  0.00  0.00           O  
ATOM   2801  H   ILE M 293      23.066  39.135  -5.998  0.00  0.00           H  
ATOM   2802  HA  ILE M 293      22.622  38.593  -3.150  0.00  0.00           H  
ATOM   2803  HB  ILE M 293      23.049  41.224  -4.384  0.00  0.00           H  
ATOM   2804 HG12 ILE M 293      25.343  39.751  -4.196  0.00  0.00           H  
ATOM   2805 HG13 ILE M 293      24.983  39.893  -2.454  0.00  0.00           H  
ATOM   2806 HG21 ILE M 293      21.653  41.363  -2.297  0.00  0.00           H  
ATOM   2807 HG22 ILE M 293      23.261  42.187  -2.115  0.00  0.00           H  
ATOM   2808 HG23 ILE M 293      22.929  40.632  -1.296  0.00  0.00           H  
ATOM   2809 HD11 ILE M 293      25.558  42.251  -4.544  0.00  0.00           H  
ATOM   2810 HD12 ILE M 293      25.390  42.340  -2.774  0.00  0.00           H  
ATOM   2811 HD13 ILE M 293      26.759  41.475  -3.456  0.00  0.00           H  
ATOM   2812  N   PHE M 294      20.303  39.116  -2.867  0.00  0.00           N  
ATOM   2813  CA  PHE M 294      18.881  39.400  -2.646  0.00  0.00           C  
ATOM   2814  CB  PHE M 294      17.867  38.172  -3.039  0.00  0.00           C  
ATOM   2815  CG  PHE M 294      16.420  38.544  -3.208  0.00  0.00           C  
ATOM   2816  CD1 PHE M 294      16.164  39.683  -4.081  0.00  0.00           C  
ATOM   2817  CE1 PHE M 294      14.873  40.236  -4.165  0.00  0.00           C  
ATOM   2818  CZ  PHE M 294      13.847  39.770  -3.290  0.00  0.00           C  
ATOM   2819  CD2 PHE M 294      15.403  38.128  -2.402  0.00  0.00           C  
ATOM   2820  CE2 PHE M 294      14.104  38.759  -2.384  0.00  0.00           C  
ATOM   2821  C   PHE M 294      18.794  39.889  -1.215  0.00  0.00           C  
ATOM   2822  O   PHE M 294      19.125  39.167  -0.253  0.00  0.00           O  
ATOM   2823  H   PHE M 294      20.724  38.526  -2.198  0.00  0.00           H  
ATOM   2824  HA  PHE M 294      18.616  40.193  -3.358  0.00  0.00           H  
ATOM   2825  HB2 PHE M 294      17.888  37.406  -2.257  0.00  0.00           H  
ATOM   2826  HB3 PHE M 294      18.299  37.745  -3.961  0.00  0.00           H  
ATOM   2827  HD1 PHE M 294      16.887  40.221  -4.769  0.00  0.00           H  
ATOM   2828  HD2 PHE M 294      15.571  37.324  -1.734  0.00  0.00           H  
ATOM   2829  HE1 PHE M 294      14.645  41.057  -4.838  0.00  0.00           H  
ATOM   2830  HE2 PHE M 294      13.252  38.314  -1.791  0.00  0.00           H  
ATOM   2831  HZ  PHE M 294      12.850  40.107  -3.378  0.00  0.00           H  
ATOM   2832  N   GLN M 295      18.387  41.130  -1.049  0.00  0.00           N  
ATOM   2833  CA  GLN M 295      18.110  41.736   0.236  0.00  0.00           C  
ATOM   2834  CB  GLN M 295      16.775  41.203   0.951  0.00  0.00           C  
ATOM   2835  CG  GLN M 295      15.482  41.333   0.039  0.00  0.00           C  
ATOM   2836  CD  GLN M 295      14.280  40.764   0.772  0.00  0.00           C  
ATOM   2837  OE1 GLN M 295      13.423  41.570   1.190  0.00  0.00           O  
ATOM   2838  NE2 GLN M 295      14.192  39.470   0.801  0.00  0.00           N  
ATOM   2839  C   GLN M 295      19.281  41.858   1.205  0.00  0.00           C  
ATOM   2840  O   GLN M 295      19.279  41.573   2.418  0.00  0.00           O  
ATOM   2841  H   GLN M 295      18.162  41.657  -1.830  0.00  0.00           H  
ATOM   2842  HA  GLN M 295      17.802  42.731   0.086  0.00  0.00           H  
ATOM   2843  HB2 GLN M 295      16.553  41.642   1.958  0.00  0.00           H  
ATOM   2844  HB3 GLN M 295      16.980  40.134   1.083  0.00  0.00           H  
ATOM   2845  HG2 GLN M 295      15.798  40.791  -0.932  0.00  0.00           H  
ATOM   2846  HG3 GLN M 295      15.208  42.442  -0.212  0.00  0.00           H  
ATOM   2847 HE21 GLN M 295      13.320  39.039   1.036  0.00  0.00           H  
ATOM   2848 HE22 GLN M 295      14.972  38.881   0.554  0.00  0.00           H  
ATOM   2849  N   GLY M 296      20.442  42.266   0.708  0.00  0.00           N  
ATOM   2850  CA  GLY M 296      21.732  42.536   1.497  0.00  0.00           C  
ATOM   2851  C   GLY M 296      22.531  41.259   1.849  0.00  0.00           C  
ATOM   2852  O   GLY M 296      23.566  41.266   2.466  0.00  0.00           O  
ATOM   2853  H   GLY M 296      20.487  42.399  -0.296  0.00  0.00           H  
ATOM   2854  HA2 GLY M 296      21.420  42.985   2.477  0.00  0.00           H  
ATOM   2855  HA3 GLY M 296      22.220  43.211   0.784  0.00  0.00           H  
ATOM   2856  N   GLN M 297      22.035  40.062   1.445  0.00  0.00           N  
ATOM   2857  CA  GLN M 297      22.637  38.749   1.696  0.00  0.00           C  
ATOM   2858  CB  GLN M 297      21.649  37.813   2.559  0.00  0.00           C  
ATOM   2859  CG  GLN M 297      21.948  37.954   4.093  0.00  0.00           C  
ATOM   2860  CD  GLN M 297      21.350  39.180   4.734  0.00  0.00           C  
ATOM   2861  OE1 GLN M 297      21.994  40.218   4.804  0.00  0.00           O  
ATOM   2862  NE2 GLN M 297      20.105  39.015   5.232  0.00  0.00           N  
ATOM   2863  C   GLN M 297      22.948  37.994   0.415  0.00  0.00           C  
ATOM   2864  O   GLN M 297      22.428  38.354  -0.630  0.00  0.00           O  
ATOM   2865  H   GLN M 297      21.215  39.895   0.989  0.00  0.00           H  
ATOM   2866  HA  GLN M 297      23.500  38.876   2.263  0.00  0.00           H  
ATOM   2867  HB2 GLN M 297      22.020  36.765   2.360  0.00  0.00           H  
ATOM   2868  HB3 GLN M 297      20.598  37.832   2.184  0.00  0.00           H  
ATOM   2869  HG2 GLN M 297      23.098  38.011   4.133  0.00  0.00           H  
ATOM   2870  HG3 GLN M 297      21.590  37.039   4.574  0.00  0.00           H  
ATOM   2871 HE21 GLN M 297      19.871  39.791   5.816  0.00  0.00           H  
ATOM   2872 HE22 GLN M 297      19.672  38.075   5.112  0.00  0.00           H  
ATOM   2873  N   SER M 298      23.898  37.044   0.479  0.00  0.00           N  
ATOM   2874  CA  SER M 298      24.475  36.385  -0.713  0.00  0.00           C  
ATOM   2875  CB  SER M 298      25.986  36.380  -0.656  0.00  0.00           C  
ATOM   2876  OG  SER M 298      26.530  36.382  -2.010  0.00  0.00           O  
ATOM   2877  C   SER M 298      24.114  34.973  -0.857  0.00  0.00           C  
ATOM   2878  O   SER M 298      23.974  34.163   0.087  0.00  0.00           O  
ATOM   2879  H   SER M 298      24.252  36.737   1.379  0.00  0.00           H  
ATOM   2880  HA  SER M 298      24.183  36.908  -1.672  0.00  0.00           H  
ATOM   2881  HB2 SER M 298      26.418  35.578  -0.026  0.00  0.00           H  
ATOM   2882  HB3 SER M 298      26.233  37.366  -0.176  0.00  0.00           H  
ATOM   2883  HG  SER M 298      26.627  35.469  -2.292  0.00  0.00           H  
ATOM   2884  N   TYR M 299      23.776  34.561  -2.122  0.00  0.00           N  
ATOM   2885  CA  TYR M 299      23.098  33.299  -2.379  0.00  0.00           C  
ATOM   2886  CB  TYR M 299      21.568  33.471  -2.542  0.00  0.00           C  
ATOM   2887  CG  TYR M 299      20.896  33.932  -1.188  0.00  0.00           C  
ATOM   2888  CD1 TYR M 299      20.509  35.272  -1.063  0.00  0.00           C  
ATOM   2889  CE1 TYR M 299      19.932  35.743   0.050  0.00  0.00           C  
ATOM   2890  CZ  TYR M 299      19.712  34.893   1.146  0.00  0.00           C  
ATOM   2891  OH  TYR M 299      19.138  35.362   2.290  0.00  0.00           O  
ATOM   2892  CD2 TYR M 299      20.575  33.012  -0.110  0.00  0.00           C  
ATOM   2893  CE2 TYR M 299      20.038  33.526   1.070  0.00  0.00           C  
ATOM   2894  C   TYR M 299      23.581  32.648  -3.626  0.00  0.00           C  
ATOM   2895  O   TYR M 299      23.737  33.239  -4.652  0.00  0.00           O  
ATOM   2896  H   TYR M 299      23.587  35.214  -2.818  0.00  0.00           H  
ATOM   2897  HA  TYR M 299      23.334  32.659  -1.500  0.00  0.00           H  
ATOM   2898  HB2 TYR M 299      21.235  32.445  -2.847  0.00  0.00           H  
ATOM   2899  HB3 TYR M 299      21.253  34.146  -3.399  0.00  0.00           H  
ATOM   2900  HD1 TYR M 299      20.623  35.951  -1.854  0.00  0.00           H  
ATOM   2901  HD2 TYR M 299      20.821  31.985  -0.142  0.00  0.00           H  
ATOM   2902  HE1 TYR M 299      19.573  36.798   0.058  0.00  0.00           H  
ATOM   2903  HE2 TYR M 299      19.819  32.870   1.913  0.00  0.00           H  
ATOM   2904  HH  TYR M 299      18.753  36.284   2.112  0.00  0.00           H  
ATOM   2905  N   SER M 300      23.859  31.309  -3.531  0.00  0.00           N  
ATOM   2906  CA  SER M 300      24.458  30.570  -4.550  0.00  0.00           C  
ATOM   2907  CB  SER M 300      25.828  29.858  -4.098  0.00  0.00           C  
ATOM   2908  OG  SER M 300      26.665  29.778  -5.256  0.00  0.00           O  
ATOM   2909  C   SER M 300      23.514  29.539  -5.073  0.00  0.00           C  
ATOM   2910  O   SER M 300      23.877  28.558  -5.700  0.00  0.00           O  
ATOM   2911  H   SER M 300      23.537  30.807  -2.680  0.00  0.00           H  
ATOM   2912  HA  SER M 300      24.647  31.198  -5.429  0.00  0.00           H  
ATOM   2913  HB2 SER M 300      25.549  28.901  -3.510  0.00  0.00           H  
ATOM   2914  HB3 SER M 300      26.195  30.530  -3.305  0.00  0.00           H  
ATOM   2915  HG  SER M 300      27.531  29.606  -4.830  0.00  0.00           H  
ATOM   2916  N   ALA M 301      22.228  29.681  -4.781  0.00  0.00           N  
ATOM   2917  CA  ALA M 301      21.160  28.907  -5.209  0.00  0.00           C  
ATOM   2918  CB  ALA M 301      20.792  27.966  -4.051  0.00  0.00           C  
ATOM   2919  C   ALA M 301      19.961  29.839  -5.445  0.00  0.00           C  
ATOM   2920  O   ALA M 301      19.814  30.902  -4.810  0.00  0.00           O  
ATOM   2921  H   ALA M 301      22.002  30.516  -4.342  0.00  0.00           H  
ATOM   2922  HA  ALA M 301      21.392  28.406  -6.094  0.00  0.00           H  
ATOM   2923  HB1 ALA M 301      20.045  27.223  -4.334  0.00  0.00           H  
ATOM   2924  HB2 ALA M 301      20.407  28.409  -3.079  0.00  0.00           H  
ATOM   2925  HB3 ALA M 301      21.656  27.316  -3.678  0.00  0.00           H  
ATOM   2926  N   CYS M 302      18.986  29.344  -6.318  0.00  0.00           N  
ATOM   2927  CA  CYS M 302      17.651  29.909  -6.550  0.00  0.00           C  
ATOM   2928  CB  CYS M 302      16.726  28.966  -7.407  0.00  0.00           C  
ATOM   2929  SG  CYS M 302      17.385  28.433  -9.050  0.00  0.00           S  
ATOM   2930  C   CYS M 302      16.993  30.169  -5.235  0.00  0.00           C  
ATOM   2931  O   CYS M 302      17.223  29.529  -4.216  0.00  0.00           O  
ATOM   2932  H   CYS M 302      19.187  28.428  -6.772  0.00  0.00           H  
ATOM   2933  HA  CYS M 302      17.745  30.802  -7.065  0.00  0.00           H  
ATOM   2934  HB2 CYS M 302      15.644  29.331  -7.545  0.00  0.00           H  
ATOM   2935  HB3 CYS M 302      16.652  27.997  -6.770  0.00  0.00           H  
ATOM   2936  N   THR M 303      16.068  31.135  -5.217  0.00  0.00           N  
ATOM   2937  CA  THR M 303      15.350  31.468  -3.961  0.00  0.00           C  
ATOM   2938  CB  THR M 303      15.816  32.785  -3.195  0.00  0.00           C  
ATOM   2939  OG1 THR M 303      15.150  32.936  -1.888  0.00  0.00           O  
ATOM   2940  CG2 THR M 303      15.206  34.016  -3.928  0.00  0.00           C  
ATOM   2941  C   THR M 303      13.868  31.378  -4.286  0.00  0.00           C  
ATOM   2942  O   THR M 303      13.467  31.539  -5.447  0.00  0.00           O  
ATOM   2943  H   THR M 303      15.841  31.720  -6.017  0.00  0.00           H  
ATOM   2944  HA  THR M 303      15.442  30.704  -3.261  0.00  0.00           H  
ATOM   2945  HB  THR M 303      16.935  32.868  -3.110  0.00  0.00           H  
ATOM   2946 HG21 THR M 303      15.648  34.962  -3.539  0.00  0.00           H  
ATOM   2947 HG22 THR M 303      14.113  34.142  -3.668  0.00  0.00           H  
ATOM   2948 HG23 THR M 303      15.289  33.931  -5.094  0.00  0.00           H  
ATOM   2949  HG1 THR M 303      15.819  33.261  -1.254  0.00  0.00           H  
ATOM   2950  N   THR M 304      13.000  31.069  -3.318  0.00  0.00           N  
ATOM   2951  CA  THR M 304      11.571  30.997  -3.480  0.00  0.00           C  
ATOM   2952  CB  THR M 304      10.887  29.673  -2.906  0.00  0.00           C  
ATOM   2953  OG1 THR M 304      11.617  29.332  -1.813  0.00  0.00           O  
ATOM   2954  CG2 THR M 304      11.105  28.548  -3.910  0.00  0.00           C  
ATOM   2955  C   THR M 304      10.942  32.234  -2.820  0.00  0.00           C  
ATOM   2956  O   THR M 304       9.745  32.470  -2.966  0.00  0.00           O  
ATOM   2957  H   THR M 304      13.225  30.814  -2.332  0.00  0.00           H  
ATOM   2958  HA  THR M 304      11.253  31.051  -4.455  0.00  0.00           H  
ATOM   2959  HB  THR M 304       9.761  29.786  -2.725  0.00  0.00           H  
ATOM   2960 HG21 THR M 304      10.773  28.932  -4.925  0.00  0.00           H  
ATOM   2961 HG22 THR M 304      10.474  27.591  -3.686  0.00  0.00           H  
ATOM   2962 HG23 THR M 304      12.168  28.118  -4.034  0.00  0.00           H  
ATOM   2963  HG1 THR M 304      11.227  28.496  -1.476  0.00  0.00           H  
ATOM   2964  N   ASP M 305      11.819  32.936  -1.950  0.00  0.00           N  
ATOM   2965  CA  ASP M 305      11.408  34.163  -1.281  0.00  0.00           C  
ATOM   2966  CB  ASP M 305      12.529  34.609  -0.294  0.00  0.00           C  
ATOM   2967  CG  ASP M 305      12.051  35.580   0.730  0.00  0.00           C  
ATOM   2968  OD1 ASP M 305      12.907  36.359   1.269  0.00  0.00           O  
ATOM   2969  OD2 ASP M 305      10.867  35.549   1.101  0.00  0.00           O1-
ATOM   2970  C   ASP M 305      10.917  35.316  -2.301  0.00  0.00           C  
ATOM   2971  O   ASP M 305      11.282  35.353  -3.521  0.00  0.00           O  
ATOM   2972  H   ASP M 305      12.819  32.704  -2.052  0.00  0.00           H  
ATOM   2973  HA  ASP M 305      10.451  34.003  -0.690  0.00  0.00           H  
ATOM   2974  HB2 ASP M 305      13.407  34.937  -0.850  0.00  0.00           H  
ATOM   2975  HB3 ASP M 305      12.665  33.663   0.205  0.00  0.00           H  
ATOM   2976  N   GLY M 306      10.166  36.276  -1.656  0.00  0.00           N  
ATOM   2977  CA  GLY M 306       9.648  37.451  -2.306  0.00  0.00           C  
ATOM   2978  C   GLY M 306       8.482  37.281  -3.272  0.00  0.00           C  
ATOM   2979  O   GLY M 306       8.223  38.054  -4.133  0.00  0.00           O  
ATOM   2980  H   GLY M 306      10.083  36.221  -0.663  0.00  0.00           H  
ATOM   2981  HA2 GLY M 306      10.465  37.957  -2.880  0.00  0.00           H  
ATOM   2982  HA3 GLY M 306       9.396  38.165  -1.506  0.00  0.00           H  
ATOM   2983  N   ARG M 307       7.649  36.193  -3.198  0.00  0.00           N  
ATOM   2984  CA  ARG M 307       6.632  35.898  -4.209  0.00  0.00           C  
ATOM   2985  CB  ARG M 307       7.159  34.799  -5.280  0.00  0.00           C  
ATOM   2986  CG  ARG M 307       8.473  35.250  -5.998  0.00  0.00           C  
ATOM   2987  CD  ARG M 307       8.825  34.472  -7.253  0.00  0.00           C  
ATOM   2988  NE  ARG M 307       7.724  34.531  -8.287  0.00  0.00           N  
ATOM   2989  CZ  ARG M 307       7.488  35.580  -9.059  0.00  0.00           C  
ATOM   2990  NH1 ARG M 307       8.221  36.662  -9.231  0.00  0.00           N  
ATOM   2991  NH2 ARG M 307       6.337  35.516  -9.761  0.00  0.00           N1+
ATOM   2992  C   ARG M 307       5.412  35.430  -3.535  0.00  0.00           C  
ATOM   2993  O   ARG M 307       5.379  35.153  -2.347  0.00  0.00           O  
ATOM   2994  H   ARG M 307       7.814  35.541  -2.433  0.00  0.00           H  
ATOM   2995  HA  ARG M 307       6.262  36.819  -4.687  0.00  0.00           H  
ATOM   2996  HB2 ARG M 307       6.354  34.486  -5.922  0.00  0.00           H  
ATOM   2997  HB3 ARG M 307       7.489  33.907  -4.667  0.00  0.00           H  
ATOM   2998  HG2 ARG M 307       9.350  35.186  -5.264  0.00  0.00           H  
ATOM   2999  HG3 ARG M 307       8.398  36.346  -6.287  0.00  0.00           H  
ATOM   3000  HD2 ARG M 307       8.870  33.375  -6.998  0.00  0.00           H  
ATOM   3001  HD3 ARG M 307       9.774  34.848  -7.713  0.00  0.00           H  
ATOM   3002  HE  ARG M 307       6.933  33.932  -8.089  0.00  0.00           H  
ATOM   3003 HH11 ARG M 307       9.013  36.680  -8.633  0.00  0.00           H  
ATOM   3004 HH12 ARG M 307       7.876  37.293  -9.949  0.00  0.00           H  
ATOM   3005 HH21 ARG M 307       5.628  34.856  -9.419  0.00  0.00           H  
ATOM   3006 HH22 ARG M 307       6.082  36.185 -10.500  0.00  0.00           H  
ATOM   3007  N   SER M 308       4.368  35.298  -4.291  0.00  0.00           N  
ATOM   3008  CA  SER M 308       3.034  34.916  -3.842  0.00  0.00           C  
ATOM   3009  CB  SER M 308       1.989  36.023  -4.089  0.00  0.00           C  
ATOM   3010  OG  SER M 308       0.775  35.805  -3.373  0.00  0.00           O  
ATOM   3011  C   SER M 308       2.633  33.607  -4.544  0.00  0.00           C  
ATOM   3012  O   SER M 308       1.879  32.753  -4.082  0.00  0.00           O  
ATOM   3013  H   SER M 308       4.353  35.672  -5.268  0.00  0.00           H  
ATOM   3014  HA  SER M 308       3.068  34.762  -2.771  0.00  0.00           H  
ATOM   3015  HB2 SER M 308       1.710  36.177  -5.130  0.00  0.00           H  
ATOM   3016  HB3 SER M 308       2.300  37.069  -3.734  0.00  0.00           H  
ATOM   3017  HG  SER M 308       0.058  36.328  -3.771  0.00  0.00           H  
ATOM   3018  N   ASP M 309       3.383  33.333  -5.637  0.00  0.00           N  
ATOM   3019  CA  ASP M 309       3.235  32.043  -6.353  0.00  0.00           C  
ATOM   3020  CB  ASP M 309       3.197  32.299  -7.886  0.00  0.00           C  
ATOM   3021  CG  ASP M 309       4.188  33.371  -8.345  0.00  0.00           C  
ATOM   3022  OD1 ASP M 309       5.292  33.394  -7.819  0.00  0.00           O  
ATOM   3023  OD2 ASP M 309       3.894  34.294  -9.192  0.00  0.00           O1-
ATOM   3024  C   ASP M 309       4.454  31.084  -5.990  0.00  0.00           C  
ATOM   3025  O   ASP M 309       4.457  29.943  -6.493  0.00  0.00           O  
ATOM   3026  H   ASP M 309       4.037  34.078  -6.039  0.00  0.00           H  
ATOM   3027  HA  ASP M 309       2.361  31.504  -5.984  0.00  0.00           H  
ATOM   3028  HB2 ASP M 309       2.187  32.717  -8.233  0.00  0.00           H  
ATOM   3029  HB3 ASP M 309       3.388  31.361  -8.405  0.00  0.00           H  
ATOM   3030  N   GLY M 310       5.470  31.299  -5.104  0.00  0.00           N  
ATOM   3031  CA  GLY M 310       6.414  30.239  -4.614  0.00  0.00           C  
ATOM   3032  C   GLY M 310       7.425  29.726  -5.570  0.00  0.00           C  
ATOM   3033  O   GLY M 310       8.200  28.870  -5.189  0.00  0.00           O  
ATOM   3034  H   GLY M 310       5.478  32.117  -4.623  0.00  0.00           H  
ATOM   3035  HA2 GLY M 310       5.786  29.442  -4.285  0.00  0.00           H  
ATOM   3036  HA3 GLY M 310       6.963  30.691  -3.803  0.00  0.00           H  
ATOM   3037  N   TYR M 311       7.393  30.370  -6.740  0.00  0.00           N  
ATOM   3038  CA  TYR M 311       8.373  30.124  -7.772  0.00  0.00           C  
ATOM   3039  CB  TYR M 311       8.082  30.702  -9.226  0.00  0.00           C  
ATOM   3040  CG  TYR M 311       6.844  30.105  -9.875  0.00  0.00           C  
ATOM   3041  CD1 TYR M 311       5.845  30.913 -10.540  0.00  0.00           C  
ATOM   3042  CE1 TYR M 311       4.697  30.299 -11.096  0.00  0.00           C  
ATOM   3043  CZ  TYR M 311       4.566  28.874 -11.192  0.00  0.00           C  
ATOM   3044  OH  TYR M 311       3.410  28.324 -11.675  0.00  0.00           O  
ATOM   3045  CD2 TYR M 311       6.733  28.712 -10.043  0.00  0.00           C  
ATOM   3046  CE2 TYR M 311       5.620  28.121 -10.664  0.00  0.00           C  
ATOM   3047  C   TYR M 311       9.838  30.322  -7.459  0.00  0.00           C  
ATOM   3048  O   TYR M 311      10.318  31.321  -6.955  0.00  0.00           O  
ATOM   3049  H   TYR M 311       6.625  31.003  -6.925  0.00  0.00           H  
ATOM   3050  HA  TYR M 311       8.275  29.118  -7.952  0.00  0.00           H  
ATOM   3051  HB2 TYR M 311       8.869  30.496  -9.964  0.00  0.00           H  
ATOM   3052  HB3 TYR M 311       8.063  31.821  -9.076  0.00  0.00           H  
ATOM   3053  HD1 TYR M 311       5.937  31.998 -10.628  0.00  0.00           H  
ATOM   3054  HD2 TYR M 311       7.510  28.105  -9.622  0.00  0.00           H  
ATOM   3055  HE1 TYR M 311       3.786  30.814 -11.443  0.00  0.00           H  
ATOM   3056  HE2 TYR M 311       5.611  27.089 -10.629  0.00  0.00           H  
ATOM   3057  HH  TYR M 311       2.887  29.071 -12.031  0.00  0.00           H  
ATOM   3058  N   ARG M 312      10.605  29.229  -7.770  0.00  0.00           N  
ATOM   3059  CA  ARG M 312      12.057  29.253  -7.573  0.00  0.00           C  
ATOM   3060  CB  ARG M 312      12.641  27.845  -7.756  0.00  0.00           C  
ATOM   3061  CG  ARG M 312      12.029  26.818  -6.778  0.00  0.00           C  
ATOM   3062  CD  ARG M 312      12.537  25.380  -7.047  0.00  0.00           C  
ATOM   3063  NE  ARG M 312      14.076  25.298  -6.671  0.00  0.00           N  
ATOM   3064  CZ  ARG M 312      15.072  25.163  -7.582  0.00  0.00           C  
ATOM   3065  NH1 ARG M 312      14.831  24.732  -8.883  0.00  0.00           N  
ATOM   3066  NH2 ARG M 312      16.333  25.211  -7.114  0.00  0.00           N1+
ATOM   3067  C   ARG M 312      12.674  30.081  -8.769  0.00  0.00           C  
ATOM   3068  O   ARG M 312      12.395  29.805  -9.937  0.00  0.00           O  
ATOM   3069  H   ARG M 312      10.161  28.334  -8.001  0.00  0.00           H  
ATOM   3070  HA  ARG M 312      12.331  29.732  -6.619  0.00  0.00           H  
ATOM   3071  HB2 ARG M 312      13.741  27.773  -7.617  0.00  0.00           H  
ATOM   3072  HB3 ARG M 312      12.410  27.492  -8.724  0.00  0.00           H  
ATOM   3073  HG2 ARG M 312      10.914  26.764  -6.870  0.00  0.00           H  
ATOM   3074  HG3 ARG M 312      12.302  27.054  -5.708  0.00  0.00           H  
ATOM   3075  HD2 ARG M 312      12.292  25.087  -8.066  0.00  0.00           H  
ATOM   3076  HD3 ARG M 312      11.983  24.703  -6.355  0.00  0.00           H  
ATOM   3077  HE  ARG M 312      14.450  25.711  -5.834  0.00  0.00           H  
ATOM   3078 HH11 ARG M 312      13.949  24.397  -9.181  0.00  0.00           H  
ATOM   3079 HH12 ARG M 312      15.684  24.427  -9.413  0.00  0.00           H  
ATOM   3080 HH21 ARG M 312      16.497  25.300  -6.139  0.00  0.00           H  
ATOM   3081 HH22 ARG M 312      17.000  25.119  -7.766  0.00  0.00           H  
ATOM   3082  N   TRP M 313      13.549  31.123  -8.443  0.00  0.00           N  
ATOM   3083  CA  TRP M 313      14.017  32.106  -9.355  0.00  0.00           C  
ATOM   3084  CB  TRP M 313      12.894  33.245  -9.372  0.00  0.00           C  
ATOM   3085  CG  TRP M 313      12.978  34.178  -8.179  0.00  0.00           C  
ATOM   3086  CD1 TRP M 313      12.396  34.052  -6.980  0.00  0.00           C  
ATOM   3087  NE1 TRP M 313      12.715  35.195  -6.215  0.00  0.00           N  
ATOM   3088  CE2 TRP M 313      13.533  35.978  -6.909  0.00  0.00           C  
ATOM   3089  CD2 TRP M 313      13.730  35.414  -8.145  0.00  0.00           C  
ATOM   3090  CE3 TRP M 313      14.482  36.006  -9.157  0.00  0.00           C  
ATOM   3091  CZ3 TRP M 313      15.003  37.263  -8.877  0.00  0.00           C  
ATOM   3092  CZ2 TRP M 313      13.985  37.242  -6.601  0.00  0.00           C  
ATOM   3093  CH2 TRP M 313      14.744  37.904  -7.629  0.00  0.00           C  
ATOM   3094  C   TRP M 313      15.396  32.558  -8.998  0.00  0.00           C  
ATOM   3095  O   TRP M 313      15.972  32.335  -7.921  0.00  0.00           O  
ATOM   3096  H   TRP M 313      13.836  31.231  -7.481  0.00  0.00           H  
ATOM   3097  HA  TRP M 313      13.998  31.724 -10.353  0.00  0.00           H  
ATOM   3098  HB2 TRP M 313      11.869  32.839  -9.508  0.00  0.00           H  
ATOM   3099  HB3 TRP M 313      13.048  33.926 -10.245  0.00  0.00           H  
ATOM   3100  HD1 TRP M 313      11.794  33.203  -6.689  0.00  0.00           H  
ATOM   3101  HE1 TRP M 313      12.504  35.319  -5.297  0.00  0.00           H  
ATOM   3102  HE3 TRP M 313      14.620  35.548 -10.117  0.00  0.00           H  
ATOM   3103  HZ2 TRP M 313      13.905  37.668  -5.563  0.00  0.00           H  
ATOM   3104  HZ3 TRP M 313      15.492  37.872  -9.668  0.00  0.00           H  
ATOM   3105  HH2 TRP M 313      15.098  38.908  -7.382  0.00  0.00           H  
ATOM   3106  N   CYS M 314      16.103  33.053  -9.923  0.00  0.00           N  
ATOM   3107  CA  CYS M 314      17.535  33.406  -9.898  0.00  0.00           C  
ATOM   3108  CB  CYS M 314      18.361  32.241 -10.391  0.00  0.00           C  
ATOM   3109  SG  CYS M 314      18.235  31.925 -12.159  0.00  0.00           S  
ATOM   3110  C   CYS M 314      17.820  34.484 -10.760  0.00  0.00           C  
ATOM   3111  O   CYS M 314      17.022  34.713 -11.719  0.00  0.00           O  
ATOM   3112  H   CYS M 314      15.736  33.017 -10.858  0.00  0.00           H  
ATOM   3113  HA  CYS M 314      17.843  33.658  -8.904  0.00  0.00           H  
ATOM   3114  HB2 CYS M 314      18.235  31.312  -9.795  0.00  0.00           H  
ATOM   3115  HB3 CYS M 314      19.481  32.514 -10.284  0.00  0.00           H  
ATOM   3116  N   ALA M 315      18.979  35.156 -10.605  0.00  0.00           N  
ATOM   3117  CA  ALA M 315      19.499  36.144 -11.578  0.00  0.00           C  
ATOM   3118  CB  ALA M 315      20.548  36.966 -10.795  0.00  0.00           C  
ATOM   3119  C   ALA M 315      20.271  35.521 -12.774  0.00  0.00           C  
ATOM   3120  O   ALA M 315      20.986  34.536 -12.509  0.00  0.00           O  
ATOM   3121  H   ALA M 315      19.556  34.940  -9.870  0.00  0.00           H  
ATOM   3122  HA  ALA M 315      18.778  36.845 -11.955  0.00  0.00           H  
ATOM   3123  HB1 ALA M 315      21.322  36.372 -10.307  0.00  0.00           H  
ATOM   3124  HB2 ALA M 315      20.018  37.724 -10.109  0.00  0.00           H  
ATOM   3125  HB3 ALA M 315      21.022  37.665 -11.601  0.00  0.00           H  
ATOM   3126  N   THR M 316      20.126  36.164 -13.964  0.00  0.00           N  
ATOM   3127  CA  THR M 316      20.720  35.549 -15.202  0.00  0.00           C  
ATOM   3128  CB  THR M 316      19.668  35.276 -16.309  0.00  0.00           C  
ATOM   3129  OG1 THR M 316      18.795  36.412 -16.504  0.00  0.00           O  
ATOM   3130  CG2 THR M 316      18.785  34.180 -15.775  0.00  0.00           C  
ATOM   3131  C   THR M 316      21.841  36.383 -15.739  0.00  0.00           C  
ATOM   3132  O   THR M 316      22.249  36.246 -16.891  0.00  0.00           O  
ATOM   3133  H   THR M 316      19.554  36.972 -14.053  0.00  0.00           H  
ATOM   3134  HA  THR M 316      21.269  34.659 -14.967  0.00  0.00           H  
ATOM   3135  HB  THR M 316      20.214  34.968 -17.261  0.00  0.00           H  
ATOM   3136 HG21 THR M 316      19.528  33.318 -15.529  0.00  0.00           H  
ATOM   3137 HG22 THR M 316      18.102  33.835 -16.593  0.00  0.00           H  
ATOM   3138 HG23 THR M 316      18.251  34.467 -14.878  0.00  0.00           H  
ATOM   3139  HG1 THR M 316      19.154  37.007 -17.143  0.00  0.00           H  
ATOM   3140  N   THR M 317      22.227  37.407 -14.952  0.00  0.00           N  
ATOM   3141  CA  THR M 317      23.131  38.479 -15.218  0.00  0.00           C  
ATOM   3142  CB  THR M 317      22.709  39.841 -14.672  0.00  0.00           C  
ATOM   3143  OG1 THR M 317      22.060  39.771 -13.406  0.00  0.00           O  
ATOM   3144  CG2 THR M 317      21.740  40.481 -15.624  0.00  0.00           C  
ATOM   3145  C   THR M 317      24.354  38.115 -14.456  0.00  0.00           C  
ATOM   3146  O   THR M 317      24.325  37.363 -13.440  0.00  0.00           O  
ATOM   3147  H   THR M 317      21.791  37.660 -14.084  0.00  0.00           H  
ATOM   3148  HA  THR M 317      23.421  38.584 -16.282  0.00  0.00           H  
ATOM   3149  HB  THR M 317      23.565  40.566 -14.573  0.00  0.00           H  
ATOM   3150 HG21 THR M 317      22.054  40.292 -16.640  0.00  0.00           H  
ATOM   3151 HG22 THR M 317      21.664  41.633 -15.474  0.00  0.00           H  
ATOM   3152 HG23 THR M 317      20.745  40.032 -15.452  0.00  0.00           H  
ATOM   3153  HG1 THR M 317      22.224  40.645 -12.946  0.00  0.00           H  
ATOM   3154  N   ALA M 318      25.519  38.549 -14.961  0.00  0.00           N  
ATOM   3155  CA  ALA M 318      26.733  38.443 -14.159  0.00  0.00           C  
ATOM   3156  CB  ALA M 318      27.841  39.059 -14.974  0.00  0.00           C  
ATOM   3157  C   ALA M 318      26.921  39.281 -12.834  0.00  0.00           C  
ATOM   3158  O   ALA M 318      27.614  38.932 -11.871  0.00  0.00           O  
ATOM   3159  H   ALA M 318      25.485  39.015 -15.816  0.00  0.00           H  
ATOM   3160  HA  ALA M 318      26.940  37.403 -13.998  0.00  0.00           H  
ATOM   3161  HB1 ALA M 318      28.108  38.479 -15.853  0.00  0.00           H  
ATOM   3162  HB2 ALA M 318      28.832  39.042 -14.466  0.00  0.00           H  
ATOM   3163  HB3 ALA M 318      27.441  40.020 -15.243  0.00  0.00           H  
ATOM   3164  N   ASN M 319      26.324  40.514 -12.764  0.00  0.00           N  
ATOM   3165  CA  ASN M 319      26.161  41.274 -11.563  0.00  0.00           C  
ATOM   3166  CB  ASN M 319      27.059  42.514 -11.604  0.00  0.00           C  
ATOM   3167  CG  ASN M 319      27.101  43.182 -10.235  0.00  0.00           C  
ATOM   3168  OD1 ASN M 319      26.499  42.782  -9.274  0.00  0.00           O  
ATOM   3169  ND2 ASN M 319      27.794  44.343 -10.189  0.00  0.00           N  
ATOM   3170  C   ASN M 319      24.709  41.678 -11.411  0.00  0.00           C  
ATOM   3171  O   ASN M 319      24.293  42.531 -12.138  0.00  0.00           O  
ATOM   3172  H   ASN M 319      25.935  40.953 -13.546  0.00  0.00           H  
ATOM   3173  HA  ASN M 319      26.482  40.641 -10.733  0.00  0.00           H  
ATOM   3174  HB2 ASN M 319      26.745  43.271 -12.367  0.00  0.00           H  
ATOM   3175  HB3 ASN M 319      28.091  42.299 -11.972  0.00  0.00           H  
ATOM   3176 HD21 ASN M 319      28.018  44.766  -9.350  0.00  0.00           H  
ATOM   3177 HD22 ASN M 319      28.337  44.669 -10.969  0.00  0.00           H  
ATOM   3178  N   TYR M 320      23.981  41.111 -10.466  0.00  0.00           N  
ATOM   3179  CA  TYR M 320      22.610  41.419 -10.247  0.00  0.00           C  
ATOM   3180  CB  TYR M 320      21.941  40.213  -9.537  0.00  0.00           C  
ATOM   3181  CG  TYR M 320      20.498  40.494  -9.119  0.00  0.00           C  
ATOM   3182  CD1 TYR M 320      19.497  40.325 -10.076  0.00  0.00           C  
ATOM   3183  CE1 TYR M 320      18.136  40.442  -9.710  0.00  0.00           C  
ATOM   3184  CZ  TYR M 320      17.811  40.732  -8.333  0.00  0.00           C  
ATOM   3185  OH  TYR M 320      16.451  41.059  -8.078  0.00  0.00           O  
ATOM   3186  CD2 TYR M 320      20.123  40.774  -7.824  0.00  0.00           C  
ATOM   3187  CE2 TYR M 320      18.833  40.981  -7.419  0.00  0.00           C  
ATOM   3188  C   TYR M 320      22.552  42.710  -9.404  0.00  0.00           C  
ATOM   3189  O   TYR M 320      21.520  43.392  -9.527  0.00  0.00           O  
ATOM   3190  H   TYR M 320      24.372  40.355  -9.969  0.00  0.00           H  
ATOM   3191  HA  TYR M 320      22.119  41.586 -11.216  0.00  0.00           H  
ATOM   3192  HB2 TYR M 320      22.544  40.050  -8.572  0.00  0.00           H  
ATOM   3193  HB3 TYR M 320      22.049  39.405 -10.351  0.00  0.00           H  
ATOM   3194  HD1 TYR M 320      19.716  40.136 -11.124  0.00  0.00           H  
ATOM   3195  HD2 TYR M 320      20.838  40.835  -6.987  0.00  0.00           H  
ATOM   3196  HE1 TYR M 320      17.312  40.391 -10.326  0.00  0.00           H  
ATOM   3197  HE2 TYR M 320      18.587  41.240  -6.419  0.00  0.00           H  
ATOM   3198  HH  TYR M 320      16.018  41.234  -8.937  0.00  0.00           H  
ATOM   3199  N   ASP M 321      23.607  43.228  -8.700  0.00  0.00           N  
ATOM   3200  CA  ASP M 321      23.538  44.520  -8.053  0.00  0.00           C  
ATOM   3201  CB  ASP M 321      24.643  44.491  -7.044  0.00  0.00           C  
ATOM   3202  CG  ASP M 321      24.470  45.453  -5.870  0.00  0.00           C  
ATOM   3203  OD1 ASP M 321      23.308  45.956  -5.612  0.00  0.00           O  
ATOM   3204  OD2 ASP M 321      25.449  45.884  -5.264  0.00  0.00           O1-
ATOM   3205  C   ASP M 321      23.898  45.722  -9.114  0.00  0.00           C  
ATOM   3206  O   ASP M 321      23.996  46.899  -8.823  0.00  0.00           O  
ATOM   3207  H   ASP M 321      24.348  42.583  -8.468  0.00  0.00           H  
ATOM   3208  HA  ASP M 321      22.589  44.618  -7.595  0.00  0.00           H  
ATOM   3209  HB2 ASP M 321      25.574  44.662  -7.552  0.00  0.00           H  
ATOM   3210  HB3 ASP M 321      24.753  43.490  -6.576  0.00  0.00           H  
ATOM   3211  N   ARG M 322      23.979  45.246 -10.360  0.00  0.00           N  
ATOM   3212  CA  ARG M 322      24.175  46.155 -11.494  0.00  0.00           C  
ATOM   3213  CB  ARG M 322      25.410  45.859 -12.302  0.00  0.00           C  
ATOM   3214  CG  ARG M 322      25.663  46.857 -13.470  0.00  0.00           C  
ATOM   3215  CD  ARG M 322      26.796  46.360 -14.383  0.00  0.00           C  
ATOM   3216  NE  ARG M 322      26.334  45.148 -15.146  0.00  0.00           N  
ATOM   3217  CZ  ARG M 322      27.207  44.401 -15.817  0.00  0.00           C  
ATOM   3218  NH1 ARG M 322      28.519  44.507 -15.526  0.00  0.00           N  
ATOM   3219  NH2 ARG M 322      26.847  43.562 -16.742  0.00  0.00           N1+
ATOM   3220  C   ARG M 322      22.927  46.045 -12.237  0.00  0.00           C  
ATOM   3221  O   ARG M 322      22.080  46.925 -12.137  0.00  0.00           O  
ATOM   3222  H   ARG M 322      23.707  44.323 -10.537  0.00  0.00           H  
ATOM   3223  HA  ARG M 322      24.172  47.197 -11.196  0.00  0.00           H  
ATOM   3224  HB2 ARG M 322      25.302  44.797 -12.760  0.00  0.00           H  
ATOM   3225  HB3 ARG M 322      26.348  45.932 -11.662  0.00  0.00           H  
ATOM   3226  HG2 ARG M 322      25.869  47.822 -13.027  0.00  0.00           H  
ATOM   3227  HG3 ARG M 322      24.745  47.055 -14.062  0.00  0.00           H  
ATOM   3228  HD2 ARG M 322      27.705  46.291 -13.733  0.00  0.00           H  
ATOM   3229  HD3 ARG M 322      26.984  47.172 -15.153  0.00  0.00           H  
ATOM   3230  HE  ARG M 322      25.351  45.046 -15.387  0.00  0.00           H  
ATOM   3231 HH11 ARG M 322      28.824  45.004 -14.717  0.00  0.00           H  
ATOM   3232 HH12 ARG M 322      29.239  44.343 -16.251  0.00  0.00           H  
ATOM   3233 HH21 ARG M 322      25.907  43.576 -17.094  0.00  0.00           H  
ATOM   3234 HH22 ARG M 322      27.439  42.817 -16.828  0.00  0.00           H  
ATOM   3235  N   ASP M 323      22.751  44.994 -13.074  0.00  0.00           N  
ATOM   3236  CA  ASP M 323      21.608  44.843 -13.927  0.00  0.00           C  
ATOM   3237  CB  ASP M 323      21.971  44.495 -15.367  0.00  0.00           C  
ATOM   3238  CG  ASP M 323      22.619  45.604 -16.124  0.00  0.00           C  
ATOM   3239  OD1 ASP M 323      23.754  45.445 -16.646  0.00  0.00           O  
ATOM   3240  OD2 ASP M 323      22.086  46.738 -16.183  0.00  0.00           O1-
ATOM   3241  C   ASP M 323      20.808  43.702 -13.395  0.00  0.00           C  
ATOM   3242  O   ASP M 323      21.343  42.660 -13.041  0.00  0.00           O  
ATOM   3243  H   ASP M 323      23.302  44.156 -13.079  0.00  0.00           H  
ATOM   3244  HA  ASP M 323      20.900  45.705 -14.005  0.00  0.00           H  
ATOM   3245  HB2 ASP M 323      21.023  44.211 -15.981  0.00  0.00           H  
ATOM   3246  HB3 ASP M 323      22.551  43.573 -15.503  0.00  0.00           H  
ATOM   3247  N   LYS M 324      19.503  43.997 -13.230  0.00  0.00           N  
ATOM   3248  CA  LYS M 324      18.554  43.108 -12.498  0.00  0.00           C  
ATOM   3249  CB  LYS M 324      17.790  43.866 -11.384  0.00  0.00           C  
ATOM   3250  CG  LYS M 324      18.674  44.939 -10.742  0.00  0.00           C  
ATOM   3251  CD  LYS M 324      18.029  45.581  -9.604  0.00  0.00           C  
ATOM   3252  CE  LYS M 324      18.111  44.689  -8.315  0.00  0.00           C  
ATOM   3253  NZ  LYS M 324      19.495  44.475  -7.800  0.00  0.00           N1+
ATOM   3254  C   LYS M 324      17.716  42.240 -13.503  0.00  0.00           C  
ATOM   3255  O   LYS M 324      16.490  42.421 -13.649  0.00  0.00           O  
ATOM   3256  H   LYS M 324      19.151  44.918 -13.457  0.00  0.00           H  
ATOM   3257  HA  LYS M 324      19.193  42.364 -11.970  0.00  0.00           H  
ATOM   3258  HB2 LYS M 324      17.448  43.082 -10.701  0.00  0.00           H  
ATOM   3259  HB3 LYS M 324      16.930  44.453 -11.744  0.00  0.00           H  
ATOM   3260  HG2 LYS M 324      18.759  45.735 -11.486  0.00  0.00           H  
ATOM   3261  HG3 LYS M 324      19.744  44.582 -10.530  0.00  0.00           H  
ATOM   3262  HD2 LYS M 324      16.935  45.873  -9.818  0.00  0.00           H  
ATOM   3263  HD3 LYS M 324      18.466  46.586  -9.280  0.00  0.00           H  
ATOM   3264  HE2 LYS M 324      17.593  43.724  -8.577  0.00  0.00           H  
ATOM   3265  HE3 LYS M 324      17.499  45.143  -7.512  0.00  0.00           H  
ATOM   3266  HZ1 LYS M 324      20.008  45.405  -7.753  0.00  0.00           H  
ATOM   3267  HZ2 LYS M 324      20.009  43.876  -8.452  0.00  0.00           H  
ATOM   3268  HZ3 LYS M 324      19.528  44.055  -6.853  0.00  0.00           H  
ATOM   3269  N   LEU M 325      18.338  41.271 -14.184  0.00  0.00           N  
ATOM   3270  CA  LEU M 325      17.684  40.250 -15.074  0.00  0.00           C  
ATOM   3271  CB  LEU M 325      18.227  40.138 -16.522  0.00  0.00           C  
ATOM   3272  CG  LEU M 325      18.562  41.514 -17.179  0.00  0.00           C  
ATOM   3273  CD1 LEU M 325      19.178  41.327 -18.622  0.00  0.00           C  
ATOM   3274  CD2 LEU M 325      17.357  42.420 -17.248  0.00  0.00           C  
ATOM   3275  C   LEU M 325      17.552  38.865 -14.453  0.00  0.00           C  
ATOM   3276  O   LEU M 325      18.420  38.504 -13.618  0.00  0.00           O  
ATOM   3277  H   LEU M 325      19.339  41.259 -14.207  0.00  0.00           H  
ATOM   3278  HA  LEU M 325      16.757  40.652 -15.292  0.00  0.00           H  
ATOM   3279  HB2 LEU M 325      17.388  39.704 -17.142  0.00  0.00           H  
ATOM   3280  HB3 LEU M 325      19.099  39.437 -16.579  0.00  0.00           H  
ATOM   3281  HG  LEU M 325      19.307  42.008 -16.548  0.00  0.00           H  
ATOM   3282 HD11 LEU M 325      19.494  42.348 -18.976  0.00  0.00           H  
ATOM   3283 HD12 LEU M 325      18.328  41.034 -19.319  0.00  0.00           H  
ATOM   3284 HD13 LEU M 325      19.981  40.560 -18.572  0.00  0.00           H  
ATOM   3285 HD21 LEU M 325      16.626  41.943 -17.880  0.00  0.00           H  
ATOM   3286 HD22 LEU M 325      17.740  43.338 -17.755  0.00  0.00           H  
ATOM   3287 HD23 LEU M 325      16.908  42.600 -16.256  0.00  0.00           H  
ATOM   3288  N   PHE M 326      16.514  38.110 -14.756  0.00  0.00           N  
ATOM   3289  CA  PHE M 326      16.210  36.846 -14.119  0.00  0.00           C  
ATOM   3290  CB  PHE M 326      15.242  37.159 -12.906  0.00  0.00           C  
ATOM   3291  CG  PHE M 326      13.896  37.734 -13.273  0.00  0.00           C  
ATOM   3292  CD1 PHE M 326      12.847  36.858 -13.310  0.00  0.00           C  
ATOM   3293  CE1 PHE M 326      11.641  37.331 -13.745  0.00  0.00           C  
ATOM   3294  CZ  PHE M 326      11.433  38.712 -14.120  0.00  0.00           C  
ATOM   3295  CD2 PHE M 326      13.757  39.104 -13.609  0.00  0.00           C  
ATOM   3296  CE2 PHE M 326      12.486  39.582 -14.029  0.00  0.00           C  
ATOM   3297  C   PHE M 326      15.583  35.755 -14.985  0.00  0.00           C  
ATOM   3298  O   PHE M 326      15.173  35.973 -16.140  0.00  0.00           O  
ATOM   3299  H   PHE M 326      15.941  38.463 -15.415  0.00  0.00           H  
ATOM   3300  HA  PHE M 326      17.142  36.377 -13.759  0.00  0.00           H  
ATOM   3301  HB2 PHE M 326      15.748  37.933 -12.174  0.00  0.00           H  
ATOM   3302  HB3 PHE M 326      15.114  36.373 -12.293  0.00  0.00           H  
ATOM   3303  HD1 PHE M 326      12.958  35.811 -13.054  0.00  0.00           H  
ATOM   3304  HD2 PHE M 326      14.535  39.901 -13.634  0.00  0.00           H  
ATOM   3305  HE1 PHE M 326      10.765  36.677 -13.901  0.00  0.00           H  
ATOM   3306  HE2 PHE M 326      12.412  40.662 -14.213  0.00  0.00           H  
ATOM   3307  HZ  PHE M 326      10.446  39.026 -14.515  0.00  0.00           H  
ATOM   3308  N   GLY M 327      15.503  34.523 -14.362  0.00  0.00           N  
ATOM   3309  CA  GLY M 327      14.741  33.384 -14.980  0.00  0.00           C  
ATOM   3310  C   GLY M 327      14.288  32.555 -13.933  0.00  0.00           C  
ATOM   3311  O   GLY M 327      14.644  32.734 -12.793  0.00  0.00           O  
ATOM   3312  H   GLY M 327      15.914  34.427 -13.445  0.00  0.00           H  
ATOM   3313  HA2 GLY M 327      15.478  32.786 -15.577  0.00  0.00           H  
ATOM   3314  HA3 GLY M 327      13.880  33.671 -15.620  0.00  0.00           H  
ATOM   3315  N   PHE M 328      13.478  31.573 -14.280  0.00  0.00           N  
ATOM   3316  CA  PHE M 328      12.782  30.777 -13.275  0.00  0.00           C  
ATOM   3317  CB  PHE M 328      11.251  30.650 -13.502  0.00  0.00           C  
ATOM   3318  CG  PHE M 328      10.606  31.920 -13.315  0.00  0.00           C  
ATOM   3319  CD1 PHE M 328      10.294  32.749 -14.431  0.00  0.00           C  
ATOM   3320  CE1 PHE M 328       9.771  33.987 -14.189  0.00  0.00           C  
ATOM   3321  CZ  PHE M 328       9.475  34.517 -12.915  0.00  0.00           C  
ATOM   3322  CD2 PHE M 328      10.397  32.426 -12.032  0.00  0.00           C  
ATOM   3323  CE2 PHE M 328       9.939  33.722 -11.809  0.00  0.00           C  
ATOM   3324  C   PHE M 328      13.386  29.316 -13.388  0.00  0.00           C  
ATOM   3325  O   PHE M 328      13.706  28.759 -14.470  0.00  0.00           O  
ATOM   3326  H   PHE M 328      13.288  31.424 -15.234  0.00  0.00           H  
ATOM   3327  HA  PHE M 328      13.169  31.031 -12.309  0.00  0.00           H  
ATOM   3328  HB2 PHE M 328      10.796  30.054 -12.729  0.00  0.00           H  
ATOM   3329  HB3 PHE M 328      11.070  30.208 -14.472  0.00  0.00           H  
ATOM   3330  HD1 PHE M 328      10.326  32.411 -15.482  0.00  0.00           H  
ATOM   3331  HD2 PHE M 328      10.635  31.781 -11.249  0.00  0.00           H  
ATOM   3332  HE1 PHE M 328       9.514  34.564 -15.138  0.00  0.00           H  
ATOM   3333  HE2 PHE M 328       9.927  34.102 -10.791  0.00  0.00           H  
ATOM   3334  HZ  PHE M 328       9.026  35.545 -12.794  0.00  0.00           H  
ATOM   3335  N   CYS M 329      13.449  28.598 -12.225  0.00  0.00           N  
ATOM   3336  CA  CYS M 329      14.288  27.416 -12.068  0.00  0.00           C  
ATOM   3337  CB  CYS M 329      14.991  27.378 -10.661  0.00  0.00           C  
ATOM   3338  SG  CYS M 329      15.994  28.957 -10.415  0.00  0.00           S  
ATOM   3339  C   CYS M 329      13.380  26.149 -12.136  0.00  0.00           C  
ATOM   3340  O   CYS M 329      12.336  26.253 -11.438  0.00  0.00           O  
ATOM   3341  H   CYS M 329      13.043  29.039 -11.351  0.00  0.00           H  
ATOM   3342  HA  CYS M 329      15.009  27.368 -12.856  0.00  0.00           H  
ATOM   3343  HB2 CYS M 329      15.708  26.501 -10.695  0.00  0.00           H  
ATOM   3344  HB3 CYS M 329      14.202  27.111  -9.901  0.00  0.00           H  
ATOM   3345  N   PRO M 330      13.595  25.018 -12.806  0.00  0.00           N  
ATOM   3346  CD  PRO M 330      14.528  24.689 -13.947  0.00  0.00           C  
ATOM   3347  CA  PRO M 330      12.531  23.929 -12.770  0.00  0.00           C  
ATOM   3348  CB  PRO M 330      13.148  22.800 -13.606  0.00  0.00           C  
ATOM   3349  CG  PRO M 330      13.960  23.543 -14.729  0.00  0.00           C  
ATOM   3350  C   PRO M 330      12.031  23.486 -11.381  0.00  0.00           C  
ATOM   3351  O   PRO M 330      12.641  23.686 -10.345  0.00  0.00           O  
ATOM   3352  HA  PRO M 330      11.650  24.317 -13.282  0.00  0.00           H  
ATOM   3353  HB2 PRO M 330      12.401  22.124 -13.984  0.00  0.00           H  
ATOM   3354  HB3 PRO M 330      13.814  22.180 -12.912  0.00  0.00           H  
ATOM   3355  HG2 PRO M 330      13.211  23.863 -15.531  0.00  0.00           H  
ATOM   3356  HG3 PRO M 330      14.671  22.747 -15.081  0.00  0.00           H  
ATOM   3357  HD2 PRO M 330      14.626  25.607 -14.586  0.00  0.00           H  
ATOM   3358  HD3 PRO M 330      15.487  24.330 -13.670  0.00  0.00           H  
ATOM   3359  N   THR M 331      10.887  22.810 -11.294  0.00  0.00           N  
ATOM   3360  CA  THR M 331      10.224  22.324 -10.130  0.00  0.00           C  
ATOM   3361  CB  THR M 331       8.706  21.749 -10.307  0.00  0.00           C  
ATOM   3362  OG1 THR M 331       8.628  20.836 -11.362  0.00  0.00           O  
ATOM   3363  CG2 THR M 331       7.865  22.894 -10.778  0.00  0.00           C  
ATOM   3364  C   THR M 331      10.994  21.162  -9.614  0.00  0.00           C  
ATOM   3365  O   THR M 331      11.644  20.476 -10.398  0.00  0.00           O  
ATOM   3366  H   THR M 331      10.469  22.436 -12.132  0.00  0.00           H  
ATOM   3367  HA  THR M 331      10.162  23.111  -9.451  0.00  0.00           H  
ATOM   3368  HB  THR M 331       8.382  21.350  -9.293  0.00  0.00           H  
ATOM   3369 HG21 THR M 331       6.824  22.522 -10.831  0.00  0.00           H  
ATOM   3370 HG22 THR M 331       8.213  23.169 -11.793  0.00  0.00           H  
ATOM   3371 HG23 THR M 331       8.082  23.756 -10.101  0.00  0.00           H  
ATOM   3372  HG1 THR M 331       7.746  20.336 -11.293  0.00  0.00           H  
ATOM   3373  N   ARG M 332      11.119  20.915  -8.301  0.00  0.00           N  
ATOM   3374  CA  ARG M 332      11.886  19.850  -7.731  0.00  0.00           C  
ATOM   3375  CB  ARG M 332      13.270  20.314  -7.367  0.00  0.00           C  
ATOM   3376  CG  ARG M 332      14.226  20.721  -8.499  0.00  0.00           C  
ATOM   3377  CD  ARG M 332      14.572  19.679  -9.570  0.00  0.00           C  
ATOM   3378  NE  ARG M 332      15.442  18.621  -8.834  0.00  0.00           N  
ATOM   3379  CZ  ARG M 332      15.181  17.326  -8.646  0.00  0.00           C  
ATOM   3380  NH1 ARG M 332      14.315  16.728  -9.440  0.00  0.00           N  
ATOM   3381  NH2 ARG M 332      15.790  16.555  -7.745  0.00  0.00           N1+
ATOM   3382  C   ARG M 332      11.076  19.206  -6.565  0.00  0.00           C  
ATOM   3383  O   ARG M 332      11.434  19.361  -5.417  0.00  0.00           O  
ATOM   3384  H   ARG M 332      10.749  21.569  -7.616  0.00  0.00           H  
ATOM   3385  HA  ARG M 332      11.953  19.121  -8.570  0.00  0.00           H  
ATOM   3386  HB2 ARG M 332      13.750  19.487  -6.805  0.00  0.00           H  
ATOM   3387  HB3 ARG M 332      13.120  21.219  -6.779  0.00  0.00           H  
ATOM   3388  HG2 ARG M 332      15.216  20.911  -8.081  0.00  0.00           H  
ATOM   3389  HG3 ARG M 332      13.878  21.706  -8.844  0.00  0.00           H  
ATOM   3390  HD2 ARG M 332      15.199  20.046 -10.366  0.00  0.00           H  
ATOM   3391  HD3 ARG M 332      13.629  19.270  -9.954  0.00  0.00           H  
ATOM   3392  HE  ARG M 332      16.203  18.957  -8.310  0.00  0.00           H  
ATOM   3393 HH11 ARG M 332      13.909  17.084 -10.280  0.00  0.00           H  
ATOM   3394 HH12 ARG M 332      13.694  15.996  -9.035  0.00  0.00           H  
ATOM   3395 HH21 ARG M 332      16.533  17.057  -7.335  0.00  0.00           H  
ATOM   3396 HH22 ARG M 332      15.385  15.677  -7.561  0.00  0.00           H  
ATOM   3397  N   ALA M 333       9.989  18.489  -6.884  0.00  0.00           N  
ATOM   3398  CA  ALA M 333       9.077  17.850  -5.900  0.00  0.00           C  
ATOM   3399  CB  ALA M 333       7.866  17.220  -6.671  0.00  0.00           C  
ATOM   3400  C   ALA M 333       9.743  16.773  -5.066  0.00  0.00           C  
ATOM   3401  O   ALA M 333       9.589  16.701  -3.848  0.00  0.00           O  
ATOM   3402  H   ALA M 333       9.898  18.169  -7.848  0.00  0.00           H  
ATOM   3403  HA  ALA M 333       8.806  18.645  -5.203  0.00  0.00           H  
ATOM   3404  HB1 ALA M 333       7.591  17.856  -7.502  0.00  0.00           H  
ATOM   3405  HB2 ALA M 333       7.023  16.952  -5.956  0.00  0.00           H  
ATOM   3406  HB3 ALA M 333       8.187  16.361  -7.158  0.00  0.00           H  
ATOM   3407  N   ASP M 334      10.655  16.008  -5.737  0.00  0.00           N  
ATOM   3408  CA  ASP M 334      11.519  14.983  -5.150  0.00  0.00           C  
ATOM   3409  CB  ASP M 334      12.116  14.041  -6.240  0.00  0.00           C  
ATOM   3410  CG  ASP M 334      12.951  14.779  -7.274  0.00  0.00           C  
ATOM   3411  OD1 ASP M 334      14.174  14.508  -7.312  0.00  0.00           O  
ATOM   3412  OD2 ASP M 334      12.335  15.493  -8.102  0.00  0.00           O1-
ATOM   3413  C   ASP M 334      12.606  15.599  -4.219  0.00  0.00           C  
ATOM   3414  O   ASP M 334      13.218  14.882  -3.398  0.00  0.00           O  
ATOM   3415  H   ASP M 334      10.735  16.366  -6.651  0.00  0.00           H  
ATOM   3416  HA  ASP M 334      10.762  14.441  -4.562  0.00  0.00           H  
ATOM   3417  HB2 ASP M 334      11.353  13.546  -6.868  0.00  0.00           H  
ATOM   3418  HB3 ASP M 334      12.765  13.348  -5.781  0.00  0.00           H  
ATOM   3419  N   SER M 335      12.835  16.919  -4.277  0.00  0.00           N  
ATOM   3420  CA  SER M 335      13.728  17.539  -3.383  0.00  0.00           C  
ATOM   3421  CB  SER M 335      14.925  18.186  -4.186  0.00  0.00           C  
ATOM   3422  OG  SER M 335      15.949  17.282  -4.499  0.00  0.00           O  
ATOM   3423  C   SER M 335      12.952  18.571  -2.670  0.00  0.00           C  
ATOM   3424  O   SER M 335      13.549  19.553  -2.242  0.00  0.00           O  
ATOM   3425  H   SER M 335      12.368  17.543  -4.950  0.00  0.00           H  
ATOM   3426  HA  SER M 335      14.091  16.902  -2.585  0.00  0.00           H  
ATOM   3427  HB2 SER M 335      15.382  18.916  -3.557  0.00  0.00           H  
ATOM   3428  HB3 SER M 335      14.645  18.697  -5.170  0.00  0.00           H  
ATOM   3429  HG  SER M 335      15.481  16.581  -5.004  0.00  0.00           H  
ATOM   3430  N   THR M 336      11.599  18.420  -2.451  0.00  0.00           N  
ATOM   3431  CA  THR M 336      10.807  19.361  -1.623  0.00  0.00           C  
ATOM   3432  CB  THR M 336       9.506  19.816  -2.237  0.00  0.00           C  
ATOM   3433  OG1 THR M 336       9.863  20.491  -3.511  0.00  0.00           O  
ATOM   3434  CG2 THR M 336       8.854  20.882  -1.360  0.00  0.00           C  
ATOM   3435  C   THR M 336      10.396  18.644  -0.407  0.00  0.00           C  
ATOM   3436  O   THR M 336       9.695  17.641  -0.474  0.00  0.00           O  
ATOM   3437  H   THR M 336      11.062  17.709  -2.929  0.00  0.00           H  
ATOM   3438  HA  THR M 336      11.414  20.255  -1.315  0.00  0.00           H  
ATOM   3439  HB  THR M 336       8.749  18.928  -2.354  0.00  0.00           H  
ATOM   3440 HG21 THR M 336       8.719  20.592  -0.308  0.00  0.00           H  
ATOM   3441 HG22 THR M 336       7.934  21.209  -1.774  0.00  0.00           H  
ATOM   3442 HG23 THR M 336       9.540  21.808  -1.278  0.00  0.00           H  
ATOM   3443  HG1 THR M 336      10.356  19.840  -3.964  0.00  0.00           H  
ATOM   3444  N   VAL M 337      10.803  19.044   0.756  0.00  0.00           N  
ATOM   3445  CA  VAL M 337      10.755  18.260   1.944  0.00  0.00           C  
ATOM   3446  CB  VAL M 337      11.769  18.689   3.023  0.00  0.00           C  
ATOM   3447  CG1 VAL M 337      13.206  18.774   2.392  0.00  0.00           C  
ATOM   3448  CG2 VAL M 337      11.369  19.990   3.782  0.00  0.00           C  
ATOM   3449  C   VAL M 337       9.398  18.068   2.605  0.00  0.00           C  
ATOM   3450  O   VAL M 337       8.490  18.921   2.514  0.00  0.00           O  
ATOM   3451  H   VAL M 337      11.373  19.874   0.918  0.00  0.00           H  
ATOM   3452  HA  VAL M 337      11.248  17.334   1.605  0.00  0.00           H  
ATOM   3453  HB  VAL M 337      11.863  17.835   3.790  0.00  0.00           H  
ATOM   3454 HG11 VAL M 337      13.608  17.746   2.180  0.00  0.00           H  
ATOM   3455 HG12 VAL M 337      13.926  19.145   3.176  0.00  0.00           H  
ATOM   3456 HG13 VAL M 337      13.325  19.384   1.462  0.00  0.00           H  
ATOM   3457 HG21 VAL M 337      11.393  20.825   3.085  0.00  0.00           H  
ATOM   3458 HG22 VAL M 337      12.142  20.323   4.531  0.00  0.00           H  
ATOM   3459 HG23 VAL M 337      10.511  19.771   4.339  0.00  0.00           H  
ATOM   3460  N   MET M 338       9.345  16.937   3.268  0.00  0.00           N  
ATOM   3461  CA  MET M 338       8.158  16.372   3.894  0.00  0.00           C  
ATOM   3462  CB  MET M 338       8.440  14.978   4.469  0.00  0.00           C  
ATOM   3463  CG  MET M 338       8.352  13.836   3.410  0.00  0.00           C  
ATOM   3464  SD  MET M 338       6.725  13.498   2.607  0.00  0.00           S  
ATOM   3465  CE  MET M 338       6.113  12.397   3.878  0.00  0.00           C  
ATOM   3466  C   MET M 338       7.706  17.276   5.030  0.00  0.00           C  
ATOM   3467  O   MET M 338       6.532  17.536   5.212  0.00  0.00           O  
ATOM   3468  H   MET M 338      10.165  16.424   3.358  0.00  0.00           H  
ATOM   3469  HA  MET M 338       7.442  16.270   3.156  0.00  0.00           H  
ATOM   3470  HB2 MET M 338       7.747  14.701   5.274  0.00  0.00           H  
ATOM   3471  HB3 MET M 338       9.497  14.934   4.819  0.00  0.00           H  
ATOM   3472  HG2 MET M 338       8.524  12.834   3.953  0.00  0.00           H  
ATOM   3473  HG3 MET M 338       9.125  14.005   2.657  0.00  0.00           H  
ATOM   3474  HE1 MET M 338       6.515  12.728   4.890  0.00  0.00           H  
ATOM   3475  HE2 MET M 338       6.578  11.405   3.799  0.00  0.00           H  
ATOM   3476  HE3 MET M 338       5.029  12.229   3.794  0.00  0.00           H  
ATOM   3477  N   GLY M 339       8.702  17.857   5.795  0.00  0.00           N  
ATOM   3478  CA  GLY M 339       8.556  18.887   6.822  0.00  0.00           C  
ATOM   3479  C   GLY M 339       7.922  18.501   8.066  0.00  0.00           C  
ATOM   3480  O   GLY M 339       6.712  18.285   8.100  0.00  0.00           O  
ATOM   3481  H   GLY M 339       9.672  17.586   5.553  0.00  0.00           H  
ATOM   3482  HA2 GLY M 339       7.969  19.582   6.404  0.00  0.00           H  
ATOM   3483  HA3 GLY M 339       9.508  19.173   7.067  0.00  0.00           H  
ATOM   3484  N   GLY M 340       8.665  18.493   9.159  0.00  0.00           N  
ATOM   3485  CA  GLY M 340       8.100  17.952  10.350  0.00  0.00           C  
ATOM   3486  C   GLY M 340       7.280  18.815  11.273  0.00  0.00           C  
ATOM   3487  O   GLY M 340       6.784  18.329  12.264  0.00  0.00           O  
ATOM   3488  H   GLY M 340       9.553  18.910   9.141  0.00  0.00           H  
ATOM   3489  HA2 GLY M 340       8.969  17.708  10.954  0.00  0.00           H  
ATOM   3490  HA3 GLY M 340       7.360  17.202  10.084  0.00  0.00           H  
ATOM   3491  N   ASN M 341       7.185  20.159  11.046  0.00  0.00           N  
ATOM   3492  CA  ASN M 341       6.398  21.049  11.881  0.00  0.00           C  
ATOM   3493  CB  ASN M 341       7.173  21.702  13.060  0.00  0.00           C  
ATOM   3494  CG  ASN M 341       7.238  20.782  14.276  0.00  0.00           C  
ATOM   3495  OD1 ASN M 341       8.302  20.120  14.476  0.00  0.00           O  
ATOM   3496  ND2 ASN M 341       6.165  20.662  15.069  0.00  0.00           N  
ATOM   3497  C   ASN M 341       5.974  22.193  10.966  0.00  0.00           C  
ATOM   3498  O   ASN M 341       5.414  23.195  11.456  0.00  0.00           O  
ATOM   3499  H   ASN M 341       7.866  20.537  10.369  0.00  0.00           H  
ATOM   3500  HA  ASN M 341       5.488  20.509  12.094  0.00  0.00           H  
ATOM   3501  HB2 ASN M 341       6.719  22.569  13.516  0.00  0.00           H  
ATOM   3502  HB3 ASN M 341       8.139  21.991  12.781  0.00  0.00           H  
ATOM   3503 HD21 ASN M 341       6.149  19.817  15.644  0.00  0.00           H  
ATOM   3504 HD22 ASN M 341       5.453  21.295  14.965  0.00  0.00           H  
ATOM   3505  N   SER M 342       6.013  22.058   9.617  0.00  0.00           N  
ATOM   3506  CA  SER M 342       5.615  23.176   8.697  0.00  0.00           C  
ATOM   3507  CB  SER M 342       6.696  24.304   8.673  0.00  0.00           C  
ATOM   3508  OG  SER M 342       8.094  23.905   8.510  0.00  0.00           O  
ATOM   3509  C   SER M 342       5.455  22.641   7.316  0.00  0.00           C  
ATOM   3510  O   SER M 342       5.957  21.561   7.018  0.00  0.00           O  
ATOM   3511  H   SER M 342       6.281  21.218   9.174  0.00  0.00           H  
ATOM   3512  HA  SER M 342       4.577  23.541   9.014  0.00  0.00           H  
ATOM   3513  HB2 SER M 342       6.575  24.989   9.645  0.00  0.00           H  
ATOM   3514  HB3 SER M 342       6.346  25.087   7.887  0.00  0.00           H  
ATOM   3515  HG  SER M 342       8.376  23.437   9.299  0.00  0.00           H  
ATOM   3516  N   ALA M 343       4.748  23.301   6.344  0.00  0.00           N  
ATOM   3517  CA  ALA M 343       4.796  23.027   4.883  0.00  0.00           C  
ATOM   3518  CB  ALA M 343       4.042  24.199   4.195  0.00  0.00           C  
ATOM   3519  C   ALA M 343       6.201  23.030   4.315  0.00  0.00           C  
ATOM   3520  O   ALA M 343       7.217  23.508   4.854  0.00  0.00           O  
ATOM   3521  H   ALA M 343       4.297  24.177   6.502  0.00  0.00           H  
ATOM   3522  HA  ALA M 343       4.257  22.050   4.723  0.00  0.00           H  
ATOM   3523  HB1 ALA M 343       3.005  24.061   4.574  0.00  0.00           H  
ATOM   3524  HB2 ALA M 343       4.027  24.114   3.111  0.00  0.00           H  
ATOM   3525  HB3 ALA M 343       4.439  25.130   4.614  0.00  0.00           H  
ATOM   3526  N   GLY M 344       6.319  22.470   3.090  0.00  0.00           N  
ATOM   3527  CA  GLY M 344       7.673  22.300   2.487  0.00  0.00           C  
ATOM   3528  C   GLY M 344       8.692  23.331   2.383  0.00  0.00           C  
ATOM   3529  O   GLY M 344       8.386  24.478   2.154  0.00  0.00           O  
ATOM   3530  H   GLY M 344       5.567  22.002   2.753  0.00  0.00           H  
ATOM   3531  HA2 GLY M 344       7.375  22.136   1.466  0.00  0.00           H  
ATOM   3532  HA3 GLY M 344       8.110  21.345   2.830  0.00  0.00           H  
ATOM   3533  N   GLU M 345       9.907  22.857   2.409  0.00  0.00           N  
ATOM   3534  CA  GLU M 345      11.044  23.619   1.970  0.00  0.00           C  
ATOM   3535  CB  GLU M 345      12.058  23.685   3.132  0.00  0.00           C  
ATOM   3536  CG  GLU M 345      11.505  24.178   4.504  0.00  0.00           C  
ATOM   3537  CD  GLU M 345      12.693  24.500   5.371  0.00  0.00           C  
ATOM   3538  OE1 GLU M 345      13.311  23.576   5.969  0.00  0.00           O  
ATOM   3539  OE2 GLU M 345      13.063  25.685   5.466  0.00  0.00           O1-
ATOM   3540  C   GLU M 345      11.880  22.988   0.812  0.00  0.00           C  
ATOM   3541  O   GLU M 345      12.028  21.735   0.736  0.00  0.00           O  
ATOM   3542  H   GLU M 345      10.091  21.916   2.639  0.00  0.00           H  
ATOM   3543  HA  GLU M 345      10.795  24.578   1.716  0.00  0.00           H  
ATOM   3544  HB2 GLU M 345      12.893  24.412   2.803  0.00  0.00           H  
ATOM   3545  HB3 GLU M 345      12.401  22.621   3.380  0.00  0.00           H  
ATOM   3546  HG2 GLU M 345      10.774  23.488   4.980  0.00  0.00           H  
ATOM   3547  HG3 GLU M 345      10.863  25.108   4.298  0.00  0.00           H  
ATOM   3548  N   LEU M 346      12.474  23.757  -0.096  0.00  0.00           N  
ATOM   3549  CA  LEU M 346      13.361  23.275  -1.106  0.00  0.00           C  
ATOM   3550  CB  LEU M 346      13.310  24.362  -2.280  0.00  0.00           C  
ATOM   3551  CG  LEU M 346      13.392  23.737  -3.669  0.00  0.00           C  
ATOM   3552  CD1 LEU M 346      14.779  23.268  -4.051  0.00  0.00           C  
ATOM   3553  CD2 LEU M 346      12.335  22.635  -3.794  0.00  0.00           C  
ATOM   3554  C   LEU M 346      14.802  23.058  -0.512  0.00  0.00           C  
ATOM   3555  O   LEU M 346      15.296  23.788   0.310  0.00  0.00           O  
ATOM   3556  H   LEU M 346      12.562  24.737   0.063  0.00  0.00           H  
ATOM   3557  HA  LEU M 346      12.935  22.346  -1.412  0.00  0.00           H  
ATOM   3558  HB2 LEU M 346      14.199  25.023  -2.220  0.00  0.00           H  
ATOM   3559  HB3 LEU M 346      12.389  25.021  -2.196  0.00  0.00           H  
ATOM   3560  HG  LEU M 346      13.181  24.540  -4.397  0.00  0.00           H  
ATOM   3561 HD11 LEU M 346      15.096  22.405  -3.454  0.00  0.00           H  
ATOM   3562 HD12 LEU M 346      15.529  24.076  -3.988  0.00  0.00           H  
ATOM   3563 HD13 LEU M 346      14.610  22.972  -5.159  0.00  0.00           H  
ATOM   3564 HD21 LEU M 346      12.712  21.737  -3.332  0.00  0.00           H  
ATOM   3565 HD22 LEU M 346      12.057  22.604  -4.892  0.00  0.00           H  
ATOM   3566 HD23 LEU M 346      11.379  22.992  -3.342  0.00  0.00           H  
ATOM   3567  N   CYS M 347      15.435  21.925  -1.022  0.00  0.00           N  
ATOM   3568  CA  CYS M 347      16.841  21.661  -0.808  0.00  0.00           C  
ATOM   3569  CB  CYS M 347      17.246  20.301  -1.451  0.00  0.00           C  
ATOM   3570  SG  CYS M 347      16.177  18.994  -0.711  0.00  0.00           S  
ATOM   3571  C   CYS M 347      17.691  22.754  -1.466  0.00  0.00           C  
ATOM   3572  O   CYS M 347      17.388  23.272  -2.528  0.00  0.00           O  
ATOM   3573  H   CYS M 347      14.874  21.212  -1.474  0.00  0.00           H  
ATOM   3574  HA  CYS M 347      16.990  21.544   0.243  0.00  0.00           H  
ATOM   3575  HB2 CYS M 347      18.293  20.014  -1.255  0.00  0.00           H  
ATOM   3576  HB3 CYS M 347      17.175  20.271  -2.552  0.00  0.00           H  
ATOM   3577  N   VAL M 348      18.792  23.238  -0.840  0.00  0.00           N  
ATOM   3578  CA  VAL M 348      19.761  24.113  -1.411  0.00  0.00           C  
ATOM   3579  CB  VAL M 348      20.469  24.866  -0.302  0.00  0.00           C  
ATOM   3580  CG1 VAL M 348      21.734  25.693  -0.706  0.00  0.00           C  
ATOM   3581  CG2 VAL M 348      19.474  25.949   0.237  0.00  0.00           C  
ATOM   3582  C   VAL M 348      20.836  23.514  -2.289  0.00  0.00           C  
ATOM   3583  O   VAL M 348      21.431  22.548  -1.817  0.00  0.00           O  
ATOM   3584  H   VAL M 348      18.989  22.961   0.084  0.00  0.00           H  
ATOM   3585  HA  VAL M 348      19.130  24.785  -1.998  0.00  0.00           H  
ATOM   3586  HB  VAL M 348      20.862  24.201   0.517  0.00  0.00           H  
ATOM   3587 HG11 VAL M 348      21.554  26.329  -1.573  0.00  0.00           H  
ATOM   3588 HG12 VAL M 348      22.538  25.090  -0.945  0.00  0.00           H  
ATOM   3589 HG13 VAL M 348      22.067  26.422   0.040  0.00  0.00           H  
ATOM   3590 HG21 VAL M 348      18.607  25.599   0.844  0.00  0.00           H  
ATOM   3591 HG22 VAL M 348      19.086  26.668  -0.583  0.00  0.00           H  
ATOM   3592 HG23 VAL M 348      20.050  26.678   0.869  0.00  0.00           H  
ATOM   3593  N   PHE M 349      21.081  24.040  -3.507  0.00  0.00           N  
ATOM   3594  CA  PHE M 349      22.037  23.366  -4.400  0.00  0.00           C  
ATOM   3595  CB  PHE M 349      21.366  23.126  -5.745  0.00  0.00           C  
ATOM   3596  CG  PHE M 349      20.170  22.275  -5.513  0.00  0.00           C  
ATOM   3597  CD1 PHE M 349      18.953  22.459  -6.264  0.00  0.00           C  
ATOM   3598  CE1 PHE M 349      17.831  21.620  -6.176  0.00  0.00           C  
ATOM   3599  CZ  PHE M 349      18.032  20.462  -5.497  0.00  0.00           C  
ATOM   3600  CD2 PHE M 349      20.223  21.117  -4.761  0.00  0.00           C  
ATOM   3601  CE2 PHE M 349      19.144  20.171  -4.736  0.00  0.00           C  
ATOM   3602  C   PHE M 349      23.138  24.362  -4.669  0.00  0.00           C  
ATOM   3603  O   PHE M 349      22.837  25.319  -5.412  0.00  0.00           O  
ATOM   3604  H   PHE M 349      20.696  24.830  -3.995  0.00  0.00           H  
ATOM   3605  HA  PHE M 349      22.500  22.543  -3.994  0.00  0.00           H  
ATOM   3606  HB2 PHE M 349      22.116  22.560  -6.436  0.00  0.00           H  
ATOM   3607  HB3 PHE M 349      21.076  24.085  -6.241  0.00  0.00           H  
ATOM   3608  HD1 PHE M 349      18.953  23.278  -6.822  0.00  0.00           H  
ATOM   3609  HD2 PHE M 349      21.075  20.820  -4.211  0.00  0.00           H  
ATOM   3610  HE1 PHE M 349      16.970  21.834  -6.787  0.00  0.00           H  
ATOM   3611  HE2 PHE M 349      19.273  19.248  -4.251  0.00  0.00           H  
ATOM   3612  HZ  PHE M 349      17.250  19.714  -5.582  0.00  0.00           H  
ATOM   3613  N   PRO M 350      24.373  24.253  -4.237  0.00  0.00           N  
ATOM   3614  CD  PRO M 350      25.393  25.169  -4.698  0.00  0.00           C  
ATOM   3615  CA  PRO M 350      24.811  23.227  -3.414  0.00  0.00           C  
ATOM   3616  CB  PRO M 350      26.311  23.164  -3.784  0.00  0.00           C  
ATOM   3617  CG  PRO M 350      26.685  24.643  -4.204  0.00  0.00           C  
ATOM   3618  C   PRO M 350      24.761  23.534  -1.848  0.00  0.00           C  
ATOM   3619  O   PRO M 350      24.954  24.701  -1.437  0.00  0.00           O  
ATOM   3620  HA  PRO M 350      24.412  22.295  -3.552  0.00  0.00           H  
ATOM   3621  HB2 PRO M 350      26.384  22.490  -4.639  0.00  0.00           H  
ATOM   3622  HB3 PRO M 350      27.072  22.792  -3.035  0.00  0.00           H  
ATOM   3623  HG2 PRO M 350      27.554  24.609  -4.869  0.00  0.00           H  
ATOM   3624  HG3 PRO M 350      26.881  25.238  -3.302  0.00  0.00           H  
ATOM   3625  HD2 PRO M 350      25.434  25.051  -5.814  0.00  0.00           H  
ATOM   3626  HD3 PRO M 350      25.123  26.256  -4.555  0.00  0.00           H  
ATOM   3627  N   PHE M 351      24.510  22.556  -1.003  0.00  0.00           N  
ATOM   3628  CA  PHE M 351      24.452  22.753   0.509  0.00  0.00           C  
ATOM   3629  CB  PHE M 351      23.202  22.068   1.108  0.00  0.00           C  
ATOM   3630  CG  PHE M 351      23.123  20.605   1.135  0.00  0.00           C  
ATOM   3631  CD1 PHE M 351      23.487  19.947   2.340  0.00  0.00           C  
ATOM   3632  CE1 PHE M 351      23.156  18.630   2.538  0.00  0.00           C  
ATOM   3633  CZ  PHE M 351      22.494  17.922   1.531  0.00  0.00           C  
ATOM   3634  CD2 PHE M 351      22.457  19.892   0.096  0.00  0.00           C  
ATOM   3635  CE2 PHE M 351      22.065  18.545   0.365  0.00  0.00           C  
ATOM   3636  C   PHE M 351      25.672  22.180   1.155  0.00  0.00           C  
ATOM   3637  O   PHE M 351      26.183  21.131   0.722  0.00  0.00           O  
ATOM   3638  H   PHE M 351      24.286  21.608  -1.303  0.00  0.00           H  
ATOM   3639  HA  PHE M 351      24.626  23.871   0.677  0.00  0.00           H  
ATOM   3640  HB2 PHE M 351      22.399  22.491   0.440  0.00  0.00           H  
ATOM   3641  HB3 PHE M 351      22.936  22.607   2.001  0.00  0.00           H  
ATOM   3642  HD1 PHE M 351      23.965  20.617   3.108  0.00  0.00           H  
ATOM   3643  HD2 PHE M 351      22.317  20.329  -0.925  0.00  0.00           H  
ATOM   3644  HE1 PHE M 351      23.309  18.140   3.472  0.00  0.00           H  
ATOM   3645  HE2 PHE M 351      21.614  17.830  -0.330  0.00  0.00           H  
ATOM   3646  HZ  PHE M 351      22.502  16.844   1.658  0.00  0.00           H  
ATOM   3647  N   THR M 352      26.186  22.827   2.176  0.00  0.00           N  
ATOM   3648  CA  THR M 352      27.420  22.464   2.801  0.00  0.00           C  
ATOM   3649  CB  THR M 352      28.517  23.529   3.121  0.00  0.00           C  
ATOM   3650  OG1 THR M 352      29.049  24.082   1.935  0.00  0.00           O  
ATOM   3651  CG2 THR M 352      29.739  22.862   3.796  0.00  0.00           C  
ATOM   3652  C   THR M 352      27.191  21.670   4.072  0.00  0.00           C  
ATOM   3653  O   THR M 352      26.365  22.078   4.897  0.00  0.00           O  
ATOM   3654  H   THR M 352      25.730  23.699   2.433  0.00  0.00           H  
ATOM   3655  HA  THR M 352      27.973  21.908   2.045  0.00  0.00           H  
ATOM   3656  HB  THR M 352      28.042  24.372   3.631  0.00  0.00           H  
ATOM   3657 HG21 THR M 352      30.021  21.948   3.333  0.00  0.00           H  
ATOM   3658 HG22 THR M 352      29.609  22.613   4.902  0.00  0.00           H  
ATOM   3659 HG23 THR M 352      30.579  23.533   3.716  0.00  0.00           H  
ATOM   3660  HG1 THR M 352      28.235  24.348   1.480  0.00  0.00           H  
ATOM   3661  N   PHE M 353      27.794  20.530   4.271  0.00  0.00           N  
ATOM   3662  CA  PHE M 353      27.643  19.641   5.415  0.00  0.00           C  
ATOM   3663  CB  PHE M 353      26.631  18.534   5.061  0.00  0.00           C  
ATOM   3664  CG  PHE M 353      26.435  17.411   6.095  0.00  0.00           C  
ATOM   3665  CD1 PHE M 353      26.156  17.713   7.445  0.00  0.00           C  
ATOM   3666  CE1 PHE M 353      26.168  16.719   8.409  0.00  0.00           C  
ATOM   3667  CZ  PHE M 353      26.322  15.434   8.108  0.00  0.00           C  
ATOM   3668  CD2 PHE M 353      26.587  16.018   5.767  0.00  0.00           C  
ATOM   3669  CE2 PHE M 353      26.528  15.044   6.817  0.00  0.00           C  
ATOM   3670  C   PHE M 353      28.967  19.055   5.630  0.00  0.00           C  
ATOM   3671  O   PHE M 353      29.528  18.335   4.789  0.00  0.00           O  
ATOM   3672  H   PHE M 353      28.375  20.124   3.580  0.00  0.00           H  
ATOM   3673  HA  PHE M 353      27.326  20.097   6.342  0.00  0.00           H  
ATOM   3674  HB2 PHE M 353      26.780  18.138   4.049  0.00  0.00           H  
ATOM   3675  HB3 PHE M 353      25.590  19.034   4.947  0.00  0.00           H  
ATOM   3676  HD1 PHE M 353      26.131  18.742   7.744  0.00  0.00           H  
ATOM   3677  HD2 PHE M 353      26.719  15.720   4.705  0.00  0.00           H  
ATOM   3678  HE1 PHE M 353      25.867  16.892   9.410  0.00  0.00           H  
ATOM   3679  HE2 PHE M 353      26.681  13.956   6.615  0.00  0.00           H  
ATOM   3680  HZ  PHE M 353      26.391  14.665   8.895  0.00  0.00           H  
ATOM   3681  N   LEU M 354      29.603  19.312   6.802  0.00  0.00           N  
ATOM   3682  CA  LEU M 354      30.802  18.647   7.200  0.00  0.00           C  
ATOM   3683  CB  LEU M 354      30.634  17.182   7.704  0.00  0.00           C  
ATOM   3684  CG  LEU M 354      29.701  17.103   8.993  0.00  0.00           C  
ATOM   3685  CD1 LEU M 354      29.591  15.608   9.321  0.00  0.00           C  
ATOM   3686  CD2 LEU M 354      30.183  17.827  10.242  0.00  0.00           C  
ATOM   3687  C   LEU M 354      31.968  18.796   6.187  0.00  0.00           C  
ATOM   3688  O   LEU M 354      32.536  17.793   5.816  0.00  0.00           O  
ATOM   3689  H   LEU M 354      29.274  20.026   7.421  0.00  0.00           H  
ATOM   3690  HA  LEU M 354      31.197  19.160   8.100  0.00  0.00           H  
ATOM   3691  HB2 LEU M 354      31.623  16.846   8.008  0.00  0.00           H  
ATOM   3692  HB3 LEU M 354      30.411  16.440   6.866  0.00  0.00           H  
ATOM   3693  HG  LEU M 354      28.732  17.555   8.687  0.00  0.00           H  
ATOM   3694 HD11 LEU M 354      28.995  15.473  10.224  0.00  0.00           H  
ATOM   3695 HD12 LEU M 354      30.554  15.193   9.530  0.00  0.00           H  
ATOM   3696 HD13 LEU M 354      28.997  15.141   8.500  0.00  0.00           H  
ATOM   3697 HD21 LEU M 354      30.276  18.950  10.000  0.00  0.00           H  
ATOM   3698 HD22 LEU M 354      31.154  17.335  10.506  0.00  0.00           H  
ATOM   3699 HD23 LEU M 354      29.512  17.669  11.112  0.00  0.00           H  
ATOM   3700  N   GLY M 355      32.302  19.986   5.729  0.00  0.00           N  
ATOM   3701  CA  GLY M 355      33.520  19.989   4.841  0.00  0.00           C  
ATOM   3702  C   GLY M 355      33.249  19.520   3.400  0.00  0.00           C  
ATOM   3703  O   GLY M 355      34.172  19.067   2.687  0.00  0.00           O  
ATOM   3704  H   GLY M 355      31.921  20.946   5.903  0.00  0.00           H  
ATOM   3705  HA2 GLY M 355      34.287  19.367   5.261  0.00  0.00           H  
ATOM   3706  HA3 GLY M 355      33.933  21.017   4.657  0.00  0.00           H  
ATOM   3707  N   LYS M 356      32.008  19.459   2.936  0.00  0.00           N  
ATOM   3708  CA  LYS M 356      31.640  18.847   1.646  0.00  0.00           C  
ATOM   3709  CB  LYS M 356      31.060  17.414   1.842  0.00  0.00           C  
ATOM   3710  CG  LYS M 356      30.553  16.536   0.664  0.00  0.00           C  
ATOM   3711  CD  LYS M 356      30.539  15.058   1.032  0.00  0.00           C  
ATOM   3712  CE  LYS M 356      30.554  14.073  -0.213  0.00  0.00           C  
ATOM   3713  NZ  LYS M 356      31.774  14.180  -1.021  0.00  0.00           N1+
ATOM   3714  C   LYS M 356      30.437  19.619   1.098  0.00  0.00           C  
ATOM   3715  O   LYS M 356      29.524  19.907   1.884  0.00  0.00           O  
ATOM   3716  H   LYS M 356      31.262  19.797   3.541  0.00  0.00           H  
ATOM   3717  HA  LYS M 356      32.446  18.791   0.924  0.00  0.00           H  
ATOM   3718  HB2 LYS M 356      30.218  17.449   2.641  0.00  0.00           H  
ATOM   3719  HB3 LYS M 356      31.922  16.899   2.360  0.00  0.00           H  
ATOM   3720  HG2 LYS M 356      31.309  16.653  -0.158  0.00  0.00           H  
ATOM   3721  HG3 LYS M 356      29.657  17.014   0.298  0.00  0.00           H  
ATOM   3722  HD2 LYS M 356      29.706  14.865   1.778  0.00  0.00           H  
ATOM   3723  HD3 LYS M 356      31.431  14.774   1.562  0.00  0.00           H  
ATOM   3724  HE2 LYS M 356      29.651  14.154  -0.821  0.00  0.00           H  
ATOM   3725  HE3 LYS M 356      30.566  13.113   0.335  0.00  0.00           H  
ATOM   3726  HZ1 LYS M 356      31.687  13.382  -1.670  0.00  0.00           H  
ATOM   3727  HZ2 LYS M 356      32.643  14.073  -0.374  0.00  0.00           H  
ATOM   3728  HZ3 LYS M 356      31.875  15.086  -1.559  0.00  0.00           H  
ATOM   3729  N   GLU M 357      30.411  19.756  -0.250  0.00  0.00           N  
ATOM   3730  CA  GLU M 357      29.197  20.250  -0.812  0.00  0.00           C  
ATOM   3731  CB  GLU M 357      29.602  21.279  -2.010  0.00  0.00           C  
ATOM   3732  CG  GLU M 357      30.686  22.282  -1.648  0.00  0.00           C  
ATOM   3733  CD  GLU M 357      31.059  23.208  -2.711  0.00  0.00           C  
ATOM   3734  OE1 GLU M 357      31.808  22.734  -3.635  0.00  0.00           O  
ATOM   3735  OE2 GLU M 357      30.677  24.394  -2.642  0.00  0.00           O1-
ATOM   3736  C   GLU M 357      28.396  19.158  -1.530  0.00  0.00           C  
ATOM   3737  O   GLU M 357      29.026  18.534  -2.428  0.00  0.00           O  
ATOM   3738  H   GLU M 357      31.172  19.516  -0.864  0.00  0.00           H  
ATOM   3739  HA  GLU M 357      28.584  20.694  -0.123  0.00  0.00           H  
ATOM   3740  HB2 GLU M 357      28.736  22.012  -2.174  0.00  0.00           H  
ATOM   3741  HB3 GLU M 357      29.910  20.839  -3.032  0.00  0.00           H  
ATOM   3742  HG2 GLU M 357      31.681  21.812  -1.347  0.00  0.00           H  
ATOM   3743  HG3 GLU M 357      30.277  22.787  -0.791  0.00  0.00           H  
ATOM   3744  N   TYR M 358      27.065  19.029  -1.135  0.00  0.00           N  
ATOM   3745  CA  TYR M 358      26.172  18.119  -1.747  0.00  0.00           C  
ATOM   3746  CB  TYR M 358      25.367  17.361  -0.661  0.00  0.00           C  
ATOM   3747  CG  TYR M 358      25.949  16.013  -0.233  0.00  0.00           C  
ATOM   3748  CD1 TYR M 358      26.232  15.827   1.110  0.00  0.00           C  
ATOM   3749  CE1 TYR M 358      26.815  14.622   1.579  0.00  0.00           C  
ATOM   3750  CZ  TYR M 358      26.938  13.603   0.555  0.00  0.00           C  
ATOM   3751  OH  TYR M 358      27.410  12.330   0.853  0.00  0.00           O  
ATOM   3752  CD2 TYR M 358      26.092  14.960  -1.140  0.00  0.00           C  
ATOM   3753  CE2 TYR M 358      26.565  13.792  -0.692  0.00  0.00           C  
ATOM   3754  C   TYR M 358      25.252  18.851  -2.766  0.00  0.00           C  
ATOM   3755  O   TYR M 358      24.842  19.990  -2.485  0.00  0.00           O  
ATOM   3756  H   TYR M 358      26.727  19.512  -0.336  0.00  0.00           H  
ATOM   3757  HA  TYR M 358      26.790  17.440  -2.347  0.00  0.00           H  
ATOM   3758  HB2 TYR M 358      24.421  17.145  -1.085  0.00  0.00           H  
ATOM   3759  HB3 TYR M 358      25.281  18.078   0.174  0.00  0.00           H  
ATOM   3760  HD1 TYR M 358      26.013  16.671   1.775  0.00  0.00           H  
ATOM   3761  HD2 TYR M 358      25.868  15.278  -2.181  0.00  0.00           H  
ATOM   3762  HE1 TYR M 358      27.087  14.494   2.629  0.00  0.00           H  
ATOM   3763  HE2 TYR M 358      26.686  12.975  -1.456  0.00  0.00           H  
ATOM   3764  HH  TYR M 358      27.672  12.264   1.747  0.00  0.00           H  
ATOM   3765  N   SER M 359      24.883  18.178  -3.878  0.00  0.00           N  
ATOM   3766  CA  SER M 359      24.043  18.848  -4.899  0.00  0.00           C  
ATOM   3767  CB  SER M 359      24.788  18.864  -6.297  0.00  0.00           C  
ATOM   3768  OG  SER M 359      25.929  19.695  -6.269  0.00  0.00           O  
ATOM   3769  C   SER M 359      22.713  18.149  -5.177  0.00  0.00           C  
ATOM   3770  O   SER M 359      21.988  18.538  -6.178  0.00  0.00           O  
ATOM   3771  H   SER M 359      25.220  17.247  -3.975  0.00  0.00           H  
ATOM   3772  HA  SER M 359      23.854  19.894  -4.644  0.00  0.00           H  
ATOM   3773  HB2 SER M 359      24.157  19.193  -7.137  0.00  0.00           H  
ATOM   3774  HB3 SER M 359      25.202  17.808  -6.516  0.00  0.00           H  
ATOM   3775  HG  SER M 359      25.568  20.580  -6.521  0.00  0.00           H  
ATOM   3776  N   THR M 360      22.392  17.192  -4.345  0.00  0.00           N  
ATOM   3777  CA  THR M 360      21.047  16.658  -4.350  0.00  0.00           C  
ATOM   3778  CB  THR M 360      20.792  15.717  -5.553  0.00  0.00           C  
ATOM   3779  OG1 THR M 360      19.449  15.404  -5.528  0.00  0.00           O  
ATOM   3780  CG2 THR M 360      21.533  14.398  -5.545  0.00  0.00           C  
ATOM   3781  C   THR M 360      21.030  15.967  -2.989  0.00  0.00           C  
ATOM   3782  O   THR M 360      22.104  15.898  -2.333  0.00  0.00           O  
ATOM   3783  H   THR M 360      22.873  16.719  -3.627  0.00  0.00           H  
ATOM   3784  HA  THR M 360      20.323  17.384  -4.281  0.00  0.00           H  
ATOM   3785  HB  THR M 360      21.096  16.184  -6.488  0.00  0.00           H  
ATOM   3786 HG21 THR M 360      21.431  13.894  -6.518  0.00  0.00           H  
ATOM   3787 HG22 THR M 360      21.123  13.726  -4.781  0.00  0.00           H  
ATOM   3788 HG23 THR M 360      22.642  14.539  -5.366  0.00  0.00           H  
ATOM   3789  HG1 THR M 360      19.285  14.672  -6.142  0.00  0.00           H  
ATOM   3790  N   CYS M 361      19.824  15.478  -2.575  0.00  0.00           N  
ATOM   3791  CA  CYS M 361      19.567  14.621  -1.397  0.00  0.00           C  
ATOM   3792  CB  CYS M 361      18.171  14.036  -1.397  0.00  0.00           C  
ATOM   3793  SG  CYS M 361      16.760  15.097  -1.510  0.00  0.00           S  
ATOM   3794  C   CYS M 361      20.575  13.469  -1.297  0.00  0.00           C  
ATOM   3795  O   CYS M 361      21.010  12.846  -2.276  0.00  0.00           O  
ATOM   3796  H   CYS M 361      18.978  15.622  -3.049  0.00  0.00           H  
ATOM   3797  HA  CYS M 361      19.691  15.273  -0.495  0.00  0.00           H  
ATOM   3798  HB2 CYS M 361      18.034  13.475  -0.386  0.00  0.00           H  
ATOM   3799  HB3 CYS M 361      18.076  13.296  -2.145  0.00  0.00           H  
ATOM   3800  N   THR M 362      21.064  13.193  -0.061  0.00  0.00           N  
ATOM   3801  CA  THR M 362      22.116  12.191   0.341  0.00  0.00           C  
ATOM   3802  CB  THR M 362      23.456  12.825   0.698  0.00  0.00           C  
ATOM   3803  OG1 THR M 362      24.500  11.901   0.625  0.00  0.00           O  
ATOM   3804  CG2 THR M 362      23.497  13.393   2.109  0.00  0.00           C  
ATOM   3805  C   THR M 362      21.622  11.294   1.514  0.00  0.00           C  
ATOM   3806  O   THR M 362      20.573  11.586   2.113  0.00  0.00           O  
ATOM   3807  H   THR M 362      20.671  13.804   0.691  0.00  0.00           H  
ATOM   3808  HA  THR M 362      22.291  11.599  -0.536  0.00  0.00           H  
ATOM   3809  HB  THR M 362      23.696  13.613   0.011  0.00  0.00           H  
ATOM   3810 HG21 THR M 362      23.116  12.754   2.862  0.00  0.00           H  
ATOM   3811 HG22 THR M 362      22.802  14.264   2.177  0.00  0.00           H  
ATOM   3812 HG23 THR M 362      24.487  13.731   2.425  0.00  0.00           H  
ATOM   3813  HG1 THR M 362      25.308  12.384   0.955  0.00  0.00           H  
ATOM   3814  N   SER M 363      22.318  10.094   1.748  0.00  0.00           N  
ATOM   3815  CA  SER M 363      21.855   9.166   2.739  0.00  0.00           C  
ATOM   3816  CB  SER M 363      21.280   7.820   2.196  0.00  0.00           C  
ATOM   3817  OG  SER M 363      22.115   7.212   1.223  0.00  0.00           O  
ATOM   3818  C   SER M 363      22.901   9.027   3.769  0.00  0.00           C  
ATOM   3819  O   SER M 363      22.622   8.526   4.888  0.00  0.00           O  
ATOM   3820  H   SER M 363      23.153   9.883   1.149  0.00  0.00           H  
ATOM   3821  HA  SER M 363      21.068   9.655   3.304  0.00  0.00           H  
ATOM   3822  HB2 SER M 363      20.329   7.909   1.699  0.00  0.00           H  
ATOM   3823  HB3 SER M 363      21.176   7.213   3.101  0.00  0.00           H  
ATOM   3824  HG  SER M 363      21.526   6.666   0.709  0.00  0.00           H  
ATOM   3825  N   GLU M 364      24.188   9.425   3.509  0.00  0.00           N  
ATOM   3826  CA  GLU M 364      25.236   9.493   4.625  0.00  0.00           C  
ATOM   3827  CB  GLU M 364      26.630   9.389   4.019  0.00  0.00           C  
ATOM   3828  CG  GLU M 364      27.040   7.926   3.832  0.00  0.00           C  
ATOM   3829  CD  GLU M 364      26.480   7.356   2.566  0.00  0.00           C  
ATOM   3830  OE1 GLU M 364      26.959   7.762   1.479  0.00  0.00           O  
ATOM   3831  OE2 GLU M 364      25.661   6.469   2.669  0.00  0.00           O1-
ATOM   3832  C   GLU M 364      25.153  10.669   5.594  0.00  0.00           C  
ATOM   3833  O   GLU M 364      24.365  11.572   5.435  0.00  0.00           O  
ATOM   3834  H   GLU M 364      24.400   9.699   2.567  0.00  0.00           H  
ATOM   3835  HA  GLU M 364      25.119   8.606   5.208  0.00  0.00           H  
ATOM   3836  HB2 GLU M 364      27.345   9.871   4.747  0.00  0.00           H  
ATOM   3837  HB3 GLU M 364      26.659   9.972   3.106  0.00  0.00           H  
ATOM   3838  HG2 GLU M 364      26.769   7.286   4.667  0.00  0.00           H  
ATOM   3839  HG3 GLU M 364      28.061   7.913   3.910  0.00  0.00           H  
ATOM   3840  N   GLY M 365      25.890  10.611   6.746  0.00  0.00           N  
ATOM   3841  CA  GLY M 365      25.746  11.680   7.779  0.00  0.00           C  
ATOM   3842  C   GLY M 365      24.638  11.404   8.764  0.00  0.00           C  
ATOM   3843  O   GLY M 365      24.441  12.219   9.670  0.00  0.00           O  
ATOM   3844  H   GLY M 365      26.569   9.922   6.943  0.00  0.00           H  
ATOM   3845  HA2 GLY M 365      25.482  12.631   7.324  0.00  0.00           H  
ATOM   3846  HA3 GLY M 365      26.638  11.736   8.422  0.00  0.00           H  
ATOM   3847  N   ARG M 366      23.875  10.284   8.651  0.00  0.00           N  
ATOM   3848  CA  ARG M 366      22.835   9.962   9.575  0.00  0.00           C  
ATOM   3849  CB  ARG M 366      21.381  10.389   9.084  0.00  0.00           C  
ATOM   3850  CG  ARG M 366      21.041  11.839   9.391  0.00  0.00           C  
ATOM   3851  CD  ARG M 366      19.575  12.256   9.027  0.00  0.00           C  
ATOM   3852  NE  ARG M 366      18.701  11.901  10.157  0.00  0.00           N  
ATOM   3853  CZ  ARG M 366      18.334  12.757  11.132  0.00  0.00           C  
ATOM   3854  NH1 ARG M 366      18.762  13.983  11.297  0.00  0.00           N  
ATOM   3855  NH2 ARG M 366      17.402  12.280  12.021  0.00  0.00           N1+
ATOM   3856  C   ARG M 366      22.915   8.447   9.595  0.00  0.00           C  
ATOM   3857  O   ARG M 366      23.356   7.700   8.724  0.00  0.00           O  
ATOM   3858  H   ARG M 366      24.051   9.624   7.938  0.00  0.00           H  
ATOM   3859  HA  ARG M 366      23.087  10.327  10.608  0.00  0.00           H  
ATOM   3860  HB2 ARG M 366      20.683   9.809   9.810  0.00  0.00           H  
ATOM   3861  HB3 ARG M 366      21.209  10.047   8.058  0.00  0.00           H  
ATOM   3862  HG2 ARG M 366      21.759  12.381   8.770  0.00  0.00           H  
ATOM   3863  HG3 ARG M 366      21.270  12.106  10.409  0.00  0.00           H  
ATOM   3864  HD2 ARG M 366      19.127  11.722   8.123  0.00  0.00           H  
ATOM   3865  HD3 ARG M 366      19.601  13.394   8.815  0.00  0.00           H  
ATOM   3866  HE  ARG M 366      18.302  10.930  10.119  0.00  0.00           H  
ATOM   3867 HH11 ARG M 366      19.367  14.520  10.654  0.00  0.00           H  
ATOM   3868 HH12 ARG M 366      18.339  14.422  12.058  0.00  0.00           H  
ATOM   3869 HH21 ARG M 366      16.994  11.373  11.861  0.00  0.00           H  
ATOM   3870 HH22 ARG M 366      16.946  12.831  12.686  0.00  0.00           H  
ATOM   3871  N   GLY M 367      22.319   7.833  10.598  0.00  0.00           N  
ATOM   3872  CA  GLY M 367      22.179   6.411  10.781  0.00  0.00           C  
ATOM   3873  C   GLY M 367      20.984   5.745  10.144  0.00  0.00           C  
ATOM   3874  O   GLY M 367      20.873   4.551  10.083  0.00  0.00           O  
ATOM   3875  H   GLY M 367      21.947   8.479  11.287  0.00  0.00           H  
ATOM   3876  HA2 GLY M 367      22.125   6.272  11.881  0.00  0.00           H  
ATOM   3877  HA3 GLY M 367      23.084   6.012  10.358  0.00  0.00           H  
ATOM   3878  N   ASP M 368      20.117   6.538   9.464  0.00  0.00           N  
ATOM   3879  CA  ASP M 368      18.766   6.176   8.950  0.00  0.00           C  
ATOM   3880  CB  ASP M 368      17.845   7.428   8.788  0.00  0.00           C  
ATOM   3881  CG  ASP M 368      17.592   8.091  10.151  0.00  0.00           C  
ATOM   3882  OD1 ASP M 368      18.014   9.256  10.321  0.00  0.00           O  
ATOM   3883  OD2 ASP M 368      16.950   7.444  11.055  0.00  0.00           O1-
ATOM   3884  C   ASP M 368      18.751   5.533   7.564  0.00  0.00           C  
ATOM   3885  O   ASP M 368      17.793   4.853   7.215  0.00  0.00           O  
ATOM   3886  H   ASP M 368      20.348   7.497   9.410  0.00  0.00           H  
ATOM   3887  HA  ASP M 368      18.367   5.445   9.623  0.00  0.00           H  
ATOM   3888  HB2 ASP M 368      16.855   7.118   8.350  0.00  0.00           H  
ATOM   3889  HB3 ASP M 368      18.447   8.222   8.229  0.00  0.00           H  
ATOM   3890  N   GLY M 369      19.730   5.710   6.716  0.00  0.00           N  
ATOM   3891  CA  GLY M 369      19.716   5.030   5.409  0.00  0.00           C  
ATOM   3892  C   GLY M 369      18.757   5.610   4.401  0.00  0.00           C  
ATOM   3893  O   GLY M 369      18.468   5.163   3.302  0.00  0.00           O  
ATOM   3894  H   GLY M 369      20.619   6.044   7.067  0.00  0.00           H  
ATOM   3895  HA2 GLY M 369      19.543   4.012   5.581  0.00  0.00           H  
ATOM   3896  HA3 GLY M 369      20.658   5.085   4.956  0.00  0.00           H  
ATOM   3897  N   ARG M 370      18.283   6.885   4.760  0.00  0.00           N  
ATOM   3898  CA  ARG M 370      17.140   7.518   4.204  0.00  0.00           C  
ATOM   3899  CB  ARG M 370      15.964   7.525   5.160  0.00  0.00           C  
ATOM   3900  CG  ARG M 370      14.724   8.235   4.643  0.00  0.00           C  
ATOM   3901  CD  ARG M 370      13.663   8.439   5.657  0.00  0.00           C  
ATOM   3902  NE  ARG M 370      12.447   9.036   4.995  0.00  0.00           N  
ATOM   3903  CZ  ARG M 370      11.339   9.580   5.578  0.00  0.00           C  
ATOM   3904  NH1 ARG M 370      11.162   9.613   6.889  0.00  0.00           N  
ATOM   3905  NH2 ARG M 370      10.410  10.107   4.767  0.00  0.00           N1+
ATOM   3906  C   ARG M 370      17.579   8.865   3.629  0.00  0.00           C  
ATOM   3907  O   ARG M 370      18.447   9.559   4.119  0.00  0.00           O  
ATOM   3908  H   ARG M 370      18.567   7.289   5.605  0.00  0.00           H  
ATOM   3909  HA  ARG M 370      16.845   6.947   3.277  0.00  0.00           H  
ATOM   3910  HB2 ARG M 370      16.295   8.049   6.097  0.00  0.00           H  
ATOM   3911  HB3 ARG M 370      15.638   6.483   5.452  0.00  0.00           H  
ATOM   3912  HG2 ARG M 370      14.313   7.674   3.780  0.00  0.00           H  
ATOM   3913  HG3 ARG M 370      15.086   9.242   4.288  0.00  0.00           H  
ATOM   3914  HD2 ARG M 370      14.022   9.139   6.443  0.00  0.00           H  
ATOM   3915  HD3 ARG M 370      13.462   7.445   6.088  0.00  0.00           H  
ATOM   3916  HE  ARG M 370      12.587   9.413   4.103  0.00  0.00           H  
ATOM   3917 HH11 ARG M 370      11.877   9.271   7.542  0.00  0.00           H  
ATOM   3918 HH12 ARG M 370      10.472  10.174   7.309  0.00  0.00           H  
ATOM   3919 HH21 ARG M 370      10.466   9.920   3.797  0.00  0.00           H  
ATOM   3920 HH22 ARG M 370       9.684  10.591   5.244  0.00  0.00           H  
ATOM   3921  N   LEU M 371      16.930   9.311   2.515  0.00  0.00           N  
ATOM   3922  CA  LEU M 371      17.348  10.505   1.820  0.00  0.00           C  
ATOM   3923  CB  LEU M 371      16.793  10.451   0.451  0.00  0.00           C  
ATOM   3924  CG  LEU M 371      17.450   9.471  -0.563  0.00  0.00           C  
ATOM   3925  CD1 LEU M 371      16.620   9.286  -1.792  0.00  0.00           C  
ATOM   3926  CD2 LEU M 371      18.901   9.637  -0.910  0.00  0.00           C  
ATOM   3927  C   LEU M 371      16.947  11.839   2.455  0.00  0.00           C  
ATOM   3928  O   LEU M 371      15.788  12.130   2.633  0.00  0.00           O  
ATOM   3929  H   LEU M 371      16.128   8.933   2.071  0.00  0.00           H  
ATOM   3930  HA  LEU M 371      18.471  10.382   1.886  0.00  0.00           H  
ATOM   3931  HB2 LEU M 371      16.836  11.428  -0.071  0.00  0.00           H  
ATOM   3932  HB3 LEU M 371      15.713  10.210   0.503  0.00  0.00           H  
ATOM   3933  HG  LEU M 371      17.482   8.441  -0.069  0.00  0.00           H  
ATOM   3934 HD11 LEU M 371      15.612   8.953  -1.568  0.00  0.00           H  
ATOM   3935 HD12 LEU M 371      17.065   8.517  -2.482  0.00  0.00           H  
ATOM   3936 HD13 LEU M 371      16.444  10.324  -2.326  0.00  0.00           H  
ATOM   3937 HD21 LEU M 371      19.220  10.685  -0.934  0.00  0.00           H  
ATOM   3938 HD22 LEU M 371      19.208   9.066  -1.883  0.00  0.00           H  
ATOM   3939 HD23 LEU M 371      19.496   9.153  -0.101  0.00  0.00           H  
ATOM   3940  N   TRP M 372      17.919  12.686   2.930  0.00  0.00           N  
ATOM   3941  CA  TRP M 372      17.612  13.952   3.483  0.00  0.00           C  
ATOM   3942  CB  TRP M 372      17.947  13.940   5.008  0.00  0.00           C  
ATOM   3943  CG  TRP M 372      19.398  13.601   5.377  0.00  0.00           C  
ATOM   3944  CD1 TRP M 372      19.989  12.419   5.353  0.00  0.00           C  
ATOM   3945  NE1 TRP M 372      21.294  12.522   5.670  0.00  0.00           N  
ATOM   3946  CE2 TRP M 372      21.547  13.833   6.081  0.00  0.00           C  
ATOM   3947  CD2 TRP M 372      20.370  14.533   5.811  0.00  0.00           C  
ATOM   3948  CE3 TRP M 372      20.276  15.884   6.022  0.00  0.00           C  
ATOM   3949  CZ3 TRP M 372      21.462  16.506   6.551  0.00  0.00           C  
ATOM   3950  CZ2 TRP M 372      22.656  14.429   6.605  0.00  0.00           C  
ATOM   3951  CH2 TRP M 372      22.612  15.720   6.946  0.00  0.00           C  
ATOM   3952  C   TRP M 372      18.504  15.011   2.764  0.00  0.00           C  
ATOM   3953  O   TRP M 372      19.547  14.701   2.178  0.00  0.00           O  
ATOM   3954  H   TRP M 372      18.856  12.471   2.918  0.00  0.00           H  
ATOM   3955  HA  TRP M 372      16.579  14.217   3.315  0.00  0.00           H  
ATOM   3956  HB2 TRP M 372      17.339  13.185   5.548  0.00  0.00           H  
ATOM   3957  HB3 TRP M 372      17.751  14.940   5.440  0.00  0.00           H  
ATOM   3958  HD1 TRP M 372      19.462  11.547   5.119  0.00  0.00           H  
ATOM   3959  HE1 TRP M 372      22.015  11.870   5.540  0.00  0.00           H  
ATOM   3960  HE3 TRP M 372      19.520  16.543   5.686  0.00  0.00           H  
ATOM   3961  HZ2 TRP M 372      23.573  13.892   6.719  0.00  0.00           H  
ATOM   3962  HZ3 TRP M 372      21.415  17.574   6.637  0.00  0.00           H  
ATOM   3963  HH2 TRP M 372      23.446  16.297   7.257  0.00  0.00           H  
ATOM   3964  N   CYS M 373      18.274  16.354   2.913  0.00  0.00           N  
ATOM   3965  CA  CYS M 373      18.966  17.517   2.379  0.00  0.00           C  
ATOM   3966  CB  CYS M 373      18.430  18.025   0.998  0.00  0.00           C  
ATOM   3967  SG  CYS M 373      16.904  18.892   1.135  0.00  0.00           S  
ATOM   3968  C   CYS M 373      19.125  18.668   3.290  0.00  0.00           C  
ATOM   3969  O   CYS M 373      18.385  18.696   4.276  0.00  0.00           O  
ATOM   3970  H   CYS M 373      17.562  16.687   3.474  0.00  0.00           H  
ATOM   3971  HA  CYS M 373      19.981  17.154   2.184  0.00  0.00           H  
ATOM   3972  HB2 CYS M 373      18.372  17.165   0.442  0.00  0.00           H  
ATOM   3973  HB3 CYS M 373      19.200  18.640   0.520  0.00  0.00           H  
ATOM   3974  N   ALA M 374      20.037  19.610   3.140  0.00  0.00           N  
ATOM   3975  CA  ALA M 374      19.917  20.789   3.980  0.00  0.00           C  
ATOM   3976  CB  ALA M 374      21.215  21.269   4.446  0.00  0.00           C  
ATOM   3977  C   ALA M 374      19.244  21.864   3.179  0.00  0.00           C  
ATOM   3978  O   ALA M 374      19.369  22.102   1.944  0.00  0.00           O  
ATOM   3979  H   ALA M 374      20.703  19.615   2.383  0.00  0.00           H  
ATOM   3980  HA  ALA M 374      19.258  20.728   4.840  0.00  0.00           H  
ATOM   3981  HB1 ALA M 374      21.625  20.337   4.943  0.00  0.00           H  
ATOM   3982  HB2 ALA M 374      21.116  22.021   5.128  0.00  0.00           H  
ATOM   3983  HB3 ALA M 374      21.880  21.730   3.743  0.00  0.00           H  
ATOM   3984  N   THR M 375      18.397  22.654   3.865  0.00  0.00           N  
ATOM   3985  CA  THR M 375      17.523  23.547   3.231  0.00  0.00           C  
ATOM   3986  CB  THR M 375      16.021  23.446   3.726  0.00  0.00           C  
ATOM   3987  OG1 THR M 375      15.940  23.428   5.178  0.00  0.00           O  
ATOM   3988  CG2 THR M 375      15.608  21.994   3.368  0.00  0.00           C  
ATOM   3989  C   THR M 375      17.806  25.020   3.411  0.00  0.00           C  
ATOM   3990  O   THR M 375      17.058  25.845   2.925  0.00  0.00           O  
ATOM   3991  H   THR M 375      18.208  22.586   4.879  0.00  0.00           H  
ATOM   3992  HA  THR M 375      17.526  23.366   2.149  0.00  0.00           H  
ATOM   3993  HB  THR M 375      15.355  24.131   3.199  0.00  0.00           H  
ATOM   3994 HG21 THR M 375      14.664  21.729   3.922  0.00  0.00           H  
ATOM   3995 HG22 THR M 375      16.345  21.297   3.721  0.00  0.00           H  
ATOM   3996 HG23 THR M 375      15.467  21.929   2.282  0.00  0.00           H  
ATOM   3997  HG1 THR M 375      14.986  23.536   5.422  0.00  0.00           H  
ATOM   3998  N   THR M 376      18.992  25.242   4.067  0.00  0.00           N  
ATOM   3999  CA  THR M 376      19.689  26.492   4.276  0.00  0.00           C  
ATOM   4000  CB  THR M 376      19.665  26.826   5.774  0.00  0.00           C  
ATOM   4001  OG1 THR M 376      20.108  28.188   5.920  0.00  0.00           O  
ATOM   4002  CG2 THR M 376      20.593  25.847   6.599  0.00  0.00           C  
ATOM   4003  C   THR M 376      21.109  26.168   3.764  0.00  0.00           C  
ATOM   4004  O   THR M 376      21.463  25.004   3.420  0.00  0.00           O  
ATOM   4005  H   THR M 376      19.637  24.464   4.305  0.00  0.00           H  
ATOM   4006  HA  THR M 376      19.332  27.423   3.727  0.00  0.00           H  
ATOM   4007  HB  THR M 376      18.705  26.782   6.256  0.00  0.00           H  
ATOM   4008 HG21 THR M 376      21.714  26.033   6.304  0.00  0.00           H  
ATOM   4009 HG22 THR M 376      20.366  24.726   6.416  0.00  0.00           H  
ATOM   4010 HG23 THR M 376      20.563  25.914   7.647  0.00  0.00           H  
ATOM   4011  HG1 THR M 376      19.609  28.546   6.718  0.00  0.00           H  
ATOM   4012  N   SER M 377      22.034  27.154   3.715  0.00  0.00           N  
ATOM   4013  CA  SER M 377      23.302  27.081   3.068  0.00  0.00           C  
ATOM   4014  CB  SER M 377      23.850  28.554   2.928  0.00  0.00           C  
ATOM   4015  OG  SER M 377      22.835  29.470   2.379  0.00  0.00           O  
ATOM   4016  C   SER M 377      24.449  26.355   3.694  0.00  0.00           C  
ATOM   4017  O   SER M 377      25.189  25.724   2.937  0.00  0.00           O  
ATOM   4018  H   SER M 377      21.757  28.077   3.965  0.00  0.00           H  
ATOM   4019  HA  SER M 377      23.096  26.673   2.081  0.00  0.00           H  
ATOM   4020  HB2 SER M 377      24.739  28.440   2.177  0.00  0.00           H  
ATOM   4021  HB3 SER M 377      24.123  28.841   3.996  0.00  0.00           H  
ATOM   4022  HG  SER M 377      23.303  30.177   1.967  0.00  0.00           H  
ATOM   4023  N   ASN M 378      24.591  26.456   5.022  0.00  0.00           N  
ATOM   4024  CA  ASN M 378      25.690  25.774   5.671  0.00  0.00           C  
ATOM   4025  CB  ASN M 378      26.735  26.836   6.191  0.00  0.00           C  
ATOM   4026  CG  ASN M 378      27.985  26.114   6.721  0.00  0.00           C  
ATOM   4027  OD1 ASN M 378      28.154  24.888   6.655  0.00  0.00           O  
ATOM   4028  ND2 ASN M 378      28.946  26.912   7.322  0.00  0.00           N  
ATOM   4029  C   ASN M 378      25.112  25.057   6.820  0.00  0.00           C  
ATOM   4030  O   ASN M 378      24.563  25.567   7.714  0.00  0.00           O  
ATOM   4031  H   ASN M 378      23.986  27.103   5.481  0.00  0.00           H  
ATOM   4032  HA  ASN M 378      26.097  25.034   5.001  0.00  0.00           H  
ATOM   4033  HB2 ASN M 378      26.181  27.593   6.870  0.00  0.00           H  
ATOM   4034  HB3 ASN M 378      27.068  27.232   5.258  0.00  0.00           H  
ATOM   4035 HD21 ASN M 378      29.837  26.550   7.480  0.00  0.00           H  
ATOM   4036 HD22 ASN M 378      28.741  27.884   7.540  0.00  0.00           H  
ATOM   4037  N   PHE M 379      25.269  23.763   6.809  0.00  0.00           N  
ATOM   4038  CA  PHE M 379      24.604  22.857   7.819  0.00  0.00           C  
ATOM   4039  CB  PHE M 379      24.624  21.382   7.368  0.00  0.00           C  
ATOM   4040  CG  PHE M 379      23.837  20.518   8.311  0.00  0.00           C  
ATOM   4041  CD1 PHE M 379      22.437  20.336   8.183  0.00  0.00           C  
ATOM   4042  CE1 PHE M 379      21.781  19.675   9.174  0.00  0.00           C  
ATOM   4043  CZ  PHE M 379      22.498  18.885  10.096  0.00  0.00           C  
ATOM   4044  CD2 PHE M 379      24.505  19.977   9.470  0.00  0.00           C  
ATOM   4045  CE2 PHE M 379      23.901  19.086  10.286  0.00  0.00           C  
ATOM   4046  C   PHE M 379      25.224  23.014   9.254  0.00  0.00           C  
ATOM   4047  O   PHE M 379      24.621  22.968  10.332  0.00  0.00           O  
ATOM   4048  H   PHE M 379      25.781  23.339   6.059  0.00  0.00           H  
ATOM   4049  HA  PHE M 379      23.521  23.155   7.878  0.00  0.00           H  
ATOM   4050  HB2 PHE M 379      25.722  21.038   7.447  0.00  0.00           H  
ATOM   4051  HB3 PHE M 379      24.119  21.260   6.355  0.00  0.00           H  
ATOM   4052  HD1 PHE M 379      21.847  20.794   7.417  0.00  0.00           H  
ATOM   4053  HD2 PHE M 379      25.553  20.071   9.578  0.00  0.00           H  
ATOM   4054  HE1 PHE M 379      20.693  19.534   9.232  0.00  0.00           H  
ATOM   4055  HE2 PHE M 379      24.288  18.739  11.174  0.00  0.00           H  
ATOM   4056  HZ  PHE M 379      21.922  18.342  10.803  0.00  0.00           H  
ATOM   4057  N   ASP M 380      26.555  23.247   9.364  0.00  0.00           N  
ATOM   4058  CA  ASP M 380      27.168  23.600  10.621  0.00  0.00           C  
ATOM   4059  CB  ASP M 380      28.737  23.414  10.482  0.00  0.00           C  
ATOM   4060  CG  ASP M 380      29.290  23.604  11.892  0.00  0.00           C  
ATOM   4061  OD1 ASP M 380      29.011  22.706  12.708  0.00  0.00           O  
ATOM   4062  OD2 ASP M 380      30.068  24.538  12.219  0.00  0.00           O1-
ATOM   4063  C   ASP M 380      26.687  24.920  11.207  0.00  0.00           C  
ATOM   4064  O   ASP M 380      26.434  25.057  12.432  0.00  0.00           O  
ATOM   4065  H   ASP M 380      27.192  23.021   8.560  0.00  0.00           H  
ATOM   4066  HA  ASP M 380      26.798  22.884  11.310  0.00  0.00           H  
ATOM   4067  HB2 ASP M 380      29.249  24.168   9.840  0.00  0.00           H  
ATOM   4068  HB3 ASP M 380      28.875  22.389  10.115  0.00  0.00           H  
ATOM   4069  N   SER M 381      26.470  26.047  10.421  0.00  0.00           N  
ATOM   4070  CA  SER M 381      25.792  27.242  10.902  0.00  0.00           C  
ATOM   4071  CB  SER M 381      25.629  28.241   9.739  0.00  0.00           C  
ATOM   4072  OG  SER M 381      26.921  28.556   9.164  0.00  0.00           O  
ATOM   4073  C   SER M 381      24.369  27.063  11.382  0.00  0.00           C  
ATOM   4074  O   SER M 381      23.949  27.515  12.476  0.00  0.00           O  
ATOM   4075  H   SER M 381      26.923  26.079   9.551  0.00  0.00           H  
ATOM   4076  HA  SER M 381      26.391  27.625  11.723  0.00  0.00           H  
ATOM   4077  HB2 SER M 381      25.136  29.214  10.036  0.00  0.00           H  
ATOM   4078  HB3 SER M 381      25.010  27.747   9.031  0.00  0.00           H  
ATOM   4079  HG  SER M 381      26.911  29.508   8.871  0.00  0.00           H  
ATOM   4080  N   ASP M 382      23.550  26.232  10.570  0.00  0.00           N  
ATOM   4081  CA  ASP M 382      22.209  26.002  10.991  0.00  0.00           C  
ATOM   4082  CB  ASP M 382      21.273  27.189  10.686  0.00  0.00           C  
ATOM   4083  CG  ASP M 382      19.985  27.253  11.486  0.00  0.00           C  
ATOM   4084  OD1 ASP M 382      19.727  26.513  12.443  0.00  0.00           O  
ATOM   4085  OD2 ASP M 382      19.204  28.170  11.110  0.00  0.00           O1-
ATOM   4086  C   ASP M 382      21.625  24.638  10.562  0.00  0.00           C  
ATOM   4087  O   ASP M 382      21.398  24.368   9.401  0.00  0.00           O  
ATOM   4088  H   ASP M 382      23.794  25.782   9.725  0.00  0.00           H  
ATOM   4089  HA  ASP M 382      22.339  25.823  12.074  0.00  0.00           H  
ATOM   4090  HB2 ASP M 382      20.974  27.127   9.603  0.00  0.00           H  
ATOM   4091  HB3 ASP M 382      21.813  28.116  10.877  0.00  0.00           H  
ATOM   4092  N   LYS M 383      21.273  23.754  11.581  0.00  0.00           N  
ATOM   4093  CA  LYS M 383      20.699  22.424  11.332  0.00  0.00           C  
ATOM   4094  CB  LYS M 383      20.687  21.562  12.636  0.00  0.00           C  
ATOM   4095  CG  LYS M 383      22.025  21.685  13.380  0.00  0.00           C  
ATOM   4096  CD  LYS M 383      22.356  20.549  14.462  0.00  0.00           C  
ATOM   4097  CE  LYS M 383      22.651  19.195  13.885  0.00  0.00           C  
ATOM   4098  NZ  LYS M 383      22.893  18.117  14.811  0.00  0.00           N1+
ATOM   4099  C   LYS M 383      19.321  22.540  10.742  0.00  0.00           C  
ATOM   4100  O   LYS M 383      18.453  22.015  11.425  0.00  0.00           O  
ATOM   4101  H   LYS M 383      21.408  24.007  12.542  0.00  0.00           H  
ATOM   4102  HA  LYS M 383      21.321  22.014  10.522  0.00  0.00           H  
ATOM   4103  HB2 LYS M 383      20.511  20.577  12.347  0.00  0.00           H  
ATOM   4104  HB3 LYS M 383      20.033  21.996  13.333  0.00  0.00           H  
ATOM   4105  HG2 LYS M 383      21.997  22.670  13.963  0.00  0.00           H  
ATOM   4106  HG3 LYS M 383      22.811  21.635  12.549  0.00  0.00           H  
ATOM   4107  HD2 LYS M 383      21.558  20.479  15.163  0.00  0.00           H  
ATOM   4108  HD3 LYS M 383      23.210  20.885  15.003  0.00  0.00           H  
ATOM   4109  HE2 LYS M 383      23.562  19.302  13.212  0.00  0.00           H  
ATOM   4110  HE3 LYS M 383      21.757  18.802  13.174  0.00  0.00           H  
ATOM   4111  HZ1 LYS M 383      21.982  17.718  15.071  0.00  0.00           H  
ATOM   4112  HZ2 LYS M 383      23.405  18.377  15.604  0.00  0.00           H  
ATOM   4113  HZ3 LYS M 383      23.365  17.281  14.338  0.00  0.00           H  
ATOM   4114  N   LYS M 384      19.113  23.107   9.579  0.00  0.00           N  
ATOM   4115  CA  LYS M 384      17.817  23.179   8.806  0.00  0.00           C  
ATOM   4116  CB  LYS M 384      17.520  24.669   8.438  0.00  0.00           C  
ATOM   4117  CG  LYS M 384      16.855  25.415   9.572  0.00  0.00           C  
ATOM   4118  CD  LYS M 384      16.479  26.920   9.249  0.00  0.00           C  
ATOM   4119  CE  LYS M 384      15.888  27.746  10.342  0.00  0.00           C  
ATOM   4120  NZ  LYS M 384      16.706  27.587  11.564  0.00  0.00           N1+
ATOM   4121  C   LYS M 384      17.955  22.343   7.572  0.00  0.00           C  
ATOM   4122  O   LYS M 384      18.800  22.368   6.675  0.00  0.00           O  
ATOM   4123  H   LYS M 384      19.888  23.579   9.083  0.00  0.00           H  
ATOM   4124  HA  LYS M 384      17.035  22.711   9.414  0.00  0.00           H  
ATOM   4125  HB2 LYS M 384      16.913  24.788   7.488  0.00  0.00           H  
ATOM   4126  HB3 LYS M 384      18.503  25.225   8.394  0.00  0.00           H  
ATOM   4127  HG2 LYS M 384      17.481  25.245  10.531  0.00  0.00           H  
ATOM   4128  HG3 LYS M 384      15.900  24.905   9.856  0.00  0.00           H  
ATOM   4129  HD2 LYS M 384      15.789  27.054   8.314  0.00  0.00           H  
ATOM   4130  HD3 LYS M 384      17.422  27.481   8.928  0.00  0.00           H  
ATOM   4131  HE2 LYS M 384      14.893  27.310  10.534  0.00  0.00           H  
ATOM   4132  HE3 LYS M 384      15.767  28.812  10.100  0.00  0.00           H  
ATOM   4133  HZ1 LYS M 384      16.569  26.685  12.081  0.00  0.00           H  
ATOM   4134  HZ2 LYS M 384      16.334  28.357  12.159  0.00  0.00           H  
ATOM   4135  HZ3 LYS M 384      17.711  27.842  11.424  0.00  0.00           H  
ATOM   4136  N   TRP M 385      17.045  21.383   7.630  0.00  0.00           N  
ATOM   4137  CA  TRP M 385      17.068  20.142   6.860  0.00  0.00           C  
ATOM   4138  CB  TRP M 385      18.011  19.028   7.560  0.00  0.00           C  
ATOM   4139  CG  TRP M 385      17.550  18.185   8.764  0.00  0.00           C  
ATOM   4140  CD1 TRP M 385      17.549  18.640  10.097  0.00  0.00           C  
ATOM   4141  NE1 TRP M 385      16.877  17.850  10.879  0.00  0.00           N  
ATOM   4142  CE2 TRP M 385      16.256  16.897  10.162  0.00  0.00           C  
ATOM   4143  CD2 TRP M 385      16.645  17.084   8.801  0.00  0.00           C  
ATOM   4144  CE3 TRP M 385      16.163  16.277   7.785  0.00  0.00           C  
ATOM   4145  CZ3 TRP M 385      15.232  15.263   8.082  0.00  0.00           C  
ATOM   4146  CZ2 TRP M 385      15.300  15.927  10.477  0.00  0.00           C  
ATOM   4147  CH2 TRP M 385      14.778  15.131   9.416  0.00  0.00           C  
ATOM   4148  C   TRP M 385      15.627  19.633   6.781  0.00  0.00           C  
ATOM   4149  O   TRP M 385      14.683  19.940   7.495  0.00  0.00           O  
ATOM   4150  H   TRP M 385      16.307  21.466   8.297  0.00  0.00           H  
ATOM   4151  HA  TRP M 385      17.407  20.458   5.907  0.00  0.00           H  
ATOM   4152  HB2 TRP M 385      18.902  19.616   7.907  0.00  0.00           H  
ATOM   4153  HB3 TRP M 385      18.363  18.237   6.828  0.00  0.00           H  
ATOM   4154  HD1 TRP M 385      18.053  19.492  10.525  0.00  0.00           H  
ATOM   4155  HE1 TRP M 385      16.721  17.913  11.836  0.00  0.00           H  
ATOM   4156  HE3 TRP M 385      16.540  16.251   6.730  0.00  0.00           H  
ATOM   4157  HZ2 TRP M 385      14.906  15.711  11.509  0.00  0.00           H  
ATOM   4158  HZ3 TRP M 385      14.800  14.627   7.337  0.00  0.00           H  
ATOM   4159  HH2 TRP M 385      13.984  14.430   9.748  0.00  0.00           H  
ATOM   4160  N   GLY M 386      15.561  18.654   5.855  0.00  0.00           N  
ATOM   4161  CA  GLY M 386      14.342  17.806   5.701  0.00  0.00           C  
ATOM   4162  C   GLY M 386      14.487  16.521   4.861  0.00  0.00           C  
ATOM   4163  O   GLY M 386      15.570  16.311   4.306  0.00  0.00           O  
ATOM   4164  H   GLY M 386      16.296  18.374   5.257  0.00  0.00           H  
ATOM   4165  HA2 GLY M 386      13.703  18.506   5.216  0.00  0.00           H  
ATOM   4166  HA3 GLY M 386      13.982  17.440   6.733  0.00  0.00           H  
ATOM   4167  N   PHE M 387      13.551  15.556   4.997  0.00  0.00           N  
ATOM   4168  CA  PHE M 387      13.605  14.331   4.297  0.00  0.00           C  
ATOM   4169  CB  PHE M 387      12.874  13.104   4.975  0.00  0.00           C  
ATOM   4170  CG  PHE M 387      13.645  12.481   6.134  0.00  0.00           C  
ATOM   4171  CD1 PHE M 387      14.932  12.022   6.088  0.00  0.00           C  
ATOM   4172  CE1 PHE M 387      15.598  11.430   7.152  0.00  0.00           C  
ATOM   4173  CZ  PHE M 387      14.977  11.315   8.424  0.00  0.00           C  
ATOM   4174  CD2 PHE M 387      12.981  12.378   7.415  0.00  0.00           C  
ATOM   4175  CE2 PHE M 387      13.642  11.841   8.537  0.00  0.00           C  
ATOM   4176  C   PHE M 387      12.888  14.462   2.928  0.00  0.00           C  
ATOM   4177  O   PHE M 387      11.922  15.189   2.826  0.00  0.00           O  
ATOM   4178  H   PHE M 387      12.720  15.760   5.526  0.00  0.00           H  
ATOM   4179  HA  PHE M 387      14.674  14.054   4.249  0.00  0.00           H  
ATOM   4180  HB2 PHE M 387      12.651  12.300   4.243  0.00  0.00           H  
ATOM   4181  HB3 PHE M 387      11.926  13.460   5.475  0.00  0.00           H  
ATOM   4182  HD1 PHE M 387      15.374  11.930   5.043  0.00  0.00           H  
ATOM   4183  HD2 PHE M 387      11.924  12.766   7.493  0.00  0.00           H  
ATOM   4184  HE1 PHE M 387      16.500  11.008   6.970  0.00  0.00           H  
ATOM   4185  HE2 PHE M 387      13.131  11.688   9.447  0.00  0.00           H  
ATOM   4186  HZ  PHE M 387      15.641  10.841   9.144  0.00  0.00           H  
ATOM   4187  N   CYS M 388      13.478  13.730   1.916  0.00  0.00           N  
ATOM   4188  CA  CYS M 388      13.156  13.787   0.553  0.00  0.00           C  
ATOM   4189  CB  CYS M 388      14.438  13.659  -0.303  0.00  0.00           C  
ATOM   4190  SG  CYS M 388      15.792  14.728   0.152  0.00  0.00           S  
ATOM   4191  C   CYS M 388      12.176  12.653   0.182  0.00  0.00           C  
ATOM   4192  O   CYS M 388      12.543  11.528   0.382  0.00  0.00           O  
ATOM   4193  H   CYS M 388      14.260  13.141   2.265  0.00  0.00           H  
ATOM   4194  HA  CYS M 388      12.847  14.803   0.295  0.00  0.00           H  
ATOM   4195  HB2 CYS M 388      14.187  13.933  -1.369  0.00  0.00           H  
ATOM   4196  HB3 CYS M 388      14.837  12.620  -0.344  0.00  0.00           H  
ATOM   4197  N   PRO M 389      11.047  12.873  -0.506  0.00  0.00           N  
ATOM   4198  CD  PRO M 389      10.630  14.144  -1.189  0.00  0.00           C  
ATOM   4199  CA  PRO M 389      10.001  11.838  -0.490  0.00  0.00           C  
ATOM   4200  CB  PRO M 389       8.746  12.756  -0.553  0.00  0.00           C  
ATOM   4201  CG  PRO M 389       9.174  13.892  -1.519  0.00  0.00           C  
ATOM   4202  C   PRO M 389      10.095  10.664  -1.445  0.00  0.00           C  
ATOM   4203  O   PRO M 389      10.401  10.732  -2.656  0.00  0.00           O  
ATOM   4204  HA  PRO M 389       9.976  11.412   0.510  0.00  0.00           H  
ATOM   4205  HB2 PRO M 389       8.512  13.104   0.418  0.00  0.00           H  
ATOM   4206  HB3 PRO M 389       7.851  12.179  -1.027  0.00  0.00           H  
ATOM   4207  HG2 PRO M 389       8.493  14.631  -1.161  0.00  0.00           H  
ATOM   4208  HG3 PRO M 389       9.114  13.745  -2.612  0.00  0.00           H  
ATOM   4209  HD2 PRO M 389      10.675  14.953  -0.504  0.00  0.00           H  
ATOM   4210  HD3 PRO M 389      11.244  14.356  -2.143  0.00  0.00           H  
ATOM   4211  N   ASP M 390       9.833   9.500  -0.826  0.00  0.00           N  
ATOM   4212  CA  ASP M 390       9.824   8.222  -1.450  0.00  0.00           C  
ATOM   4213  CB  ASP M 390      10.015   7.078  -0.356  0.00  0.00           C  
ATOM   4214  CG  ASP M 390      11.355   7.403   0.335  0.00  0.00           C  
ATOM   4215  OD1 ASP M 390      11.296   7.813   1.522  0.00  0.00           O  
ATOM   4216  OD2 ASP M 390      12.368   7.182  -0.361  0.00  0.00           O1-
ATOM   4217  C   ASP M 390       8.649   7.849  -2.327  0.00  0.00           C  
ATOM   4218  O   ASP M 390       8.870   7.432  -3.427  0.00  0.00           O  
ATOM   4219  H   ASP M 390       9.612   9.599   0.162  0.00  0.00           H  
ATOM   4220  HA  ASP M 390      10.656   8.135  -2.133  0.00  0.00           H  
ATOM   4221  HB2 ASP M 390      10.117   6.174  -0.951  0.00  0.00           H  
ATOM   4222  HB3 ASP M 390       9.119   6.963   0.314  0.00  0.00           H  
ATOM   4223  N   GLN M 391       7.416   8.150  -1.899  0.00  0.00           N  
ATOM   4224  CA  GLN M 391       6.294   7.476  -2.444  0.00  0.00           C  
ATOM   4225  CB  GLN M 391       6.031   6.027  -1.928  0.00  0.00           C  
ATOM   4226  CG  GLN M 391       4.875   5.252  -2.571  0.00  0.00           C  
ATOM   4227  CD  GLN M 391       4.994   3.826  -2.097  0.00  0.00           C  
ATOM   4228  OE1 GLN M 391       5.506   3.011  -2.840  0.00  0.00           O  
ATOM   4229  NE2 GLN M 391       4.569   3.453  -0.828  0.00  0.00           N  
ATOM   4230  C   GLN M 391       5.134   8.461  -2.219  0.00  0.00           C  
ATOM   4231  O   GLN M 391       5.032   9.133  -1.198  0.00  0.00           O  
ATOM   4232  H   GLN M 391       7.292   8.635  -1.066  0.00  0.00           H  
ATOM   4233  HA  GLN M 391       6.440   7.407  -3.516  0.00  0.00           H  
ATOM   4234  HB2 GLN M 391       5.932   6.097  -0.784  0.00  0.00           H  
ATOM   4235  HB3 GLN M 391       6.992   5.479  -2.158  0.00  0.00           H  
ATOM   4236  HG2 GLN M 391       4.943   5.194  -3.667  0.00  0.00           H  
ATOM   4237  HG3 GLN M 391       3.895   5.721  -2.298  0.00  0.00           H  
ATOM   4238 HE21 GLN M 391       4.740   2.488  -0.579  0.00  0.00           H  
ATOM   4239 HE22 GLN M 391       4.044   4.056  -0.167  0.00  0.00           H  
ATOM   4240  N   GLY M 392       4.208   8.500  -3.229  0.00  0.00           N  
ATOM   4241  CA  GLY M 392       2.962   9.288  -3.014  0.00  0.00           C  
ATOM   4242  C   GLY M 392       1.777   8.450  -2.730  0.00  0.00           C  
ATOM   4243  O   GLY M 392       1.797   7.224  -2.530  0.00  0.00           O  
ATOM   4244  H   GLY M 392       4.373   7.930  -4.037  0.00  0.00           H  
ATOM   4245  HA2 GLY M 392       2.818   9.792  -3.972  0.00  0.00           H  
ATOM   4246  HA3 GLY M 392       3.150  10.007  -2.263  0.00  0.00           H  
ATOM   4247  N   TYR M 393       0.649   9.170  -2.792  0.00  0.00           N  
ATOM   4248  CA  TYR M 393      -0.727   8.665  -2.717  0.00  0.00           C  
ATOM   4249  CB  TYR M 393      -1.646   9.373  -1.757  0.00  0.00           C  
ATOM   4250  CG  TYR M 393      -1.412   8.889  -0.276  0.00  0.00           C  
ATOM   4251  CD1 TYR M 393      -1.519   9.768   0.786  0.00  0.00           C  
ATOM   4252  CE1 TYR M 393      -1.503   9.278   2.168  0.00  0.00           C  
ATOM   4253  CZ  TYR M 393      -1.390   7.906   2.350  0.00  0.00           C  
ATOM   4254  OH  TYR M 393      -1.293   7.402   3.674  0.00  0.00           O  
ATOM   4255  CD2 TYR M 393      -1.377   7.471  -0.034  0.00  0.00           C  
ATOM   4256  CE2 TYR M 393      -1.351   6.976   1.288  0.00  0.00           C  
ATOM   4257  C   TYR M 393      -1.241   8.697  -4.154  0.00  0.00           C  
ATOM   4258  O   TYR M 393      -0.785   9.574  -4.915  0.00  0.00           O  
ATOM   4259  H   TYR M 393       0.781  10.185  -3.009  0.00  0.00           H  
ATOM   4260  HA  TYR M 393      -0.739   7.596  -2.605  0.00  0.00           H  
ATOM   4261  HB2 TYR M 393      -2.717   9.246  -2.088  0.00  0.00           H  
ATOM   4262  HB3 TYR M 393      -1.432  10.452  -1.890  0.00  0.00           H  
ATOM   4263  HD1 TYR M 393      -1.760  10.811   0.732  0.00  0.00           H  
ATOM   4264  HD2 TYR M 393      -1.432   6.792  -0.862  0.00  0.00           H  
ATOM   4265  HE1 TYR M 393      -1.551  10.035   2.950  0.00  0.00           H  
ATOM   4266  HE2 TYR M 393      -1.329   5.880   1.449  0.00  0.00           H  
ATOM   4267  HH  TYR M 393      -1.310   8.159   4.357  0.00  0.00           H  
ATOM   4268  N   SER M 394      -2.178   7.758  -4.509  0.00  0.00           N  
ATOM   4269  CA  SER M 394      -2.680   7.816  -5.893  0.00  0.00           C  
ATOM   4270  CB  SER M 394      -3.310   6.585  -6.446  0.00  0.00           C  
ATOM   4271  OG  SER M 394      -3.569   6.648  -7.876  0.00  0.00           O  
ATOM   4272  C   SER M 394      -3.695   9.003  -6.116  0.00  0.00           C  
ATOM   4273  O   SER M 394      -4.718   8.966  -5.445  0.00  0.00           O  
ATOM   4274  H   SER M 394      -2.779   7.293  -3.841  0.00  0.00           H  
ATOM   4275  HA  SER M 394      -1.735   8.027  -6.435  0.00  0.00           H  
ATOM   4276  HB2 SER M 394      -4.252   6.448  -5.964  0.00  0.00           H  
ATOM   4277  HB3 SER M 394      -2.622   5.739  -6.207  0.00  0.00           H  
ATOM   4278  HG  SER M 394      -3.776   5.710  -8.195  0.00  0.00           H  
ATOM   4279  N   LEU M 395      -3.555   9.906  -7.066  0.00  0.00           N  
ATOM   4280  CA  LEU M 395      -4.414  11.051  -7.428  0.00  0.00           C  
ATOM   4281  CB  LEU M 395      -3.679  12.039  -8.424  0.00  0.00           C  
ATOM   4282  CG  LEU M 395      -4.541  13.334  -8.757  0.00  0.00           C  
ATOM   4283  CD1 LEU M 395      -4.838  14.221  -7.571  0.00  0.00           C  
ATOM   4284  CD2 LEU M 395      -3.922  14.201  -9.930  0.00  0.00           C  
ATOM   4285  C   LEU M 395      -5.612  10.458  -8.157  0.00  0.00           C  
ATOM   4286  O   LEU M 395      -6.766  10.883  -7.882  0.00  0.00           O  
ATOM   4287  H   LEU M 395      -2.705   9.780  -7.643  0.00  0.00           H  
ATOM   4288  HA  LEU M 395      -4.754  11.515  -6.545  0.00  0.00           H  
ATOM   4289  HB2 LEU M 395      -3.342  11.480  -9.299  0.00  0.00           H  
ATOM   4290  HB3 LEU M 395      -2.726  12.373  -7.899  0.00  0.00           H  
ATOM   4291  HG  LEU M 395      -5.517  12.995  -9.126  0.00  0.00           H  
ATOM   4292 HD11 LEU M 395      -5.408  13.721  -6.692  0.00  0.00           H  
ATOM   4293 HD12 LEU M 395      -5.654  15.075  -7.838  0.00  0.00           H  
ATOM   4294 HD13 LEU M 395      -3.851  14.679  -7.212  0.00  0.00           H  
ATOM   4295 HD21 LEU M 395      -4.055  13.649 -10.838  0.00  0.00           H  
ATOM   4296 HD22 LEU M 395      -2.829  14.343  -9.808  0.00  0.00           H  
ATOM   4297 HD23 LEU M 395      -4.447  15.203 -10.092  0.00  0.00           H  
ATOM   4298  N   PHE M 396      -5.422   9.371  -8.950  0.00  0.00           N  
ATOM   4299  CA  PHE M 396      -6.523   8.742  -9.590  0.00  0.00           C  
ATOM   4300  CB  PHE M 396      -6.079   7.685 -10.577  0.00  0.00           C  
ATOM   4301  CG  PHE M 396      -7.129   6.905 -11.330  0.00  0.00           C  
ATOM   4302  CD1 PHE M 396      -7.218   5.506 -11.153  0.00  0.00           C  
ATOM   4303  CE1 PHE M 396      -8.123   4.683 -11.738  0.00  0.00           C  
ATOM   4304  CZ  PHE M 396      -9.178   5.269 -12.430  0.00  0.00           C  
ATOM   4305  CD2 PHE M 396      -8.170   7.508 -12.037  0.00  0.00           C  
ATOM   4306  CE2 PHE M 396      -9.187   6.644 -12.672  0.00  0.00           C  
ATOM   4307  C   PHE M 396      -7.586   8.014  -8.723  0.00  0.00           C  
ATOM   4308  O   PHE M 396      -8.747   8.310  -8.898  0.00  0.00           O  
ATOM   4309  H   PHE M 396      -4.551   8.941  -9.003  0.00  0.00           H  
ATOM   4310  HA  PHE M 396      -7.096   9.541 -10.168  0.00  0.00           H  
ATOM   4311  HB2 PHE M 396      -5.402   6.948 -10.146  0.00  0.00           H  
ATOM   4312  HB3 PHE M 396      -5.422   8.126 -11.289  0.00  0.00           H  
ATOM   4313  HD1 PHE M 396      -6.438   5.105 -10.516  0.00  0.00           H  
ATOM   4314  HD2 PHE M 396      -8.123   8.520 -12.290  0.00  0.00           H  
ATOM   4315  HE1 PHE M 396      -8.053   3.598 -11.663  0.00  0.00           H  
ATOM   4316  HE2 PHE M 396      -9.926   7.099 -13.240  0.00  0.00           H  
ATOM   4317  HZ  PHE M 396      -9.939   4.665 -12.818  0.00  0.00           H  
ATOM   4318  N   LEU M 397      -7.210   7.232  -7.674  0.00  0.00           N  
ATOM   4319  CA  LEU M 397      -8.174   6.587  -6.759  0.00  0.00           C  
ATOM   4320  CB  LEU M 397      -7.578   5.456  -5.870  0.00  0.00           C  
ATOM   4321  CG  LEU M 397      -6.941   4.261  -6.605  0.00  0.00           C  
ATOM   4322  CD1 LEU M 397      -6.339   3.327  -5.503  0.00  0.00           C  
ATOM   4323  CD2 LEU M 397      -7.943   3.486  -7.424  0.00  0.00           C  
ATOM   4324  C   LEU M 397      -9.016   7.508  -5.891  0.00  0.00           C  
ATOM   4325  O   LEU M 397     -10.241   7.384  -5.807  0.00  0.00           O  
ATOM   4326  H   LEU M 397      -6.185   7.132  -7.528  0.00  0.00           H  
ATOM   4327  HA  LEU M 397      -8.881   6.113  -7.318  0.00  0.00           H  
ATOM   4328  HB2 LEU M 397      -8.350   5.084  -5.190  0.00  0.00           H  
ATOM   4329  HB3 LEU M 397      -6.813   5.930  -5.225  0.00  0.00           H  
ATOM   4330  HG  LEU M 397      -6.081   4.539  -7.169  0.00  0.00           H  
ATOM   4331 HD11 LEU M 397      -7.119   2.763  -4.880  0.00  0.00           H  
ATOM   4332 HD12 LEU M 397      -5.793   3.977  -4.844  0.00  0.00           H  
ATOM   4333 HD13 LEU M 397      -5.692   2.606  -6.000  0.00  0.00           H  
ATOM   4334 HD21 LEU M 397      -8.354   4.053  -8.284  0.00  0.00           H  
ATOM   4335 HD22 LEU M 397      -8.667   3.195  -6.661  0.00  0.00           H  
ATOM   4336 HD23 LEU M 397      -7.559   2.485  -7.759  0.00  0.00           H  
ATOM   4337  N   VAL M 398      -8.442   8.631  -5.524  0.00  0.00           N  
ATOM   4338  CA  VAL M 398      -9.134   9.715  -4.869  0.00  0.00           C  
ATOM   4339  CB  VAL M 398      -8.042  10.707  -4.352  0.00  0.00           C  
ATOM   4340  CG1 VAL M 398      -8.535  12.066  -3.812  0.00  0.00           C  
ATOM   4341  CG2 VAL M 398      -7.265   9.934  -3.232  0.00  0.00           C  
ATOM   4342  C   VAL M 398     -10.111  10.403  -5.834  0.00  0.00           C  
ATOM   4343  O   VAL M 398     -11.264  10.633  -5.510  0.00  0.00           O  
ATOM   4344  H   VAL M 398      -7.403   8.805  -5.702  0.00  0.00           H  
ATOM   4345  HA  VAL M 398      -9.597   9.309  -3.933  0.00  0.00           H  
ATOM   4346  HB  VAL M 398      -7.331  10.810  -5.233  0.00  0.00           H  
ATOM   4347 HG11 VAL M 398      -9.249  12.558  -4.478  0.00  0.00           H  
ATOM   4348 HG12 VAL M 398      -7.750  12.786  -3.376  0.00  0.00           H  
ATOM   4349 HG13 VAL M 398      -9.183  11.717  -2.953  0.00  0.00           H  
ATOM   4350 HG21 VAL M 398      -6.614   9.152  -3.653  0.00  0.00           H  
ATOM   4351 HG22 VAL M 398      -7.985   9.514  -2.538  0.00  0.00           H  
ATOM   4352 HG23 VAL M 398      -6.654  10.603  -2.637  0.00  0.00           H  
ATOM   4353  N   ALA M 399      -9.568  10.740  -7.004  0.00  0.00           N  
ATOM   4354  CA  ALA M 399     -10.328  11.367  -8.009  0.00  0.00           C  
ATOM   4355  CB  ALA M 399      -9.368  11.998  -9.062  0.00  0.00           C  
ATOM   4356  C   ALA M 399     -11.478  10.722  -8.673  0.00  0.00           C  
ATOM   4357  O   ALA M 399     -12.513  11.340  -8.873  0.00  0.00           O  
ATOM   4358  H   ALA M 399      -8.630  10.616  -7.315  0.00  0.00           H  
ATOM   4359  HA  ALA M 399     -10.759  12.289  -7.544  0.00  0.00           H  
ATOM   4360  HB1 ALA M 399      -8.680  11.264  -9.518  0.00  0.00           H  
ATOM   4361  HB2 ALA M 399      -8.739  12.777  -8.589  0.00  0.00           H  
ATOM   4362  HB3 ALA M 399      -9.944  12.515  -9.866  0.00  0.00           H  
ATOM   4363  N   ALA M 400     -11.357   9.385  -9.005  0.00  0.00           N  
ATOM   4364  CA  ALA M 400     -12.481   8.639  -9.439  0.00  0.00           C  
ATOM   4365  CB  ALA M 400     -12.006   7.273 -10.008  0.00  0.00           C  
ATOM   4366  C   ALA M 400     -13.527   8.536  -8.433  0.00  0.00           C  
ATOM   4367  O   ALA M 400     -14.655   8.838  -8.728  0.00  0.00           O  
ATOM   4368  H   ALA M 400     -10.562   8.806  -9.070  0.00  0.00           H  
ATOM   4369  HA  ALA M 400     -13.005   9.245 -10.223  0.00  0.00           H  
ATOM   4370  HB1 ALA M 400     -11.262   7.387 -10.886  0.00  0.00           H  
ATOM   4371  HB2 ALA M 400     -12.922   6.665 -10.322  0.00  0.00           H  
ATOM   4372  HB3 ALA M 400     -11.456   6.615  -9.289  0.00  0.00           H  
ATOM   4373  N   HSD M 401     -13.184   8.143  -7.192  0.00  0.00           N  
ATOM   4374  CA  HSD M 401     -14.168   8.208  -6.073  0.00  0.00           C  
ATOM   4375  CB  HSD M 401     -13.435   7.803  -4.722  0.00  0.00           C  
ATOM   4376  ND1 HSD M 401     -14.185   6.903  -2.437  0.00  0.00           N  
ATOM   4377  CG  HSD M 401     -14.144   7.869  -3.395  0.00  0.00           C  
ATOM   4378  CE1 HSD M 401     -14.774   7.413  -1.313  0.00  0.00           C  
ATOM   4379  NE2 HSD M 401     -15.201   8.644  -1.560  0.00  0.00           N  
ATOM   4380  CD2 HSD M 401     -14.761   8.923  -2.845  0.00  0.00           C  
ATOM   4381  C   HSD M 401     -14.792   9.558  -5.788  0.00  0.00           C  
ATOM   4382  O   HSD M 401     -16.047   9.641  -5.730  0.00  0.00           O  
ATOM   4383  H   HSD M 401     -12.233   7.885  -6.980  0.00  0.00           H  
ATOM   4384  HA  HSD M 401     -14.946   7.525  -6.214  0.00  0.00           H  
ATOM   4385  HB2 HSD M 401     -12.564   8.457  -4.689  0.00  0.00           H  
ATOM   4386  HB3 HSD M 401     -13.123   6.779  -4.878  0.00  0.00           H  
ATOM   4387  HD1 HSD M 401     -14.104   5.914  -2.601  0.00  0.00           H  
ATOM   4388  HD2 HSD M 401     -15.059   9.809  -3.286  0.00  0.00           H  
ATOM   4389  HE1 HSD M 401     -14.989   6.724  -0.522  0.00  0.00           H  
ATOM   4390  N   GLU M 402     -14.073  10.646  -5.739  0.00  0.00           N  
ATOM   4391  CA  GLU M 402     -14.747  11.923  -5.482  0.00  0.00           C  
ATOM   4392  CB  GLU M 402     -13.781  12.869  -4.770  0.00  0.00           C  
ATOM   4393  CG  GLU M 402     -13.400  12.323  -3.284  0.00  0.00           C  
ATOM   4394  CD  GLU M 402     -14.476  12.480  -2.224  0.00  0.00           C  
ATOM   4395  OE1 GLU M 402     -15.114  11.461  -1.855  0.00  0.00           O  
ATOM   4396  OE2 GLU M 402     -14.676  13.621  -1.726  0.00  0.00           O1-
ATOM   4397  C   GLU M 402     -15.392  12.695  -6.635  0.00  0.00           C  
ATOM   4398  O   GLU M 402     -16.373  13.386  -6.467  0.00  0.00           O  
ATOM   4399  H   GLU M 402     -12.985  10.567  -5.628  0.00  0.00           H  
ATOM   4400  HA  GLU M 402     -15.519  11.774  -4.708  0.00  0.00           H  
ATOM   4401  HB2 GLU M 402     -14.056  13.975  -4.592  0.00  0.00           H  
ATOM   4402  HB3 GLU M 402     -12.793  12.978  -5.324  0.00  0.00           H  
ATOM   4403  HG2 GLU M 402     -12.522  12.817  -2.782  0.00  0.00           H  
ATOM   4404  HG3 GLU M 402     -13.265  11.246  -3.448  0.00  0.00           H  
ATOM   4405  N   PHE M 403     -15.036  12.485  -7.935  0.00  0.00           N  
ATOM   4406  CA  PHE M 403     -15.894  12.755  -9.110  0.00  0.00           C  
ATOM   4407  CB  PHE M 403     -15.310  12.762 -10.458  0.00  0.00           C  
ATOM   4408  CG  PHE M 403     -14.343  13.915 -10.652  0.00  0.00           C  
ATOM   4409  CD1 PHE M 403     -14.678  15.293 -10.383  0.00  0.00           C  
ATOM   4410  CE1 PHE M 403     -13.736  16.306 -10.518  0.00  0.00           C  
ATOM   4411  CZ  PHE M 403     -12.402  15.948 -10.899  0.00  0.00           C  
ATOM   4412  CD2 PHE M 403     -12.974  13.642 -11.047  0.00  0.00           C  
ATOM   4413  CE2 PHE M 403     -12.021  14.631 -11.164  0.00  0.00           C  
ATOM   4414  C   PHE M 403     -17.135  11.882  -9.120  0.00  0.00           C  
ATOM   4415  O   PHE M 403     -18.214  12.408  -9.435  0.00  0.00           O  
ATOM   4416  H   PHE M 403     -14.271  11.908  -8.109  0.00  0.00           H  
ATOM   4417  HA  PHE M 403     -16.231  13.838  -8.901  0.00  0.00           H  
ATOM   4418  HB2 PHE M 403     -15.974  12.918 -11.300  0.00  0.00           H  
ATOM   4419  HB3 PHE M 403     -14.800  11.827 -10.708  0.00  0.00           H  
ATOM   4420  HD1 PHE M 403     -15.688  15.530  -9.965  0.00  0.00           H  
ATOM   4421  HD2 PHE M 403     -12.836  12.623 -11.401  0.00  0.00           H  
ATOM   4422  HE1 PHE M 403     -13.937  17.318 -10.308  0.00  0.00           H  
ATOM   4423  HE2 PHE M 403     -11.011  14.396 -11.429  0.00  0.00           H  
ATOM   4424  HZ  PHE M 403     -11.644  16.690 -11.081  0.00  0.00           H  
ATOM   4425  N   GLY M 404     -17.116  10.640  -8.639  0.00  0.00           N  
ATOM   4426  CA  GLY M 404     -18.264   9.802  -8.583  0.00  0.00           C  
ATOM   4427  C   GLY M 404     -19.396  10.370  -7.694  0.00  0.00           C  
ATOM   4428  O   GLY M 404     -20.541  10.084  -7.920  0.00  0.00           O  
ATOM   4429  H   GLY M 404     -16.262  10.232  -8.474  0.00  0.00           H  
ATOM   4430  HA2 GLY M 404     -17.977   8.869  -8.092  0.00  0.00           H  
ATOM   4431  HA3 GLY M 404     -18.619   9.662  -9.568  0.00  0.00           H  
ATOM   4432  N   HSD M 405     -19.053  11.110  -6.604  0.00  0.00           N  
ATOM   4433  CA  HSD M 405     -19.959  11.818  -5.668  0.00  0.00           C  
ATOM   4434  CB  HSD M 405     -19.199  12.299  -4.307  0.00  0.00           C  
ATOM   4435  ND1 HSD M 405     -19.951  10.518  -2.723  0.00  0.00           N  
ATOM   4436  CG  HSD M 405     -18.957  11.239  -3.340  0.00  0.00           C  
ATOM   4437  CE1 HSD M 405     -19.365   9.574  -1.936  0.00  0.00           C  
ATOM   4438  NE2 HSD M 405     -17.992   9.653  -2.060  0.00  0.00           N  
ATOM   4439  CD2 HSD M 405     -17.774  10.635  -3.008  0.00  0.00           C  
ATOM   4440  C   HSD M 405     -20.568  13.007  -6.365  0.00  0.00           C  
ATOM   4441  O   HSD M 405     -21.747  13.325  -6.335  0.00  0.00           O  
ATOM   4442  H   HSD M 405     -18.061  11.200  -6.312  0.00  0.00           H  
ATOM   4443  HA  HSD M 405     -20.783  11.173  -5.526  0.00  0.00           H  
ATOM   4444  HB2 HSD M 405     -19.749  13.030  -3.730  0.00  0.00           H  
ATOM   4445  HB3 HSD M 405     -18.266  12.869  -4.505  0.00  0.00           H  
ATOM   4446  HD1 HSD M 405     -20.944  10.596  -2.929  0.00  0.00           H  
ATOM   4447  HD2 HSD M 405     -16.779  10.752  -3.386  0.00  0.00           H  
ATOM   4448  HE1 HSD M 405     -19.950   8.804  -1.475  0.00  0.00           H  
ATOM   4449  N   ALA M 406     -19.681  13.789  -7.061  0.00  0.00           N  
ATOM   4450  CA  ALA M 406     -20.096  14.951  -7.796  0.00  0.00           C  
ATOM   4451  CB  ALA M 406     -18.931  15.921  -8.204  0.00  0.00           C  
ATOM   4452  C   ALA M 406     -21.029  14.585  -8.982  0.00  0.00           C  
ATOM   4453  O   ALA M 406     -21.920  15.367  -9.350  0.00  0.00           O  
ATOM   4454  H   ALA M 406     -18.702  13.652  -7.182  0.00  0.00           H  
ATOM   4455  HA  ALA M 406     -20.727  15.593  -7.262  0.00  0.00           H  
ATOM   4456  HB1 ALA M 406     -18.209  15.661  -9.057  0.00  0.00           H  
ATOM   4457  HB2 ALA M 406     -18.513  16.270  -7.217  0.00  0.00           H  
ATOM   4458  HB3 ALA M 406     -19.449  16.887  -8.486  0.00  0.00           H  
ATOM   4459  N   LEU M 407     -20.819  13.368  -9.587  0.00  0.00           N  
ATOM   4460  CA  LEU M 407     -21.874  12.800 -10.463  0.00  0.00           C  
ATOM   4461  CB  LEU M 407     -21.369  11.561 -11.097  0.00  0.00           C  
ATOM   4462  CG  LEU M 407     -20.242  11.707 -12.185  0.00  0.00           C  
ATOM   4463  CD1 LEU M 407     -19.389  10.410 -12.425  0.00  0.00           C  
ATOM   4464  CD2 LEU M 407     -20.827  12.103 -13.565  0.00  0.00           C  
ATOM   4465  C   LEU M 407     -23.240  12.426  -9.846  0.00  0.00           C  
ATOM   4466  O   LEU M 407     -24.312  12.464 -10.487  0.00  0.00           O  
ATOM   4467  H   LEU M 407     -20.049  12.773  -9.286  0.00  0.00           H  
ATOM   4468  HA  LEU M 407     -22.039  13.614 -11.223  0.00  0.00           H  
ATOM   4469  HB2 LEU M 407     -22.119  10.893 -11.484  0.00  0.00           H  
ATOM   4470  HB3 LEU M 407     -20.940  10.967 -10.253  0.00  0.00           H  
ATOM   4471  HG  LEU M 407     -19.556  12.532 -11.872  0.00  0.00           H  
ATOM   4472 HD11 LEU M 407     -18.839  10.390 -13.440  0.00  0.00           H  
ATOM   4473 HD12 LEU M 407     -19.996   9.463 -12.396  0.00  0.00           H  
ATOM   4474 HD13 LEU M 407     -18.611  10.382 -11.700  0.00  0.00           H  
ATOM   4475 HD21 LEU M 407     -21.453  12.957 -13.550  0.00  0.00           H  
ATOM   4476 HD22 LEU M 407     -21.506  11.280 -14.003  0.00  0.00           H  
ATOM   4477 HD23 LEU M 407     -20.076  12.498 -14.252  0.00  0.00           H  
ATOM   4478  N   GLY M 408     -23.201  12.032  -8.560  0.00  0.00           N  
ATOM   4479  CA  GLY M 408     -24.344  11.720  -7.748  0.00  0.00           C  
ATOM   4480  C   GLY M 408     -24.268  10.472  -6.880  0.00  0.00           C  
ATOM   4481  O   GLY M 408     -25.262  10.179  -6.202  0.00  0.00           O  
ATOM   4482  H   GLY M 408     -22.310  12.279  -8.116  0.00  0.00           H  
ATOM   4483  HA2 GLY M 408     -25.294  11.644  -8.338  0.00  0.00           H  
ATOM   4484  HA3 GLY M 408     -24.391  12.520  -6.994  0.00  0.00           H  
ATOM   4485  N   LEU M 409     -23.163   9.703  -6.852  0.00  0.00           N  
ATOM   4486  CA  LEU M 409     -23.073   8.535  -5.959  0.00  0.00           C  
ATOM   4487  CB  LEU M 409     -21.985   7.577  -6.508  0.00  0.00           C  
ATOM   4488  CG  LEU M 409     -22.247   7.177  -7.982  0.00  0.00           C  
ATOM   4489  CD1 LEU M 409     -20.922   6.607  -8.614  0.00  0.00           C  
ATOM   4490  CD2 LEU M 409     -23.552   6.286  -8.141  0.00  0.00           C  
ATOM   4491  C   LEU M 409     -22.918   8.750  -4.450  0.00  0.00           C  
ATOM   4492  O   LEU M 409     -22.301   9.753  -4.049  0.00  0.00           O  
ATOM   4493  H   LEU M 409     -22.296   9.838  -7.412  0.00  0.00           H  
ATOM   4494  HA  LEU M 409     -24.009   7.986  -6.077  0.00  0.00           H  
ATOM   4495  HB2 LEU M 409     -21.804   6.699  -5.900  0.00  0.00           H  
ATOM   4496  HB3 LEU M 409     -21.005   8.098  -6.352  0.00  0.00           H  
ATOM   4497  HG  LEU M 409     -22.508   8.088  -8.589  0.00  0.00           H  
ATOM   4498 HD11 LEU M 409     -20.511   5.817  -7.945  0.00  0.00           H  
ATOM   4499 HD12 LEU M 409     -20.155   7.365  -8.705  0.00  0.00           H  
ATOM   4500 HD13 LEU M 409     -21.178   6.320  -9.617  0.00  0.00           H  
ATOM   4501 HD21 LEU M 409     -23.728   6.037  -9.264  0.00  0.00           H  
ATOM   4502 HD22 LEU M 409     -24.448   6.882  -7.867  0.00  0.00           H  
ATOM   4503 HD23 LEU M 409     -23.454   5.353  -7.482  0.00  0.00           H  
ATOM   4504  N   ASP M 410     -23.523   7.915  -3.697  0.00  0.00           N  
ATOM   4505  CA  ASP M 410     -23.259   7.883  -2.266  0.00  0.00           C  
ATOM   4506  CB  ASP M 410     -24.540   7.295  -1.713  0.00  0.00           C  
ATOM   4507  CG  ASP M 410     -25.619   8.286  -1.860  0.00  0.00           C  
ATOM   4508  OD1 ASP M 410     -25.521   9.388  -1.238  0.00  0.00           O  
ATOM   4509  OD2 ASP M 410     -26.619   7.997  -2.531  0.00  0.00           O1-
ATOM   4510  C   ASP M 410     -22.071   7.016  -1.898  0.00  0.00           C  
ATOM   4511  O   ASP M 410     -21.619   6.225  -2.713  0.00  0.00           O  
ATOM   4512  H   ASP M 410     -24.126   7.168  -4.027  0.00  0.00           H  
ATOM   4513  HA  ASP M 410     -23.125   8.936  -1.930  0.00  0.00           H  
ATOM   4514  HB2 ASP M 410     -24.509   7.079  -0.580  0.00  0.00           H  
ATOM   4515  HB3 ASP M 410     -24.722   6.368  -2.347  0.00  0.00           H  
ATOM   4516  N   HSD M 411     -21.621   7.091  -0.609  0.00  0.00           N  
ATOM   4517  CA  HSD M 411     -20.673   6.106  -0.010  0.00  0.00           C  
ATOM   4518  CB  HSD M 411     -20.160   6.794   1.305  0.00  0.00           C  
ATOM   4519  ND1 HSD M 411     -18.951   8.880   2.091  0.00  0.00           N  
ATOM   4520  CG  HSD M 411     -19.052   7.792   1.189  0.00  0.00           C  
ATOM   4521  CE1 HSD M 411     -17.777   9.440   1.793  0.00  0.00           C  
ATOM   4522  NE2 HSD M 411     -17.106   8.915   0.821  0.00  0.00           N  
ATOM   4523  CD2 HSD M 411     -17.935   7.842   0.420  0.00  0.00           C  
ATOM   4524  C   HSD M 411     -21.206   4.705   0.273  0.00  0.00           C  
ATOM   4525  O   HSD M 411     -22.350   4.499   0.618  0.00  0.00           O  
ATOM   4526  H   HSD M 411     -22.075   7.689   0.029  0.00  0.00           H  
ATOM   4527  HA  HSD M 411     -19.910   6.012  -0.825  0.00  0.00           H  
ATOM   4528  HB2 HSD M 411     -19.807   6.024   2.007  0.00  0.00           H  
ATOM   4529  HB3 HSD M 411     -21.126   7.214   1.775  0.00  0.00           H  
ATOM   4530  HD1 HSD M 411     -19.661   9.183   2.719  0.00  0.00           H  
ATOM   4531  HD2 HSD M 411     -17.793   7.314  -0.520  0.00  0.00           H  
ATOM   4532  HE1 HSD M 411     -17.467  10.332   2.465  0.00  0.00           H  
ATOM   4533  N   SER M 412     -20.350   3.673   0.083  0.00  0.00           N  
ATOM   4534  CA  SER M 412     -20.905   2.318   0.008  0.00  0.00           C  
ATOM   4535  CB  SER M 412     -20.372   1.432  -1.193  0.00  0.00           C  
ATOM   4536  OG  SER M 412     -21.061   0.182  -1.279  0.00  0.00           O  
ATOM   4537  C   SER M 412     -20.513   1.705   1.298  0.00  0.00           C  
ATOM   4538  O   SER M 412     -19.527   2.083   1.942  0.00  0.00           O  
ATOM   4539  H   SER M 412     -19.359   3.791   0.041  0.00  0.00           H  
ATOM   4540  HA  SER M 412     -21.983   2.292   0.085  0.00  0.00           H  
ATOM   4541  HB2 SER M 412     -19.316   1.247  -0.955  0.00  0.00           H  
ATOM   4542  HB3 SER M 412     -20.492   2.002  -2.156  0.00  0.00           H  
ATOM   4543  HG  SER M 412     -21.320   0.046  -2.185  0.00  0.00           H  
ATOM   4544  N   SER M 413     -21.158   0.564   1.641  0.00  0.00           N  
ATOM   4545  CA  SER M 413     -20.871  -0.274   2.799  0.00  0.00           C  
ATOM   4546  CB  SER M 413     -22.069  -0.541   3.764  0.00  0.00           C  
ATOM   4547  OG  SER M 413     -23.101  -1.331   3.214  0.00  0.00           O  
ATOM   4548  C   SER M 413     -20.371  -1.628   2.361  0.00  0.00           C  
ATOM   4549  O   SER M 413     -20.149  -2.502   3.143  0.00  0.00           O  
ATOM   4550  H   SER M 413     -21.922   0.303   1.105  0.00  0.00           H  
ATOM   4551  HA  SER M 413     -20.138   0.275   3.457  0.00  0.00           H  
ATOM   4552  HB2 SER M 413     -22.376   0.523   4.030  0.00  0.00           H  
ATOM   4553  HB3 SER M 413     -21.674  -0.988   4.684  0.00  0.00           H  
ATOM   4554  HG  SER M 413     -23.452  -1.790   4.015  0.00  0.00           H  
ATOM   4555  N   VAL M 414     -20.124  -1.715   1.095  0.00  0.00           N  
ATOM   4556  CA  VAL M 414     -19.628  -2.889   0.447  0.00  0.00           C  
ATOM   4557  CB  VAL M 414     -20.305  -3.184  -0.830  0.00  0.00           C  
ATOM   4558  CG1 VAL M 414     -19.981  -4.559  -1.475  0.00  0.00           C  
ATOM   4559  CG2 VAL M 414     -21.911  -3.033  -0.653  0.00  0.00           C  
ATOM   4560  C   VAL M 414     -18.080  -2.744   0.325  0.00  0.00           C  
ATOM   4561  O   VAL M 414     -17.643  -1.815  -0.319  0.00  0.00           O  
ATOM   4562  H   VAL M 414     -20.399  -0.864   0.654  0.00  0.00           H  
ATOM   4563  HA  VAL M 414     -19.901  -3.755   1.086  0.00  0.00           H  
ATOM   4564  HB  VAL M 414     -20.066  -2.307  -1.463  0.00  0.00           H  
ATOM   4565 HG11 VAL M 414     -20.419  -5.405  -0.851  0.00  0.00           H  
ATOM   4566 HG12 VAL M 414     -18.849  -4.624  -1.624  0.00  0.00           H  
ATOM   4567 HG13 VAL M 414     -20.304  -4.695  -2.586  0.00  0.00           H  
ATOM   4568 HG21 VAL M 414     -22.301  -3.698   0.033  0.00  0.00           H  
ATOM   4569 HG22 VAL M 414     -22.385  -3.301  -1.666  0.00  0.00           H  
ATOM   4570 HG23 VAL M 414     -22.133  -2.030  -0.321  0.00  0.00           H  
ATOM   4571  N   PRO M 415     -17.178  -3.671   0.822  0.00  0.00           N  
ATOM   4572  CD  PRO M 415     -17.534  -4.837   1.624  0.00  0.00           C  
ATOM   4573  CA  PRO M 415     -15.849  -3.193   1.070  0.00  0.00           C  
ATOM   4574  CB  PRO M 415     -15.331  -4.199   2.167  0.00  0.00           C  
ATOM   4575  CG  PRO M 415     -16.180  -5.430   2.028  0.00  0.00           C  
ATOM   4576  C   PRO M 415     -14.949  -3.177  -0.194  0.00  0.00           C  
ATOM   4577  O   PRO M 415     -13.929  -2.574   0.005  0.00  0.00           O  
ATOM   4578  HA  PRO M 415     -15.842  -2.125   1.450  0.00  0.00           H  
ATOM   4579  HB2 PRO M 415     -15.529  -3.710   3.152  0.00  0.00           H  
ATOM   4580  HB3 PRO M 415     -14.270  -4.443   2.154  0.00  0.00           H  
ATOM   4581  HG2 PRO M 415     -16.098  -6.166   2.841  0.00  0.00           H  
ATOM   4582  HG3 PRO M 415     -15.863  -5.951   1.177  0.00  0.00           H  
ATOM   4583  HD2 PRO M 415     -18.098  -4.372   2.514  0.00  0.00           H  
ATOM   4584  HD3 PRO M 415     -18.226  -5.520   1.055  0.00  0.00           H  
ATOM   4585  N   GLU M 416     -15.252  -3.755  -1.379  0.00  0.00           N  
ATOM   4586  CA  GLU M 416     -14.355  -3.720  -2.500  0.00  0.00           C  
ATOM   4587  CB  GLU M 416     -14.137  -5.094  -3.248  0.00  0.00           C  
ATOM   4588  CG  GLU M 416     -13.606  -6.166  -2.340  0.00  0.00           C  
ATOM   4589  CD  GLU M 416     -13.457  -7.488  -3.120  0.00  0.00           C  
ATOM   4590  OE1 GLU M 416     -14.221  -8.424  -2.776  0.00  0.00           O  
ATOM   4591  OE2 GLU M 416     -12.672  -7.449  -4.127  0.00  0.00           O1-
ATOM   4592  C   GLU M 416     -14.849  -2.590  -3.407  0.00  0.00           C  
ATOM   4593  O   GLU M 416     -14.337  -2.344  -4.474  0.00  0.00           O  
ATOM   4594  H   GLU M 416     -16.121  -4.214  -1.501  0.00  0.00           H  
ATOM   4595  HA  GLU M 416     -13.389  -3.281  -2.273  0.00  0.00           H  
ATOM   4596  HB2 GLU M 416     -13.411  -4.914  -4.116  0.00  0.00           H  
ATOM   4597  HB3 GLU M 416     -15.057  -5.410  -3.702  0.00  0.00           H  
ATOM   4598  HG2 GLU M 416     -14.325  -6.370  -1.541  0.00  0.00           H  
ATOM   4599  HG3 GLU M 416     -12.714  -5.824  -1.796  0.00  0.00           H  
ATOM   4600  N   ALA M 417     -15.860  -1.839  -2.946  0.00  0.00           N  
ATOM   4601  CA  ALA M 417     -16.356  -0.782  -3.744  0.00  0.00           C  
ATOM   4602  CB  ALA M 417     -17.762  -0.441  -3.212  0.00  0.00           C  
ATOM   4603  C   ALA M 417     -15.524   0.422  -3.674  0.00  0.00           C  
ATOM   4604  O   ALA M 417     -14.932   0.702  -2.669  0.00  0.00           O  
ATOM   4605  H   ALA M 417     -16.284  -2.134  -2.132  0.00  0.00           H  
ATOM   4606  HA  ALA M 417     -16.359  -1.001  -4.787  0.00  0.00           H  
ATOM   4607  HB1 ALA M 417     -18.296  -1.416  -3.317  0.00  0.00           H  
ATOM   4608  HB2 ALA M 417     -18.230   0.434  -3.727  0.00  0.00           H  
ATOM   4609  HB3 ALA M 417     -17.662  -0.217  -2.161  0.00  0.00           H  
ATOM   4610  N   LEU M 418     -15.419   1.120  -4.861  0.00  0.00           N  
ATOM   4611  CA  LEU M 418     -14.578   2.343  -5.050  0.00  0.00           C  
ATOM   4612  CB  LEU M 418     -14.587   2.713  -6.527  0.00  0.00           C  
ATOM   4613  CG  LEU M 418     -13.649   3.823  -7.065  0.00  0.00           C  
ATOM   4614  CD1 LEU M 418     -12.180   3.728  -6.635  0.00  0.00           C  
ATOM   4615  CD2 LEU M 418     -13.654   3.841  -8.659  0.00  0.00           C  
ATOM   4616  C   LEU M 418     -15.173   3.528  -4.264  0.00  0.00           C  
ATOM   4617  O   LEU M 418     -14.499   4.121  -3.438  0.00  0.00           O  
ATOM   4618  H   LEU M 418     -16.012   0.848  -5.626  0.00  0.00           H  
ATOM   4619  HA  LEU M 418     -13.612   2.156  -4.688  0.00  0.00           H  
ATOM   4620  HB2 LEU M 418     -15.643   2.881  -6.739  0.00  0.00           H  
ATOM   4621  HB3 LEU M 418     -14.434   1.771  -7.182  0.00  0.00           H  
ATOM   4622  HG  LEU M 418     -14.032   4.762  -6.600  0.00  0.00           H  
ATOM   4623 HD11 LEU M 418     -11.525   4.358  -7.184  0.00  0.00           H  
ATOM   4624 HD12 LEU M 418     -11.736   2.701  -6.879  0.00  0.00           H  
ATOM   4625 HD13 LEU M 418     -12.097   3.815  -5.550  0.00  0.00           H  
ATOM   4626 HD21 LEU M 418     -12.844   4.489  -9.143  0.00  0.00           H  
ATOM   4627 HD22 LEU M 418     -14.695   4.313  -8.839  0.00  0.00           H  
ATOM   4628 HD23 LEU M 418     -13.725   2.922  -9.190  0.00  0.00           H  
ATOM   4629  N   MET M 419     -16.511   3.602  -4.252  0.00  0.00           N  
ATOM   4630  CA  MET M 419     -17.268   4.504  -3.329  0.00  0.00           C  
ATOM   4631  CB  MET M 419     -18.675   4.671  -3.874  0.00  0.00           C  
ATOM   4632  CG  MET M 419     -18.832   5.045  -5.318  0.00  0.00           C  
ATOM   4633  SD  MET M 419     -17.933   6.623  -5.669  0.00  0.00           S  
ATOM   4634  CE  MET M 419     -18.780   7.648  -4.471  0.00  0.00           C  
ATOM   4635  C   MET M 419     -17.275   4.053  -1.872  0.00  0.00           C  
ATOM   4636  O   MET M 419     -18.047   4.620  -1.058  0.00  0.00           O  
ATOM   4637  H   MET M 419     -17.114   2.954  -4.704  0.00  0.00           H  
ATOM   4638  HA  MET M 419     -16.767   5.485  -3.412  0.00  0.00           H  
ATOM   4639  HB2 MET M 419     -19.252   5.343  -3.232  0.00  0.00           H  
ATOM   4640  HB3 MET M 419     -19.238   3.684  -3.758  0.00  0.00           H  
ATOM   4641  HG2 MET M 419     -19.900   5.048  -5.653  0.00  0.00           H  
ATOM   4642  HG3 MET M 419     -18.433   4.267  -5.921  0.00  0.00           H  
ATOM   4643  HE1 MET M 419     -18.397   7.434  -3.484  0.00  0.00           H  
ATOM   4644  HE2 MET M 419     -19.732   7.171  -4.210  0.00  0.00           H  
ATOM   4645  HE3 MET M 419     -18.797   8.704  -4.675  0.00  0.00           H  
ATOM   4646  N   TYR M 420     -16.486   3.030  -1.460  0.00  0.00           N  
ATOM   4647  CA  TYR M 420     -16.246   2.842  -0.030  0.00  0.00           C  
ATOM   4648  CB  TYR M 420     -15.525   1.562   0.311  0.00  0.00           C  
ATOM   4649  CG  TYR M 420     -15.666   0.962   1.682  0.00  0.00           C  
ATOM   4650  CD1 TYR M 420     -16.836   0.236   1.995  0.00  0.00           C  
ATOM   4651  CE1 TYR M 420     -16.985  -0.353   3.281  0.00  0.00           C  
ATOM   4652  CZ  TYR M 420     -15.909  -0.283   4.161  0.00  0.00           C  
ATOM   4653  OH  TYR M 420     -16.006  -0.934   5.381  0.00  0.00           O  
ATOM   4654  CD2 TYR M 420     -14.580   1.010   2.580  0.00  0.00           C  
ATOM   4655  CE2 TYR M 420     -14.721   0.373   3.781  0.00  0.00           C  
ATOM   4656  C   TYR M 420     -15.553   4.065   0.554  0.00  0.00           C  
ATOM   4657  O   TYR M 420     -14.606   4.613  -0.100  0.00  0.00           O  
ATOM   4658  H   TYR M 420     -15.930   2.389  -2.039  0.00  0.00           H  
ATOM   4659  HA  TYR M 420     -17.177   2.723   0.457  0.00  0.00           H  
ATOM   4660  HB2 TYR M 420     -14.415   1.608   0.085  0.00  0.00           H  
ATOM   4661  HB3 TYR M 420     -15.897   0.808  -0.429  0.00  0.00           H  
ATOM   4662  HD1 TYR M 420     -17.553   0.139   1.235  0.00  0.00           H  
ATOM   4663  HD2 TYR M 420     -13.591   1.461   2.397  0.00  0.00           H  
ATOM   4664  HE1 TYR M 420     -17.827  -0.974   3.640  0.00  0.00           H  
ATOM   4665  HE2 TYR M 420     -13.916   0.423   4.443  0.00  0.00           H  
ATOM   4666  HH  TYR M 420     -15.172  -0.904   5.812  0.00  0.00           H  
ATOM   4667  N   PRO M 421     -16.032   4.595   1.661  0.00  0.00           N  
ATOM   4668  CD  PRO M 421     -17.210   4.094   2.415  0.00  0.00           C  
ATOM   4669  CA  PRO M 421     -15.624   5.911   2.197  0.00  0.00           C  
ATOM   4670  CB  PRO M 421     -16.599   6.207   3.376  0.00  0.00           C  
ATOM   4671  CG  PRO M 421     -17.222   4.861   3.715  0.00  0.00           C  
ATOM   4672  C   PRO M 421     -14.137   6.010   2.532  0.00  0.00           C  
ATOM   4673  O   PRO M 421     -13.553   7.039   2.213  0.00  0.00           O  
ATOM   4674  HA  PRO M 421     -15.760   6.705   1.439  0.00  0.00           H  
ATOM   4675  HB2 PRO M 421     -17.321   7.002   3.170  0.00  0.00           H  
ATOM   4676  HB3 PRO M 421     -16.129   6.594   4.253  0.00  0.00           H  
ATOM   4677  HG2 PRO M 421     -18.327   4.979   4.015  0.00  0.00           H  
ATOM   4678  HG3 PRO M 421     -16.652   4.312   4.514  0.00  0.00           H  
ATOM   4679  HD2 PRO M 421     -18.098   4.432   1.802  0.00  0.00           H  
ATOM   4680  HD3 PRO M 421     -17.190   3.067   2.581  0.00  0.00           H  
ATOM   4681  N   MET M 422     -13.532   5.026   3.137  0.00  0.00           N  
ATOM   4682  CA  MET M 422     -12.123   4.840   3.439  0.00  0.00           C  
ATOM   4683  CB  MET M 422     -11.979   3.752   4.546  0.00  0.00           C  
ATOM   4684  CG  MET M 422     -12.941   3.931   5.820  0.00  0.00           C  
ATOM   4685  SD  MET M 422     -12.677   5.376   6.779  0.00  0.00           S  
ATOM   4686  CE  MET M 422     -14.159   6.255   6.408  0.00  0.00           C  
ATOM   4687  C   MET M 422     -11.308   4.471   2.255  0.00  0.00           C  
ATOM   4688  O   MET M 422     -11.622   3.581   1.470  0.00  0.00           O  
ATOM   4689  H   MET M 422     -14.079   4.208   3.275  0.00  0.00           H  
ATOM   4690  HA  MET M 422     -11.736   5.778   3.908  0.00  0.00           H  
ATOM   4691  HB2 MET M 422     -10.907   3.788   4.872  0.00  0.00           H  
ATOM   4692  HB3 MET M 422     -12.196   2.786   4.149  0.00  0.00           H  
ATOM   4693  HG2 MET M 422     -12.807   2.983   6.512  0.00  0.00           H  
ATOM   4694  HG3 MET M 422     -13.956   3.892   5.448  0.00  0.00           H  
ATOM   4695  HE1 MET M 422     -14.059   6.754   5.371  0.00  0.00           H  
ATOM   4696  HE2 MET M 422     -14.361   7.143   7.089  0.00  0.00           H  
ATOM   4697  HE3 MET M 422     -14.996   5.535   6.536  0.00  0.00           H  
ATOM   4698  N   TYR M 423     -10.144   5.105   1.977  0.00  0.00           N  
ATOM   4699  CA  TYR M 423      -9.190   4.740   0.933  0.00  0.00           C  
ATOM   4700  CB  TYR M 423      -8.034   5.858   1.001  0.00  0.00           C  
ATOM   4701  CG  TYR M 423      -7.162   5.869  -0.200  0.00  0.00           C  
ATOM   4702  CD1 TYR M 423      -5.856   5.392  -0.025  0.00  0.00           C  
ATOM   4703  CE1 TYR M 423      -4.961   5.386  -1.064  0.00  0.00           C  
ATOM   4704  CZ  TYR M 423      -5.259   6.036  -2.258  0.00  0.00           C  
ATOM   4705  OH  TYR M 423      -4.343   6.029  -3.314  0.00  0.00           O  
ATOM   4706  CD2 TYR M 423      -7.479   6.491  -1.411  0.00  0.00           C  
ATOM   4707  CE2 TYR M 423      -6.506   6.572  -2.453  0.00  0.00           C  
ATOM   4708  C   TYR M 423      -8.624   3.355   1.040  0.00  0.00           C  
ATOM   4709  O   TYR M 423      -7.910   3.023   1.958  0.00  0.00           O  
ATOM   4710  H   TYR M 423      -9.894   5.836   2.610  0.00  0.00           H  
ATOM   4711  HA  TYR M 423      -9.648   4.817  -0.073  0.00  0.00           H  
ATOM   4712  HB2 TYR M 423      -7.446   5.647   1.931  0.00  0.00           H  
ATOM   4713  HB3 TYR M 423      -8.492   6.823   1.222  0.00  0.00           H  
ATOM   4714  HD1 TYR M 423      -5.470   5.043   0.930  0.00  0.00           H  
ATOM   4715  HD2 TYR M 423      -8.423   6.929  -1.591  0.00  0.00           H  
ATOM   4716  HE1 TYR M 423      -3.993   5.000  -1.034  0.00  0.00           H  
ATOM   4717  HE2 TYR M 423      -6.741   7.014  -3.341  0.00  0.00           H  
ATOM   4718  HH  TYR M 423      -3.894   5.198  -3.332  0.00  0.00           H  
ATOM   4719  N   ARG M 424      -8.756   2.609  -0.076  0.00  0.00           N  
ATOM   4720  CA  ARG M 424      -8.147   1.316  -0.141  0.00  0.00           C  
ATOM   4721  CB  ARG M 424      -8.945   0.196   0.502  0.00  0.00           C  
ATOM   4722  CG  ARG M 424      -9.260   0.341   2.039  0.00  0.00           C  
ATOM   4723  CD  ARG M 424     -10.136  -0.773   2.569  0.00  0.00           C  
ATOM   4724  NE  ARG M 424     -10.148  -0.629   4.085  0.00  0.00           N  
ATOM   4725  CZ  ARG M 424     -11.196  -0.858   4.918  0.00  0.00           C  
ATOM   4726  NH1 ARG M 424     -12.276  -1.524   4.520  0.00  0.00           N  
ATOM   4727  NH2 ARG M 424     -11.091  -0.636   6.251  0.00  0.00           N1+
ATOM   4728  C   ARG M 424      -7.928   0.933  -1.630  0.00  0.00           C  
ATOM   4729  O   ARG M 424      -8.492   1.538  -2.537  0.00  0.00           O  
ATOM   4730  H   ARG M 424      -9.202   2.986  -0.840  0.00  0.00           H  
ATOM   4731  HA  ARG M 424      -7.188   1.349   0.318  0.00  0.00           H  
ATOM   4732  HB2 ARG M 424      -8.414  -0.830   0.356  0.00  0.00           H  
ATOM   4733  HB3 ARG M 424      -9.976   0.200   0.107  0.00  0.00           H  
ATOM   4734  HG2 ARG M 424      -9.566   1.329   2.331  0.00  0.00           H  
ATOM   4735  HG3 ARG M 424      -8.290   0.178   2.618  0.00  0.00           H  
ATOM   4736  HD2 ARG M 424      -9.582  -1.803   2.426  0.00  0.00           H  
ATOM   4737  HD3 ARG M 424     -11.158  -0.757   2.117  0.00  0.00           H  
ATOM   4738  HE  ARG M 424      -9.302  -0.281   4.480  0.00  0.00           H  
ATOM   4739 HH11 ARG M 424     -12.237  -1.891   3.591  0.00  0.00           H  
ATOM   4740 HH12 ARG M 424     -13.060  -1.549   5.067  0.00  0.00           H  
ATOM   4741 HH21 ARG M 424     -10.223  -0.329   6.697  0.00  0.00           H  
ATOM   4742 HH22 ARG M 424     -11.860  -0.877   6.807  0.00  0.00           H  
ATOM   4743  N   PHE M 425      -7.025  -0.073  -1.972  0.00  0.00           N  
ATOM   4744  CA  PHE M 425      -6.860  -0.504  -3.364  0.00  0.00           C  
ATOM   4745  CB  PHE M 425      -5.378  -0.271  -3.837  0.00  0.00           C  
ATOM   4746  CG  PHE M 425      -4.257  -0.826  -2.867  0.00  0.00           C  
ATOM   4747  CD1 PHE M 425      -3.989  -2.209  -2.843  0.00  0.00           C  
ATOM   4748  CE1 PHE M 425      -3.046  -2.769  -2.060  0.00  0.00           C  
ATOM   4749  CZ  PHE M 425      -2.378  -1.898  -1.183  0.00  0.00           C  
ATOM   4750  CD2 PHE M 425      -3.550   0.033  -1.940  0.00  0.00           C  
ATOM   4751  CE2 PHE M 425      -2.621  -0.530  -1.095  0.00  0.00           C  
ATOM   4752  C   PHE M 425      -7.275  -1.931  -3.609  0.00  0.00           C  
ATOM   4753  O   PHE M 425      -6.895  -2.869  -2.929  0.00  0.00           O  
ATOM   4754  H   PHE M 425      -6.449  -0.538  -1.301  0.00  0.00           H  
ATOM   4755  HA  PHE M 425      -7.431   0.035  -4.083  0.00  0.00           H  
ATOM   4756  HB2 PHE M 425      -5.093   0.784  -3.795  0.00  0.00           H  
ATOM   4757  HB3 PHE M 425      -5.066  -0.741  -4.732  0.00  0.00           H  
ATOM   4758  HD1 PHE M 425      -4.569  -2.885  -3.409  0.00  0.00           H  
ATOM   4759  HD2 PHE M 425      -3.745   1.126  -1.871  0.00  0.00           H  
ATOM   4760  HE1 PHE M 425      -2.933  -3.829  -2.192  0.00  0.00           H  
ATOM   4761  HE2 PHE M 425      -2.021   0.034  -0.394  0.00  0.00           H  
ATOM   4762  HZ  PHE M 425      -1.493  -2.314  -0.661  0.00  0.00           H  
ATOM   4763  N   THR M 426      -8.006  -2.224  -4.757  0.00  0.00           N  
ATOM   4764  CA  THR M 426      -8.488  -3.530  -5.228  0.00  0.00           C  
ATOM   4765  CB  THR M 426     -10.005  -3.428  -5.676  0.00  0.00           C  
ATOM   4766  OG1 THR M 426     -10.177  -2.415  -6.635  0.00  0.00           O  
ATOM   4767  CG2 THR M 426     -10.895  -3.123  -4.406  0.00  0.00           C  
ATOM   4768  C   THR M 426      -7.666  -4.188  -6.277  0.00  0.00           C  
ATOM   4769  O   THR M 426      -6.837  -3.562  -6.960  0.00  0.00           O  
ATOM   4770  H   THR M 426      -8.364  -1.488  -5.264  0.00  0.00           H  
ATOM   4771  HA  THR M 426      -8.552  -4.273  -4.399  0.00  0.00           H  
ATOM   4772  HB  THR M 426     -10.336  -4.374  -6.039  0.00  0.00           H  
ATOM   4773 HG21 THR M 426     -10.743  -3.886  -3.690  0.00  0.00           H  
ATOM   4774 HG22 THR M 426     -11.985  -2.908  -4.485  0.00  0.00           H  
ATOM   4775 HG23 THR M 426     -10.551  -2.069  -4.080  0.00  0.00           H  
ATOM   4776  HG1 THR M 426     -11.142  -2.488  -6.908  0.00  0.00           H  
ATOM   4777  N   GLU M 427      -7.826  -5.503  -6.378  0.00  0.00           N  
ATOM   4778  CA  GLU M 427      -7.088  -6.353  -7.314  0.00  0.00           C  
ATOM   4779  CB  GLU M 427      -6.688  -7.714  -6.603  0.00  0.00           C  
ATOM   4780  CG  GLU M 427      -5.572  -8.596  -7.325  0.00  0.00           C  
ATOM   4781  CD  GLU M 427      -5.121  -9.917  -6.664  0.00  0.00           C  
ATOM   4782  OE1 GLU M 427      -5.658 -10.215  -5.611  0.00  0.00           O  
ATOM   4783  OE2 GLU M 427      -4.372 -10.681  -7.302  0.00  0.00           O1-
ATOM   4784  C   GLU M 427      -7.814  -6.641  -8.572  0.00  0.00           C  
ATOM   4785  O   GLU M 427      -7.147  -6.929  -9.601  0.00  0.00           O  
ATOM   4786  H   GLU M 427      -8.549  -6.012  -5.942  0.00  0.00           H  
ATOM   4787  HA  GLU M 427      -6.227  -5.799  -7.675  0.00  0.00           H  
ATOM   4788  HB2 GLU M 427      -7.680  -8.269  -6.643  0.00  0.00           H  
ATOM   4789  HB3 GLU M 427      -6.362  -7.398  -5.594  0.00  0.00           H  
ATOM   4790  HG2 GLU M 427      -4.652  -7.943  -7.283  0.00  0.00           H  
ATOM   4791  HG3 GLU M 427      -5.824  -8.835  -8.362  0.00  0.00           H  
ATOM   4792  N   GLY M 428      -9.160  -6.550  -8.612  0.00  0.00           N  
ATOM   4793  CA  GLY M 428      -9.971  -6.323  -9.815  0.00  0.00           C  
ATOM   4794  C   GLY M 428      -9.923  -4.906 -10.539  0.00  0.00           C  
ATOM   4795  O   GLY M 428      -8.913  -4.255 -10.345  0.00  0.00           O  
ATOM   4796  H   GLY M 428      -9.650  -6.492  -7.728  0.00  0.00           H  
ATOM   4797  HA2 GLY M 428     -11.027  -6.493  -9.666  0.00  0.00           H  
ATOM   4798  HA3 GLY M 428      -9.548  -7.090 -10.476  0.00  0.00           H  
ATOM   4799  N   PRO M 429     -10.931  -4.561 -11.360  0.00  0.00           N  
ATOM   4800  CD  PRO M 429     -12.028  -5.372 -11.766  0.00  0.00           C  
ATOM   4801  CA  PRO M 429     -11.040  -3.196 -11.853  0.00  0.00           C  
ATOM   4802  CB  PRO M 429     -12.174  -3.243 -12.927  0.00  0.00           C  
ATOM   4803  CG  PRO M 429     -12.621  -4.725 -12.972  0.00  0.00           C  
ATOM   4804  C   PRO M 429     -11.272  -2.280 -10.748  0.00  0.00           C  
ATOM   4805  O   PRO M 429     -11.679  -2.730  -9.701  0.00  0.00           O  
ATOM   4806  HA  PRO M 429     -10.114  -2.967 -12.264  0.00  0.00           H  
ATOM   4807  HB2 PRO M 429     -11.650  -2.956 -13.909  0.00  0.00           H  
ATOM   4808  HB3 PRO M 429     -13.022  -2.559 -12.757  0.00  0.00           H  
ATOM   4809  HG2 PRO M 429     -12.287  -5.143 -13.973  0.00  0.00           H  
ATOM   4810  HG3 PRO M 429     -13.743  -4.744 -12.915  0.00  0.00           H  
ATOM   4811  HD2 PRO M 429     -11.726  -6.431 -12.086  0.00  0.00           H  
ATOM   4812  HD3 PRO M 429     -12.808  -5.498 -10.993  0.00  0.00           H  
ATOM   4813  N   PRO M 430     -10.922  -1.039 -10.825  0.00  0.00           N  
ATOM   4814  CD  PRO M 430     -10.011  -0.438 -11.822  0.00  0.00           C  
ATOM   4815  CA  PRO M 430     -11.185  -0.026  -9.752  0.00  0.00           C  
ATOM   4816  CB  PRO M 430     -10.520   1.283 -10.205  0.00  0.00           C  
ATOM   4817  CG  PRO M 430     -10.320   1.082 -11.673  0.00  0.00           C  
ATOM   4818  C   PRO M 430     -12.677   0.040  -9.418  0.00  0.00           C  
ATOM   4819  O   PRO M 430     -13.029   0.071  -8.255  0.00  0.00           O  
ATOM   4820  HA  PRO M 430     -10.800  -0.461  -8.814  0.00  0.00           H  
ATOM   4821  HB2 PRO M 430      -9.539   1.303  -9.678  0.00  0.00           H  
ATOM   4822  HB3 PRO M 430     -11.116   2.113  -9.960  0.00  0.00           H  
ATOM   4823  HG2 PRO M 430      -9.295   1.622 -11.929  0.00  0.00           H  
ATOM   4824  HG3 PRO M 430     -11.119   1.456 -12.271  0.00  0.00           H  
ATOM   4825  HD2 PRO M 430      -8.901  -0.613 -11.601  0.00  0.00           H  
ATOM   4826  HD3 PRO M 430     -10.167  -0.708 -12.869  0.00  0.00           H  
ATOM   4827  N   LEU M 431     -13.606  -0.100 -10.318  0.00  0.00           N  
ATOM   4828  CA  LEU M 431     -15.055  -0.177 -10.030  0.00  0.00           C  
ATOM   4829  CB  LEU M 431     -15.949   0.302 -11.198  0.00  0.00           C  
ATOM   4830  CG  LEU M 431     -15.850   1.823 -11.450  0.00  0.00           C  
ATOM   4831  CD1 LEU M 431     -16.403   2.265 -12.773  0.00  0.00           C  
ATOM   4832  CD2 LEU M 431     -16.536   2.678 -10.334  0.00  0.00           C  
ATOM   4833  C   LEU M 431     -15.465  -1.655  -9.691  0.00  0.00           C  
ATOM   4834  O   LEU M 431     -15.237  -2.552 -10.527  0.00  0.00           O  
ATOM   4835  H   LEU M 431     -13.413  -0.032 -11.279  0.00  0.00           H  
ATOM   4836  HA  LEU M 431     -15.213   0.349  -9.078  0.00  0.00           H  
ATOM   4837  HB2 LEU M 431     -16.961  -0.017 -11.100  0.00  0.00           H  
ATOM   4838  HB3 LEU M 431     -15.562  -0.140 -12.148  0.00  0.00           H  
ATOM   4839  HG  LEU M 431     -14.769   2.068 -11.372  0.00  0.00           H  
ATOM   4840 HD11 LEU M 431     -17.420   1.976 -12.927  0.00  0.00           H  
ATOM   4841 HD12 LEU M 431     -15.859   1.848 -13.674  0.00  0.00           H  
ATOM   4842 HD13 LEU M 431     -16.429   3.343 -12.834  0.00  0.00           H  
ATOM   4843 HD21 LEU M 431     -16.287   2.399  -9.307  0.00  0.00           H  
ATOM   4844 HD22 LEU M 431     -17.621   2.531 -10.474  0.00  0.00           H  
ATOM   4845 HD23 LEU M 431     -16.311   3.694 -10.499  0.00  0.00           H  
ATOM   4846  N   HSD M 432     -16.162  -1.836  -8.563  0.00  0.00           N  
ATOM   4847  CA  HSD M 432     -16.691  -3.072  -8.186  0.00  0.00           C  
ATOM   4848  CB  HSD M 432     -16.661  -3.258  -6.638  0.00  0.00           C  
ATOM   4849  ND1 HSD M 432     -16.506  -5.716  -6.575  0.00  0.00           N  
ATOM   4850  CG  HSD M 432     -17.145  -4.577  -6.136  0.00  0.00           C  
ATOM   4851  CE1 HSD M 432     -16.925  -6.663  -5.778  0.00  0.00           C  
ATOM   4852  NE2 HSD M 432     -17.803  -6.258  -4.870  0.00  0.00           N  
ATOM   4853  CD2 HSD M 432     -17.891  -4.876  -5.072  0.00  0.00           C  
ATOM   4854  C   HSD M 432     -18.132  -3.186  -8.699  0.00  0.00           C  
ATOM   4855  O   HSD M 432     -18.793  -2.260  -9.106  0.00  0.00           O  
ATOM   4856  H   HSD M 432     -16.398  -1.067  -7.915  0.00  0.00           H  
ATOM   4857  HA  HSD M 432     -16.101  -3.809  -8.680  0.00  0.00           H  
ATOM   4858  HB2 HSD M 432     -17.328  -2.502  -6.091  0.00  0.00           H  
ATOM   4859  HB3 HSD M 432     -15.681  -3.136  -6.268  0.00  0.00           H  
ATOM   4860  HD1 HSD M 432     -15.868  -5.823  -7.324  0.00  0.00           H  
ATOM   4861  HD2 HSD M 432     -18.572  -4.179  -4.479  0.00  0.00           H  
ATOM   4862  HE1 HSD M 432     -16.869  -7.676  -6.176  0.00  0.00           H
[truncated: 585,193 more chars]
